# Supplementary material for: Decoding cellular plasticity and niche regulation of limbal stem cells during corneal wound healing
Source: Stem Cell Res Ther. 2024 Jul 6;15:201. doi: 10.1186/s13287-024-03816-y (PMC11227725; doi:10.1186/s13287-024-03816-y)
Supplement: Supplementary file 1 — Additional file 1: List of Genes_Calculation of signature scores. [file 13287_2024_3816_MOESM1_ESM.xlsx]

## Sheet: Sheet1
X.1	HALLMARK_TNFA_SIGNALING_VIA_NFKB..Systematic.name...M5890..	HALLMARK_INFLAMMATORY_RESPONSE..Systematic.name...M5932..	HALLMARK_HYPOXIA..Systematic.name...M5891..	GO_WOUND_HEALING_SPREADING_OF_EPIDERMAL_CELLS..Systematic.name...M15499..	HALLMARK_EPITHELIAL_MESENCHYMAL_TRANSITION..Systematic.name...M5930..	Aragona.et.al...2017.a5.integrin.gene.signature..	Cheung.and.Rando.2013.quiesence.gene.signature.	MGI..keratinocyte.differentiation..GO.0030216.	Sada.et.al...2016.Label.Retaining.Cells..LRC...Top.50.genes.	HALLMARK_OXIDATIVE_PHOSPHORYLATION..Systematic.name..M5936..	HALLMARK_GLYCOLYSIS..Systematic.name..M5937.	X
1	Abca1	Abca1	Adm	Adam17	Abi3Bp	Ephb2	Ccnd3	Symbol	Vamp1	Abcb7	Abcb6	NA
2	Areg	Abi1	Adora2B	C11Orf34	Acta2	Efnb1	Pdk1	Abca12	Nccrp1	Acaa1	Adora2B	NA
3	Atf3	Acvr1B	Ak4	Col5A1	Adam12	Mmp1b	Smarca2	Anxa1	Asb17	Acaa2	Agl	NA
4	Atp2B1	Acvr2A	Akap12	Hbegf	Anpep	Mmp9	Foxo3	Asah1	Hes5	Acadm	Agrn	NA
5	B4Galt1	Adm	Aldoa	Itga5	Aplp1	Mmp13	Prdm5	Bcl11b	Odam	Acadsb	Ak3	NA
6	B4Galt5	Adora2B	Aldob	Jub	Areg	C5ar1	Ptov1	Bcr	Paqr8	Acadvl	Ak4	NA
7	Bcl2A1	Adrm1	Aldoc	Mmp12	Basp1	Cxcl2	Zbtb20	Casp3	Rapgef4	Acat1	Akr1A1	NA
8	Bcl3	Ahr	Ampd3	Msx2	Bdnf	Cxcl3	Phf1	Casp14	Jakmip2	Aco2	Aldh7A1	NA
9	Bcl6	Aplnr	Angptl4	Scnn1B	Bgn	Cxcl4	Ctdsp1	Cdh3	Bik	Afg3L2	Aldh9A1	NA
10	Bhlhe40	Aqp9	Ankzf1	Wnt7A	Bmp1	Plau	Thra	Cers3	Abca5	Aifm1	Aldoa	NA
11	Birc2	Atp2A2	Anxa2		Cadm1	Plaur	Dicer1	Clic4	Npy4r	Alas1	Aldob	NA
12	Birc3	Atp2B1	Atf3		Cald1	Procr	Bcas3	Cnfn	Npr3	Aldh6A1	Alg1	NA
13	Bmp2	Atp2C1	Atp7A		Calu	Cdsn	Gabarapl1	Cyp26b1	Nagk	Atp1B1	Ang	NA
14	Btg1	Axl	B3Galt6		Cap2	Flrt2	Gltscr2	Dnase1l2	Vpreb1	Atp5A1	Angptl4	NA
15	Btg2	Bdkrb1	B4Galnt2		Capg	Itga5	Itm2a	Dsg4	Igfbp3	Atp5B	Ankzf1	NA
16	Btg3	Best1	Bcan		Cd44	Itga6	Zyx	Dsp	Atp4b	Atp5C1	Arpp19	NA
17	Ccl2	Bst2	Bcl2		Cd59	Pcdh7	Ephx1	Epha2	Pfkfb3	Atp5D	Artn	NA
18	Ccl20	Btg2	Bgn		Cdh11	Pcdhb19	Clstn1	Evpl	Cd86	Atp5E	Aurka	NA
19	Ccl4	C3Ar1	Bhlhe40		Cdh2	Pcdhga1	Gstk1	Exph5	Igfbp3	Atp5F1	B3Galt6	NA
20	Ccl5	C5Ar1	Bnip3L		Cdh6	Gjb6	Ddt	Flnb	Npr3	Atp5G1	B3Gat1	NA
21	Ccnd1	Calcrl	Brs3		Col11A1	Gjb2	Ndrg2	Fosl2	D12Ertd123e	Atp5G2	B3Gat3	NA
22	Ccnl1	Ccl17	Btg1		Col12A1	Elk3	Grina	Foxn1	Hepacam2	Atp5G3	B3Gnt3	NA
23	Ccrl2	Ccl2	Ca12		Col16A1	E2f7	Pik3r1	Foxn1	Msh5	Atp5H	B4Galt1	NA
24	Cd44	Ccl20	Casp6		Col1A1	Hmga2	Fyn	Gprc5d	Arfgap3	Atp5I	B4Galt2	NA
25	Cd69	Ccl22	Cav1		Col1A2	Fn1	Chkb	Hrnr	Rapgef4	Atp5J	B4Galt4	NA
26	Cd80	Ccl24	Ccng2		Col3A1	Lama3	Pink1	Ift74	Slc12a6	Atp5J2	B4Galt7	NA
27	Cd83	Ccl5	Ccrn4L		Col4A1	Lamb3	Dnajb9	Il1a	Pla2g5	Atp5L	Bik	NA
28	Cdkn1A	Ccl7	Cdkn1A		Col4A2	Lamc2	Ctsf	Intu	Rgs16	Atp5O	Bpnt1	NA
29	Cebpb	Ccr7	Cdkn1B		Col5A1	Cald1	Crim1	Irf6	Ddit4l	Atp6Ap1	Cacna1H	NA
30	Cebpd	Ccrl2	Cdkn1C		Col5A2	Fmnl2	Gabbr1	Kazn	Fgd3	Atp6V0B	Capn5	NA
31	Cflar	Cd14	Chst2		Col5A3	Fscn1	Bbs2	Kdf1	Krba1	Atp6V0C	Casp6	NA
32	Clcf1	Cd40	Chst3		Col6A2	Myh9	Igf2r	Krt2	Plxnc1	Atp6V0E1	Cd44	NA
33	Csf1	Cd48	Cited2		Col6A3	Myo1b	Rnf167	Krt6a	Atp1b2	Atp6V1C1	Cdk1	NA
34	Csf2	Cd55	Col5A1		Col7A1	Myo5b		Krt6b	Dio2	Atp6V1D	Cenpa	NA
35	Cxcl1	Cd69	Cp		Col8A2	Tpm1		Krt10	Hrnr	Atp6V1E1	Chpf	NA
36	Cxcl10	Cd70	Csrp2		Comp	Tpm2		Krt16	Serpinb12	Atp6V1F	Chpf2	NA
37	Cxcl11	Cd82	Ctgf		Copa	Tubb2a		Krt17	Arhgef28	Atp6V1G1	Chst1	NA
38	Cxcl2	Cdkn1A	Cxcr4		Crlf1	Tubb3		Krtap6-5	Gnal	Atp6V1H	Chst12	NA
39	Cxcl3	Chst2	Cxcr7		Ctgf	Tubb6		Lats1	Gm12446	Bax	Chst2	NA
40	Cxcl6	Clec5A	Cyr61		Cthrc1	Nav2		Lats2	Dio2	Bckdha	Chst4	NA
41	Cxcr7	Cmklr1	Dcn		Cxcl1	Ereg		Lor	Emcn	Bdh2	Chst6	NA
42	Cyr61	Csf1	Ddit3		Cxcl12	Fgf18		Madcam1	Cyb561a3	Brp44L	Cited2	NA
43	Ddx58	Csf3	Ddit4		Cxcl6	Gprc5a		Map2k1	Mybphl	Casp7	Cldn3	NA
44	Dennd5A	Csf3R	Dpysl4		Cyr61	Inhba		Ovol1	Sorbs1	Cox10	Cldn9	NA
45	Dnajb4	Cx3Cl1	Dtna		Dab2	Rab31		Palld	Padi3	Cox11	Cln6	NA
46	Dram1	Cxcl10	Dusp1		Dcn	Tgfa		Pax6	Grasp	Cox15	Cog2	NA
47	Dusp1	Cxcl11	Edn2		Dkk1	Wnt5a		Pou2f3	Prkcg	Cox17	Col5A1	NA
48	Dusp2	Cxcl6	Efna1		Dpysl3			Pou3f1	Rpap2	Cox4I1	Copb2	NA
49	Dusp4	Cxcl9	Efna3		Dst			Pphln1	Itgax	Cox5A	Cth	NA
50	Dusp5	Cxcr6	Egfr		Ecm1			Ppl	Adamtsl3	Cox5B	Cxcr4	NA
51	Edn1	Cybb	Eno1		Ecm2			Psap		Cox6A1	Cyb5A	NA
52	Efna1	Dcbld2	Eno2		Edil3			Ptgs1		Cox6B1	Dcn	NA
53	Egr1	Ebi3	Eno3		Efemp2			Ptgs2		Cox6C	Ddit4	NA
54	Egr2	Edn1	Ero1L		Eln			Rbpj		Cox7A2	Depdc1	NA
55	Egr3	Eif2Ak2	Errfi1		Emp3			Re		Cox7A2L	Dld	NA
56	Ehd1	Emp3	Ets1		Eno2			Sav1		Cox7B	Dpysl4	NA
57	Eif1	Emr1	Ext1		Fap			Scel		Cox7C	Dsc2	NA
58	Ets2	Ereg	F3		Fas			Sfn		Cox8A	Ecd	NA
59	F2Rl1	F3	Fam162A		Fbln1			Sharpin		Cpt1A	Efna3	NA
60	F3	Ffar2	Fbp1		Fbln2			Smarca4		Cs	Egfr	NA
61	Fjx1	Fpr1	Fos		Fbln5			Sprr1a		Cyb5A	Egln3	NA
62	Fos	Fzd5	Fosl2		Fbn1			Sprr1b		Cyb5R3	Elf3	NA
63	Fosb	Gabbr1	Foxo3		Fbn2			Sprr2a1		Cyc1	Eno1	NA
64	Fosl1	Gch1	Gaa		Fermt2			Sprr2b		Cycs	Eno2	NA
65	Fosl2	Gna15	Galk1		Fgf2			Sprr2d		Decr1	Ero1A	NA
66	Fut4	Gnai3	Gapdh		Flna			Sprr2e		Dlat	Ext1	NA
67	G0S2	Gp1Ba	Gapdhs		Fmod			Sprr2f		Dld	Ext2	NA
68	Gadd45A	Gpc3	Gbe1		Fn1			Sprr2h		Dlst	Fam162A	NA
69	Gadd45B	Gpr132	Gck		Foxc2			Sprr2i		Ech1	Fbp2	NA
70	Gch1	Gpr183	Gcnt2		Fstl1			Sprr2k		Echs1	Fkbp4	NA
71	Gem	Has2	Glrx		Fstl3			Sprr3		Eci1	Fut8	NA
72	Gfpt2	Hbegf	Gpc1		Fuca1			Sprr4		Etfa	G6Pd	NA
73	Gpr183	Hif1A	Gpc3		Fzd8			St14		Etfb	Gal3St1	NA
74	Hbegf	Hpn	Gpc4		Gadd45A			Stk4		Etfdh	Gale	NA
75	Hes1	Hrh1	Gpi		Gadd45B			Tfap2a		Fdx1	Galk1	NA
76	Icam1	Icam1	Grhpr		Gas1			Tfap2c		Fh	Galk2	NA
77	Icoslg	Icam4	Gys1		Gem			Tgm1		Fxn	Gapdhs	NA
78	Id2	Icoslg	Has1		Gja1			Tgm3		Glud1	Gclc	NA
79	Ier2	Ifitm1	Hdlbp		Glipr1			Tmem79		Got2	Gfpt1	NA
80	Ier3	Ifnar1	Hexa		Glt25D1			Tsg101		Gpi	Glce	NA
81	Ier5	Ifngr2	Hk1		Gpc1			Txnip		Gpx4	Glrx	NA
82	Ifih1	Il10	Hk2		Gpx7			Ubn1		Grpel1	Gmppa	NA
83	Ifit2	Il10Ra	Hmox1		Grem1			Ugcg		Hadha	Gmppb	NA
84	Ifngr2	Il12B	Hoxb9		Htra1			Wnt16		Hadhb	Gne	NA
85	Il12B	Il15	Hs3St1		Id2			Yap1		Hccs	Gnpda1	NA
86	Il15Ra	Il15Ra	Hspa5		Igfbp2			Krt1		Hsd17B10	Got1	NA
87	Il18	Il18	Ids		Igfbp3					Hspa9	Got2	NA
88	Il1A	Il18R1	Ier3		Igfbp4					Htra2	Gpc1	NA
89	Il1B	Il18Rap	Igfbp1		Il15					Idh1	Gpc3	NA
90	Il23A	Il1A	Igfbp3		Il32					Idh2	Gpc4	NA
91	Il6	Il1B	Il6		Il6					Idh3A	Gpr87	NA
92	Il6St	Il1R1	Ilvbl		Il8					Idh3B	Gusb	NA
93	Il7R	Il2Rb	Inha		Inhba					Idh3G	Gys1	NA
94	Inhba	Il4R	Irs2		Itga2					Immt	Gys2	NA
95	Irf1	Il6	Isg20		Itga5					Isca1	Hax1	NA
96	Irs2	Il7R	Jmjd6		Itgav					Iscu	Hdlbp	NA
97	Jag1	Il8	Jun		Itgb1					Ldha	Hk2	NA
98	Jun	Inhba	Kdelr3		Itgb3					Ldhb	Hmmr	NA
99	Junb	Irak2	Kdm3A		Itgb5					Lrpprc	Homer1	NA
100	Kdm6B	Irf1	Kif5A		Jun					Maob	Hs2St1	NA
101	Klf10	Irf7	Klf6		Lama1					Mdh1	Hs6St2	NA
102	Klf2	Itga5	Klf7		Lama2					Mdh2	Hspa5	NA
103	Klf4	Itgb3	Klhl24		Lama3					Mfn2	Idh1	NA
104	Klf6	Itgb8	Lalba		Lamc1					Mgst3	Idua	NA
105	Klf9	Kcna3	Large		Lamc2					Mrpl11	Ier3	NA
106	Kynu	Kcnj2	Ldha		Lepre1					Mrpl15	Igfbp3	NA
107	Lamb3	Kcnmb2	Ldhc		Lgals1					Mrpl34	Il13Ra1	NA
108	Ldlr	Kif1B	Lox		Lox					Mrpl35	Irs2	NA
109	Lif	Klf6	Lxn		Loxl1					Mrps11	Isg20	NA
110	Litaf	Lamp3	Maff		Loxl2					Mrps12	Kdelr3	NA
111	Maff	Lck	Map3K1		Lrp1					Mrps15	Kif20A	NA
112	Map2K3	Lcp2	Mif		Lrrc15					Mrps22	Kif2A	NA
113	Map3K8	Ldlr	Mt1E		Lum					Mrps30	Lct	NA
114	Marcks	Lif	Mt2A		Magee1					Mtrf1	Ldha	NA
115	Mcl1	Lpar1	Mxi1		Matn2					Mtrr	Ldhc	NA
116	Msc	Lta	Myh9		Matn3					Mtx2	Lhpp	NA
117	Mxd1	Ly6E	Nagk		Mcm7					Ndufa1	Lhx9	NA
118	Myc	Lyn	Ncan		Mest					Ndufa2	Mdh1	NA
119	Nampt	Marco	Ndrg1		Mfap5					Ndufa3	Mdh2	NA
120	Nfat5	Mefv	Ndst1		Mgp					Ndufa4	Me1	NA
121	Nfe2L2	Mep1A	Ndst2		Mmp1					Ndufa5	Me2	NA
122	Nfil3	Met	Nedd4L		Mmp14					Ndufa6	Med24	NA
123	Nfkb1	Mmp14	Nfil3		Mmp2					Ndufa7	Mertk	NA
124	Nfkb2	Msr1	Nr3C1		Mmp3					Ndufa8	Met	NA
125	Nfkbia	Mxd1	P4Ha1		Msx1					Ndufa9	Mif	NA
126	Nfkbie	Myc	P4Ha2		Mxra5					Ndufab1	Miox	NA
127	Ninj1	Nampt	Pam		Myl9					Ndufb1	Mpi	NA
128	Nr4A1	Ndp	Pck1		Mylk					Ndufb2	Mxi1	NA
129	Nr4A2	Nfkb1	Pdgfb		Nid2					Ndufb3	Nanp	NA
130	Nr4A3	Nfkbia	Pdk1		Nnmt					Ndufb4	Nasp	NA
131	Olr1	Nlrp3	Pdk3		Notch2					Ndufb5	Ndst3	NA
132	Panx1	Nmi	Pfkfb3		Nt5E					Ndufb6	Ndufv3	NA
133	Pde4B	Nmur1	Pfkl		Ntm					Ndufb7	Nsdhl	NA
134	Pdlim5	Nod2	Pfkp		Oxtr					Ndufb8	Nt5E	NA
135	Per1	Npffr2	Pgam2		Pcolce					Ndufc1	P4Ha1	NA
136	Pfkfb3	Olr1	Pgf		Pcolce2					Ndufc2	P4Ha2	NA
137	Phlda1	Oprk1	Pgk1		Pdgfrb					Ndufs1	Pam	NA
138	Phlda2	Osm	Pgm1		Pdlim4					Ndufs2	Paxip1	NA
139	Plau	Osmr	Pgm2		Pfn2					Ndufs3	Pc	NA
140	Plaur	P2Rx4	Phkg1		Plaur					Ndufs4	Pdk3	NA
141	Plek	P2Rx7	Pim1		Plod1					Ndufs6	Pfkfb1	NA
142	Plk2	P2Ry2	Pklr		Plod2					Ndufs7	Pfkp	NA
143	Pmepa1	Pcdh7	Pkp1		Plod3					Ndufs8	Pgam1	NA
144	Pnrc1	Pde4B	Plac8		Pmepa1					Ndufv1	Pgam2	NA
145	Ppap2B	Pdpn	Plaur		Pmp22					Ndufv2	Pgk1	NA
146	Ppp1R15A	Pik3R5	Plin2		Postn					Nnt	Pgm2	NA
147	Ptger4	Plaur	Pnrc1		Ppib					Nqo2	Phka2	NA
148	Ptgs2	Prok2	Ppargc1A		Prrx1					Oat	Pkm	NA
149	Ptpre	Psen1	Ppfia4		Prss2					Ogdh	Pkp2	NA
150	Ptx3	Ptafr	Ppp1R15A		Pthlh					Opa1	Plod1	NA
151	Rcan1	Ptger2	Ppp1R3C		Ptx3					Oxa1L	Plod2	NA
152	Rel	Ptger4	Prdx5		Pvr					Pdha1	Pmm2	NA
153	Rela	Ptgir	Prkca		Qsox1					Pdhb	Polr3K	NA
154	Relb	Ptpre	Prkcdbp		Rgs4					Pdhx	Ppfia4	NA
155	Rhob	Pvr	Ptrf		Rhob					Pdk4	Ppia	NA
156	Ripk2	Raf1	Pygm		Sat1					Pdp1	Ppp2Cb	NA
157	Rnf19B	Rasgrp1	Rbpj		Scg2					Phb2	Prps1	NA
158	Sat1	Rela	Rora		Sdc1					Phyh	Psmc4	NA
159	Sdc4	Rgs1	Rragd		Sdc4					Pmpca	Pygb	NA
160	Serpinb2	Rgs16	S100A4		Serpine1					Polr2F	Pygl	NA
161	Serpinb8	Rhog	Sap30		Serpine2					Por	Qsox1	NA
162	Serpine1	Ripk2	Scarb1		Serpinh1					Prdx3	Rars	NA
163	Sgk1	Rnf144B	Sdc2		Sfrp1					Retsat	Rbck1	NA
164	Sik1	Ros1	Sdc3		Sfrp4					Rhot1	Rpe	NA
165	Slc16A6	Rtp4	Sdc4		Sgcb					Rhot2	Rragd	NA
166	Slc2A3	Scarf1	Selenbp1		Sgcd					Sdha	Sap30	NA
167	Slc2A6	Scn1B	Serpine1		Sgcg					Sdhb	Sdc1	NA
168	Smad3	Sele	Siah2		Slc6A8					Sdhc	Sdc2	NA
169	Snn	Sell	Slc25A1		Slit2					Sdhd	Sdc3	NA
170	Socs3	Sels	Slc2A1		Slit3					Slc25A11	Sdhc	NA
171	Sod2	Sema4D	Slc2A3		Snai2					Slc25A12	Slc16A3	NA
172	Sphk1	Serpine1	Slc2A5		Sntb1					Slc25A20	Slc25A10	NA
173	Spsb1	Sgms2	Slc37A4		Sparc					Slc25A3	Slc25A13	NA
174	Sqstm1	Slamf1	Slc6A6		Spock1					Slc25A4	Slc35A3	NA
175	Stat5A	Slc11A2	Srpx		Spp1					Slc25A5	Slc37A4	NA
176	Tank	Slc1A2	Stbd1		Tagln					Slc25A6	Sod1	NA
177	Tap1	Slc28A2	Stc1		Tfpi2					Sucla2	Sox9	NA
178	Tgif1	Slc31A1	Stc2		Tgfb1					Suclg1	Spag4	NA
179	Tiparp	Slc31A2	Sult2B1		Tgfbi					Supv3L1	Srd5A3	NA
180	Tlr2	Slc4A4	Tes		Tgfbr3					Surf1	Stc1	NA
181	Tnc	Slc7A1	Tgfb3		Tgm2					Tcirg1	Stc2	NA
182	Tnf	Slc7A2	Tgfbi		Thbs1					Timm10	Stmn1	NA
183	Tnfaip2	Sphk1	Tgm2		Thbs2					Timm13	Taldo1	NA
184	Tnfaip3	Sri	Tiparp		Thy1					Timm17A	Tff3	NA
185	Tnfaip6	Stab1	Tktl1		Timp1					Timm50	Tgfa	NA
186	Tnfaip8	Tacr1	Tmem45A		Timp3					Timm8B	Tgfbi	NA
187	Tnfrsf9	Tacr3	Tnfaip3		Tnc					Timm9	Tktl1	NA
188	Tnfsf9	Tapbp	Tpbg		Tnfaip3					Tomm22	Tpbg	NA
189	Tnip1	Timp1	Tpd52		Tnfrsf11B					Tomm70A	Tpi1	NA
190	Tnip2	Tlr1	Tpi1		Tnfrsf12A					Uqcr10	Tpst1	NA
191	Traf1	Tlr2	Tpst2		Tpm1					Uqcr11	Tsta3	NA
192	Trib1	Tlr3	Ugp2		Tpm2					Uqcrb	Txn	NA
193	Trip10	Tnfaip6	Vegfa		Tpm4					Uqcrc1	Ugp2	NA
194	Tsc22D1	Tnfrsf1B	Vhl		Vcam1					Uqcrc2	Vcan	NA
195	Tubb2A	Tnfrsf9	Vldlr		Vcan					Uqcrfs1	Vegfa	NA
196	Vegfa	Tnfsf10	Wisp2		Vegfa					Uqcrh	Vldlr	NA
197	Yrdc	Tnfsf15	Wsb1		Vegfc					Uqcrq	Xylt2	NA
198	Zbtb10	Tnfsf9	Xpnpep1		Vim					Vdac1	Znf292	NA
199	Zc3H12A	Tpbg	Zfp36		Wipf1					Vdac2		NA
200	Zfp36	Vip	Znf292		Wnt5A					Vdac3		NA
