# Supplementary material for: Decoding cellular plasticity and niche regulation of limbal stem cells during corneal wound healing
Source: Stem Cell Res Ther. 2024 Jul 6;15:201. doi: 10.1186/s13287-024-03816-y (PMC11227725; doi:10.1186/s13287-024-03816-y)
Supplement: Supplementary file 3 — Additional file 3: DEGs for different cell clusters of corneas. [file 13287_2024_3816_MOESM3_ESM.xlsx]

## Sheet: Sheet1
p_val	avg_logFC	pct.1	pct.2	p_val_adj	cluster	gene
0	3.3946	1	0.691	0	CSC	A2m
0	3.32592	1	0.364	0	CSC	Kera
0	3.00014	0.961	0.564	0	CSC	Angptl7
0	2.86838	1	0.815	0	CSC	Igfbp2
0	2.7481	1	0.959	0	CSC	Dcn
0	2.71206	1	0.553	0	CSC	Col1a1
0	2.70649	1	0.522	0	CSC	Col1a2
0	2.66305	1	0.624	0	CSC	Lum
0	2.56158	1	0.558	0	CSC	Nupr1
0	2.54477	0.999	0.254	0	CSC	Col6a1
0	2.53077	1	0.71	0	CSC	Apod
0	2.50111	1	0.575	0	CSC	Sparc
0	2.49973	0.999	0.21	0	CSC	Col6a3
0	2.47711	1	0.287	0	CSC	Aqp1
0	2.41872	1	0.164	0	CSC	Ntrk2
0	2.36862	0.999	0.476	0	CSC	Cd63
0	2.27122	1	0.306	0	CSC	Col12a1
0	2.26687	1	0.282	0	CSC	Bgn
0	2.23427	0.999	0.15	0	CSC	Dkk2
0	2.22732	0.999	0.332	0	CSC	Serpinf1
0	2.17299	0.998	0.173	0	CSC	Col6a2
0	2.16871	0.999	0.184	0	CSC	Olfml3
0	2.13067	1	0.144	0	CSC	Spon1
0	2.12551	0.999	0.161	0	CSC	Col5a2
0	2.11933	0.999	0.174	0	CSC	Thbs4
0	2.07406	0.984	0.749	0	CSC	Apoe
0	2.07172	0.998	0.165	0	CSC	Aebp1
0	2.06464	0.999	0.521	0	CSC	Timp2
0	2.04969	0.992	0.272	0	CSC	Cyp2f2
0	2.04569	0.999	0.394	0	CSC	Lgals1
0	2.0429	0.998	0.223	0	CSC	Gpm6b
0	2.04031	0.997	0.148	0	CSC	Twist1
0	2.03375	0.998	0.179	0	CSC	Wnt5a
0	2.03296	0.999	0.197	0	CSC	Igfbp4
0	2.00028	0.997	0.122	0	CSC	Dpt
0	1.9941	0.991	0.173	0	CSC	Mfap4
0	1.98382	0.832	0.552	0	CSC	Gpha2
0	1.98026	0.999	0.415	0	CSC	Vim
0	1.94068	0.998	0.289	0	CSC	Serpinh1
0	1.93563	1	0.799	0	CSC	Ifitm2
0	1.90846	0.998	0.253	0	CSC	Serping1
0	1.90301	0.986	0.127	0	CSC	Smoc2
0	1.83244	0.973	0.134	0	CSC	Steap4
0	1.79791	0.998	0.54	0	CSC	Mgp
0	1.77781	0.985	0.115	0	CSC	Srpx
0	1.77756	0.979	0.141	0	CSC	Sod3
0	1.75625	0.979	0.141	0	CSC	Dpep1
0	1.74103	0.952	0.083	0	CSC	Fibin
0	1.70165	0.99	0.126	0	CSC	Fbln5
9.49618e-72	2.29934	0.291	0.207	1.91804e-67	CSC	Saa3
0	2.76793	0.977	0.873	0	CEpC	Psca
0	2.68725	0.989	0.841	0	CEpC	Mal
0	2.65284	0.982	0.903	0	CEpC	Asprv1
0	2.52095	1	0.997	0	CEpC	Gsto1
0	2.49512	0.993	0.935	0	CEpC	Lypd2
0	2.44487	1	1	0	CEpC	Krt12
0	2.41738	0.976	0.857	0	CEpC	Krt6b
0	2.3899	0.998	0.975	0	CEpC	Aqp5
0	2.38304	0.997	0.791	0	CEpC	Upk3bl
0	2.3743	0.999	0.933	0	CEpC	Calml3
0	2.23526	0.991	0.915	0	CEpC	Slurp1
0	2.12842	0.949	0.813	0	CEpC	Krt13
0	2.12737	1	0.976	0	CEpC	Gsta4
0	2.05062	0.999	0.97	0	CEpC	Sfn
0	2.0489	0.995	0.78	0	CEpC	Perp
0	2.04807	1	0.992	0	CEpC	Krt5
0	2.0009	0.98	0.529	0	CEpC	Dsp
0	1.97692	0.994	0.607	0	CEpC	Plet1
0	1.96911	0.99	0.926	0	CEpC	Krt6a
0	1.94955	0.985	0.962	0	CEpC	Krt15
0	1.94049	0.857	0.478	0	CEpC	Hopx
0	1.88539	0.996	0.909	0	CEpC	Hspb1
0	1.85286	0.995	0.65	0	CEpC	Tacstd2
0	1.82894	0.973	0.386	0	CEpC	Ppl
0	1.81305	0.979	0.544	0	CEpC	Elf3
0	1.80349	0.872	0.422	0	CEpC	Pglyrp1
0	1.78804	0.977	0.663	0	CEpC	Aqp3
0	1.76401	0.736	0.282	0	CEpC	Muc4
0	1.75676	0.94	0.372	0	CEpC	Upk1b
0	1.72816	0.915	0.496	0	CEpC	Dapl1
0	1.70719	0.958	0.469	0	CEpC	Cldn4
0	1.70666	0.755	0.4	0	CEpC	Nccrp1
0	1.64615	0.966	0.42	0	CEpC	Cldn7
0	1.63876	0.941	0.672	0	CEpC	Plac8
0	1.63431	0.477	0.159	0	CEpC	Ifit1bl1
0	1.63252	0.659	0.197	0	CEpC	Ly6g6c
0	1.62712	0.813	0.305	0	CEpC	Gm9573
0	1.5957	0.763	0.364	0	CEpC	Prss22
0	1.59492	0.939	0.313	0	CEpC	Mal2
0	1.59336	0.9	0.298	0	CEpC	Pdzk1ip1
0	1.58753	0.98	0.363	0	CEpC	Lmo7
0	1.5847	0.997	0.825	0	CEpC	Actn4
0	1.57013	0.906	0.385	0	CEpC	Rbp2
0	1.56639	0.935	0.477	0	CEpC	2610528A11Rik
0	1.56607	0.986	0.662	0	CEpC	S100a14
0	1.56433	0.981	0.364	0	CEpC	Trim29
0	1.55945	0.982	0.916	0	CEpC	BC100530
0	1.55868	0.99	0.346	0	CEpC	Spint2
0	1.52391	0.688	0.259	0	CEpC	Cysrt1
0	1.5176	0.915	0.803	0	CEpC	Krt16
0	2.6683	0.993	0.589	0	CEnC	Mgp
0	2.3995	0.972	0.162	0	CEnC	Igfbp7
0	2.29391	0.94	0.137	0	CEnC	Fmod
0	2.0733	0.442	0.02	0	CEnC	Penk
0	2.07012	0.418	0.05	0	CEnC	Cxcl5
0	2.02143	0.559	0.13	0	CEnC	Chil1
0	2.01412	1	0.741	0	CEnC	Apod
0	1.98749	1	0.62	0	CEnC	Sparc
0	1.96812	1	0.963	0	CEnC	Dcn
0	1.96094	0.999	0.403	0	CEnC	Serpinf1
0	1.93595	0.997	0.331	0	CEnC	Serping1
0	1.91969	0.859	0.415	0	CEnC	Igfbp5
0	1.91082	0.28	0.03	0	CEnC	Myoc
0	1.89598	0.998	0.395	0	CEnC	Plpp3
0	1.83356	0.995	0.6	0	CEnC	Col1a1
0	1.82947	0.981	0.193	0	CEnC	Ogn
0	1.80264	1	0.573	0	CEnC	Col1a2
0	1.79046	0.915	0.333	0	CEnC	Timp3
0	1.75475	0.996	0.664	0	CEnC	Lum
0	1.72676	0.967	0.245	0	CEnC	Thbs2
0	1.70993	0.591	0.119	0	CEnC	Serpina3n
0	1.70987	1	0.358	0	CEnC	Bgn
0	1.69385	0.967	0.173	0	CEnC	Col8a2
0	1.68033	0.992	0.379	0	CEnC	Col12a1
0	1.66672	0.997	0.391	0	CEnC	Pcolce
0	1.63934	0.942	0.147	0	CEnC	Itgbl1
0	1.62658	0.997	0.834	0	CEnC	Igfbp2
0	1.59623	0.655	0.048	0	CEnC	Cxcl14
0	1.59306	0.997	0.909	0	CEnC	Cst3
0	1.54637	0.974	0.283	0	CEnC	Igfbp4
0	1.53949	0.961	0.261	0	CEnC	Mfap4
0	1.53044	0.591	0.039	0	CEnC	Igfbp6
0	1.52952	0.994	0.364	0	CEnC	Serpinh1
0	1.4721	0.997	0.531	0	CEnC	Zbtb20
0	1.44839	0.881	0.353	0	CEnC	Cyp2f2
0	1.43759	0.992	0.253	0	CEnC	Aebp1
0	1.42998	0.977	0.218	0	CEnC	Fbln5
0	1.40992	0.998	0.572	0	CEnC	Timp2
0	1.406	0.977	0.294	0	CEnC	Il11ra1
0	1.40338	0.861	0.1	0	CEnC	Pdgfrl
0	1.39006	0.977	0.362	0	CEnC	Htra1
0	1.38257	0.994	0.826	0	CEnC	Id3
0	1.3679	0.908	0.232	0	CEnC	Dpep1
0	1.36759	0.996	0.458	0	CEnC	Lgals1
0	1.36409	0.978	0.19	0	CEnC	Prrx1
0	1.36186	0.996	0.365	0	CEnC	Tcf4
0	1.35002	0.947	0.443	0	CEnC	Pam
0	1.34033	0.977	0.179	0	CEnC	Rcn3
2.28152e-280	2.63535	0.712	0.376	4.60822e-276	CEnC	Mmp3
1.46158e-241	1.62012	0.783	0.57	2.95209e-237	CEnC	Gas6
0	4.51697	0.973	0.161	0	Neu	Cxcl2
0	4.48622	0.917	0.204	0	Neu	S100a8
0	4.26207	0.906	0.351	0	Neu	S100a9
0	4.03834	0.911	0.052	0	Neu	Ccl3
0	3.87334	0.977	0.078	0	Neu	Srgn
0	3.8641	0.868	0.096	0	Neu	Ccl4
0	3.23027	0.945	0.054	0	Neu	Tyrobp
0	3.12654	0.786	0.049	0	Neu	Il1b
0	3.05973	0.823	0.193	0	Neu	Slpi
0	3.00239	0.94	0.032	0	Neu	Clec4d
0	2.94025	0.814	0.05	0	Neu	Slc7a11
0	2.72363	0.897	0.058	0	Neu	Cd52
0	2.69457	0.935	0.056	0	Neu	Fcer1g
0	2.66026	0.806	0.026	0	Neu	Clec4e
0	2.59548	0.609	0.086	0	Neu	Ccrl2
0	2.5567	0.788	0.074	0	Neu	Cd14
0	2.51531	0.575	0.119	0	Neu	Lcn2
0	2.51092	0.841	0.022	0	Neu	Ccr1
0	2.47006	0.906	0.126	0	Neu	Fxyd5
0	2.45828	0.557	0.035	0	Neu	Wfdc17
0	2.3799	0.717	0.016	0	Neu	Acod1
0	2.28699	0.983	0.896	0	Neu	Btg1
0	2.27151	0.813	0.4	0	Neu	Hcar2
0	2.24414	0.297	0.007	0	Neu	Gm5483
0	2.23059	0.745	0.165	0	Neu	Basp1
0	2.22007	0.46	0.075	0	Neu	G0s2
0	2.20632	0.999	0.753	0	Neu	Ftl1
0	2.13176	0.696	0.06	0	Neu	Il1r2
0	2.07656	0.706	0.03	0	Neu	Plek
0	2.05236	0.757	0.039	0	Neu	Cd53
0	2.0157	0.622	0.021	0	Neu	Nlrp3
0	2.00863	0.553	0.029	0	Neu	Bcl2a1b
0	2.00814	0.501	0.01	0	Neu	Hp
0	1.86298	0.983	0.957	0	Neu	Cebpb
0	1.84202	0.491	0.079	0	Neu	Slfn4
0	1.80994	0.273	0.006	0	Neu	Stfa2l1
0	1.79977	0.641	0.026	0	Neu	Snx20
0	1.79578	0.574	0.015	0	Neu	Mmp9
0	1.77386	0.622	0.017	0	Neu	Samsn1
0	1.77167	1	1	0	Neu	Fth1
0	1.75007	0.598	0.026	0	Neu	Alox5ap
0	1.74536	0.581	0.007	0	Neu	Hdc
1.65764e-305	2.33593	0.61	0.165	3.34809e-301	Neu	Il1rn
1.41636e-301	2.14458	0.861	0.556	2.86077e-297	Neu	Rnf149
1.07996e-294	2.01599	0.806	0.405	2.18131e-290	Neu	Ninj1
7.03598e-275	2.03166	0.383	0.061	1.42113e-270	Neu	Cxcl3
8.48526e-253	1.7706	0.764	0.374	1.71385e-248	Neu	Slfn2
1.91674e-244	2.12284	0.805	0.54	3.87142e-240	Neu	Msrb1
1.33263e-195	2.78146	0.447	0.116	2.69164e-191	Neu	Spp1
1.31073e-161	1.84496	0.719	0.53	2.64742e-157	Neu	Marcksl1
0	4.3701	0.931	0.143	0	Mono	Lyz2
0	4.14057	0.84	0.089	0	Mono	Cd74
0	3.37092	0.583	0.047	0	Mono	H2-Eb1
0	3.29515	0.583	0.038	0	Mono	H2-Aa
0	3.25397	0.621	0.052	0	Mono	H2-Ab1
0	3.06098	0.67	0.103	0	Mono	Ccl7
0	2.92819	0.972	0.059	0	Mono	Fcer1g
0	2.90489	0.582	0.021	0	Mono	Pf4
0	2.89849	0.806	0.2	0	Mono	Ccl2
0	2.73623	0.453	0.016	0	Mono	C1qa
0	2.70405	0.743	0.052	0	Mono	Ccl6
0	2.65671	0.51	0.017	0	Mono	C1qb
0	2.61098	0.587	0.114	0	Mono	Spp1
0	2.59248	0.928	0.162	0	Mono	Ctss
0	2.33809	0.725	0.102	0	Mono	Ccl4
0	2.3363	0.766	0.017	0	Mono	Ccl9
0	2.31566	0.466	0.011	0	Mono	C1qc
0	2.20087	0.943	0.058	0	Mono	Tyrobp
0	2.19927	0.925	0.061	0	Mono	Cd52
0	2.15302	0.859	0.075	0	Mono	Cd14
0	2.13848	0.917	0.231	0	Mono	Cyba
0	2.09809	0.802	0.168	0	Mono	Cxcl2
0	1.9671	0.82	0.008	0	Mono	Ms4a6c
0	1.96141	0.459	0.009	0	Mono	Ccl12
0	1.90281	0.995	0.754	0	Mono	Ftl1
0	1.86145	0.791	0.01	0	Mono	Aif1
0	1.82912	0.904	0.129	0	Mono	Fxyd5
0	1.82507	0.618	0.019	0	Mono	Rgs1
0	1.82467	0.696	0.034	0	Mono	Wfdc17
0	1.82203	0.647	0.005	0	Mono	Ms4a4c
0	1.80323	0.85	0.046	0	Mono	Coro1a
0	1.79128	0.899	0.284	0	Mono	Ctsz
0	1.77026	0.758	0.007	0	Mono	Ms4a6d
0	1.71089	0.863	0.165	0	Mono	Basp1
0	1.65156	0.876	0.045	0	Mono	Spi1
0	1.62563	0.712	0.005	0	Mono	Fcgr1
0	1.61429	0.81	0.152	0	Mono	Zeb2
0	1.60019	0.348	0.011	0	Mono	Ly6c2
0	1.57637	0.776	0.018	0	Mono	Ifi207
0	1.55551	0.802	0.033	0	Mono	Laptm5
3.7907e-283	1.90549	0.966	0.912	7.65646e-279	Mono	Cst3
2.17485e-277	1.54253	0.851	0.374	4.39276e-273	Mono	Slfn2
5.29321e-263	2.05423	0.404	0.061	1.06912e-258	Mono	Cxcl3
5.44153e-241	1.56256	0.778	0.34	1.09908e-236	Mono	Plin2
5.68313e-232	1.85429	0.864	0.548	1.14788e-227	Mono	Lgmn
1.74032e-223	1.86869	0.412	0.074	3.51509e-219	Mono	Cxcl10
1.47763e-221	1.65395	0.85	0.521	2.98451e-217	Mono	Ctsc
1.85278e-204	1.68051	0.755	0.32	3.74224e-200	Mono	S100a4
4.379e-197	1.78996	0.261	0.033	8.84471e-193	Mono	Ccl5
5.60785e-153	1.73079	0.784	0.549	1.13267e-148	Mono	Mafb
0	2.53755	0.788	0.009	0	T	Ctla2a
0	2.52814	0.856	0.002	0	T	Cd3g
0	2.25898	0.95	0.072	0	T	Cd52
0	2.10442	0.824	0.011	0	T	Trbc2
0	2.094	0.649	0.027	0	T	Rgs1
0	1.97254	0.721	0.032	0	T	AW112010
0	1.93415	0.784	0.002	0	T	Cd3d
0	1.88348	0.324	0.001	0	T	Gzmb
0	1.87351	0.851	0.057	0	T	Coro1a
0	1.86275	0.527	0.004	0	T	Trbc1
0	1.82313	0.432	0.001	0	T	Nkg7
0	1.77586	0.86	0.043	0	T	Laptm5
0	1.76287	0.802	0.033	0	T	Ptprc
0	1.63878	0.581	0.008	0	T	Cd69
0	1.62621	0.946	0.094	0	T	Srgn
0	1.60268	0.793	0.037	0	T	Rac2
0	1.59521	0.613	0.031	0	T	Ltb
0	1.59189	0.586	0.008	0	T	Cd28
0	1.58285	0.698	0.013	0	T	Hcst
0	1.55941	0.725	0.001	0	T	Cd3e
0	1.5358	0.689	0.029	0	T	Trac
0	1.52662	0.595	0.002	0	T	Ms4a4b
0	1.51261	0.505	0.002	0	T	Ctla4
0	1.48856	0.739	0.004	0	T	Lat
0	1.42498	0.698	0.049	0	T	Fyb
0	1.41776	0.653	0.002	0	T	Ptprcap
0	1.39257	0.518	0.001	0	T	Icos
0	1.38336	0.671	0.002	0	T	Il2rb
0	1.35853	0.441	0.001	0	T	Cxcr6
0	1.35119	0.595	0.007	0	T	Rhoh
0	1.31037	0.554	0.002	0	T	Cd2
4.51877e-290	1.5977	0.766	0.096	9.127e-286	T	Ets1
2.44545e-288	2.55126	0.18	0.004	4.93933e-284	T	Gzma
7.55968e-283	1.74704	0.919	0.139	1.52691e-278	T	Fxyd5
4.86692e-270	1.3762	0.505	0.039	9.8302e-266	T	Dusp2
3.11028e-209	3.42175	0.419	0.035	6.28214e-205	T	Ccl5
1.35563e-177	1.32279	0.315	0.023	2.73811e-173	T	Tnfrsf4
2.2187e-177	1.84124	0.856	0.219	4.48133e-173	T	H2-Q7
1.70956e-167	1.6443	0.833	0.221	3.45297e-163	T	Ptpn18
2.10008e-124	1.63018	0.667	0.163	4.24174e-120	T	Dennd4a
2.42804e-121	1.37725	0.815	0.277	4.90415e-117	T	Msn
1.64086e-115	1.74969	0.982	0.898	3.31421e-111	T	Btg1
5.40863e-115	1.38338	0.991	0.974	1.09244e-110	T	H2-K1
2.3388e-99	1.52364	0.563	0.133	4.72392e-95	T	Rgs2
5.47981e-97	2.11948	0.797	0.326	1.10681e-92	T	S100a4
1.52064e-95	1.78419	0.815	0.398	3.07139e-91	T	Emb
2.70047e-77	1.70207	0.883	0.577	5.45441e-73	T	Crip1
3.29844e-69	1.42015	0.667	0.286	6.66218e-65	T	Tnfaip3
2.01508e-60	1.33286	0.685	0.366	4.07005e-56	T	Stk17b
1.69986e-24	1.65743	0.626	0.554	3.43338e-20	T	Gm26917
