# Supplementary material for: Decoding cellular plasticity and niche regulation of limbal stem cells during corneal wound healing
Source: Stem Cell Res Ther. 2024 Jul 6;15:201. doi: 10.1186/s13287-024-03816-y (PMC11227725; doi:10.1186/s13287-024-03816-y)
Supplement: Supplementary file 4 — Additional file 4: DEGs for subclusters of CEPC during wound. [file 13287_2024_3816_MOESM4_ESM.xlsx]

## Sheet: aLSC.DEG
p_val	avg_logFC	pct.1	pct.2	p_val_adj
Ifitm3	0	2.64821	1	0.578	0
Fabp5	0	2.42164	1	0.732	0
Krt6a	0	2.30155	1	0.925	0
Ifi27l2a	0	2.20792	0.957	0.123	0
BC100530	0	2.14586	1	0.879	0
Krt14	0	1.84939	1	0.953	0
B2m	0	1.83229	0.997	0.549	0
S100a6	0	1.47957	1	1	0
S100a14	0	1.46962	0.999	0.898	0
Rbp1	0	1.40665	0.991	0.768	0
Ly6e	0	1.39228	0.996	0.677	0
Txn1	0	1.2742	1	0.988	0
S100a11	0	1.23151	1	0.995	0
Ndufa4	0	1.15314	1	0.99	0
Sec61b	0	1.10981	0.99	0.896	0
H2-D1	0	1.07307	0.993	0.841	0
Adh1	0	-1.12957	0.67	0.985	0
Lypd2	0	-1.28118	0.996	1	0
Gyg	0	-1.3334	0.595	0.974	0
Dapl1	0	-1.35539	0.87	0.997	0
Hlf	0	-1.38902	0.651	0.984	0
Slc6a6	0	-1.50292	0.85	1	0
Mmp3	1.37452219752512e-316	0.679127	0.855	0.018	2.77625993456123e-312
Lmna	1.88132178504381e-312	0.994028	0.996	0.82	3.79989e-308
Pkm	4.61374346439932e-311	1.0321	0.997	0.936	9.31884e-307
Cox7a2l	7.20503e-307	-0.951968	0.882	0.988	1.45527e-302
Tagln2	1.53229e-300	0.967418	0.991	0.931	3.09491e-296
Capg	6.11822e-292	0.875214	0.99	0.936	1.23576e-287
Ly6a	2.41827e-290	1.59796	0.96	0.495	4.88442e-286
Asph	5.05855e-283	-0.984632	0.644	0.97	1.02173e-278
S100a10	6.79236e-281	0.901474	1	0.998	1.37192e-276
Tpm2	2.56325e-278	0.834968	0.98	0.946	5.17726e-274
Bst2	8.06698e-278	1.1146	0.877	0.089	1.62937e-273
Cdo1	3.88919e-276	-1.25204	0.623	0.978	7.85539e-272
Cstb	1.0767e-272	0.956534	0.999	0.952	2.17472e-268
H2-K1	9.66651e-272	1.01284	0.997	0.946	1.95244e-267
Tubb5	5.01251e-271	1.07049	0.981	0.785	1.01243e-266
Sec61g	8.69608e-269	0.866432	0.991	0.918	1.75643e-264
Aldh3a1	1.35032e-264	-1.05696	1	1	2.72737e-260
Rpl36al	1.30534e-263	0.757945	0.973	0.757	2.63652e-259
Krt12	3.48553e-263	-0.81008	1	1	7.04007e-259
Tkt	1.37528e-260	-0.906912	0.999	1	2.77779e-256
Uqcc2	8.73277e-259	0.779539	0.983	0.859	1.76384e-254
Prdx6	9.6503e-259	-0.814417	0.989	0.997	1.94917e-254
Dsc3	4.07867e-258	-0.992841	0.89	0.993	8.2381e-254
Sh2d5	1.68435e-254	0.589448	0.715	0.004	3.40206e-250
Laptm4a	6.97992e-250	-0.731094	0.947	0.991	1.4098e-245
Antxr1	4.52221e-243	-0.918816	0.534	0.96	9.13396e-239
Adh7	5.75408e-237	-0.968867	0.869	0.994	1.16221e-232
Akr1b8	1.35324e-234	0.920979	0.803	0.083	2.73327e-230
Asprv1	2.8996e-234	-0.739365	0.942	0.99	5.85662e-230
Atp1b3	6.91875e-229	-0.75031	0.952	0.991	1.39745e-224
Sem1	8.20456e-229	0.634584	0.996	0.96	1.65716e-224
S100a9	1.3565e-227	1.15654	0.745	0.036	2.73986e-223
Tmprss11a	9.07925e-227	-0.808005	0.962	0.993	1.83383e-222
Lgals3	4.12799e-224	0.926048	0.999	0.975	8.33772e-220
Ces1d	6.12571e-224	-0.839494	0.199	0.864	1.23727e-219
Cda	1.27844e-223	0.954824	0.903	0.303	2.58219e-219
Eef1a1	1.16587e-222	-0.717348	1	1	2.35483e-218
Dsg1a	1.53216e-220	-0.826165	0.135	0.83	3.09465e-216
Zbp1	8.06358e-220	0.596747	0.675	0.012	1.62868e-215
Ssr4	1.23539e-218	0.711714	0.972	0.824	2.49524e-214
Gng5	5.15427e-216	0.725549	0.996	0.985	1.04106e-211
Psmb8	2.2121e-215	0.89298	0.906	0.29	4.468e-211
Crim1	4.97165e-213	-0.897516	0.678	0.975	1.00417e-208
Ifi204	6.30702e-213	0.7829	0.808	0.112	1.27389e-208
Selenok	1.88963e-212	0.777569	0.996	0.924	3.81668e-208
Glul	7.76732e-212	-0.896482	0.937	0.999	1.56884e-207
Upk1b	1.19949e-211	-0.777198	0.846	0.982	2.42274e-207
Dst	1.31541e-211	-0.92778	0.892	0.995	2.65686e-207
Igfbp5	2.94603e-211	-1.13885	0.359	0.934	5.95039e-207
Mgarp	3.51066e-211	-0.702451	1	1	7.09082e-207
Cotl1	6.63696e-208	0.863044	0.964	0.871	1.34053e-203
Aldh1a3	7.068e-206	1.72305	0.95	0.468	1.4276e-201
Tmsb10	6.89004e-205	1.07323	0.983	0.935	1.39165e-200
Esd	2.35217e-202	0.695287	0.976	0.908	4.75091e-198
Fscn1	5.92208e-202	0.917382	0.91	0.281	1.19614e-197
Tnfrsf12a	1.08464e-201	0.840844	0.981	0.765	2.19076e-197
Nedd4	1.5957e-201	-0.707884	0.853	0.984	3.22299e-197
Mxra7	1.90341e-201	-0.771032	0.776	0.975	3.84451e-197
Cd164	4.25439e-201	-0.70956	0.868	0.988	8.59302e-197
Fam169a	2.32283e-200	-0.864624	0.574	0.934	4.69166e-196
Mpc2	3.04917e-200	-0.668839	0.895	0.971	6.1587e-196
Urah	2.3664e-198	0.872338	0.99	0.962	4.77966e-194
Timm13	1.75387e-197	0.628935	0.973	0.82	3.54246e-193
Fxyd5	2.63077e-197	0.770647	0.625	0.013	5.31363e-193
Upp1	3.06872e-197	0.860685	0.734	0.073	6.19819e-193
Pfn1	4.50787e-197	0.654783	0.993	0.983	9.105e-193
Pdcd4	2.31548e-195	-0.773862	0.577	0.922	4.67681e-191
Rpl39	3.79547e-195	-0.565198	1	1	7.66609e-191
Serpinb6a	5.72367e-195	0.978223	0.954	0.644	1.15607e-190
Erich5	5.74692e-194	-0.832561	0.667	0.937	1.16076e-189
Fdps	8.8776e-194	0.878831	0.966	0.739	1.7931e-189
Tpi1	1.21462e-193	0.856641	0.956	0.745	2.45329e-189
Rock2	1.4322e-193	-0.745155	0.912	0.99	2.89275e-189
Gas6	1.84896e-192	-0.745809	0.526	0.937	3.73453e-188
Dsp	3.4725e-192	-0.786359	0.994	0.998	7.01375e-188
Areg	7.62874e-192	1.34322	0.815	0.144	1.54085e-187
Msn	2.63462e-191	0.593906	0.625	0.016	5.32141e-187
Rora	3.72099e-191	-0.849212	0.701	0.954	7.51565e-187
Pthlh	1.21954e-190	1.35053	0.972	0.565	2.46323e-186
Ccnd2	5.95e-190	-0.948268	0.768	0.962	1.20178e-185
Csn3	7.28519e-189	0.791283	0.588	0.006	1.47146e-184
Ecm1	2.251e-188	1.37666	0.923	0.425	4.54657e-184
Myo6	3.67883e-188	-0.734841	0.688	0.942	7.43051e-184
Ifitm1	1.69326e-187	1.21355	0.993	0.795	3.42004e-183
Upk3bl	1.77403e-187	-0.645167	0.993	0.997	3.58318e-183
Irf7	2.30552e-187	0.761227	0.765	0.117	4.65668e-183
Snrpf	2.68322e-185	0.61422	0.986	0.935	5.41958e-181
Slfn2	2.5487e-183	0.578598	0.608	0.016	5.14786e-179
Necab1	3.5915e-182	-0.527119	0.026	0.646	7.2541e-178
Psca	3.52705e-181	-0.657234	0.927	0.988	7.12394e-177
Rtp4	7.57349e-179	0.533555	0.631	0.029	1.52969e-174
Polr2f	1.11479e-178	0.666871	0.98	0.914	2.25165e-174
Rpl17	2.93193e-178	-0.61431	0.999	1	5.92192e-174
S100a4	7.89473e-176	0.637194	0.714	0.08	1.59458e-171
H2-Q7	2.13683e-175	0.510889	0.591	0.016	4.31597e-171
Eif5a	3.70718e-175	0.534837	0.991	0.986	7.48776e-171
Rpl5	6.73742e-175	-0.581293	0.997	0.999	1.36082e-170
Pycard	2.10237e-174	0.750922	0.962	0.706	4.24636e-170
Pmepa1	7.05857e-173	0.929906	0.906	0.367	1.42569e-168
Syne2	9.17044e-172	-0.747707	0.811	0.97	1.85225e-167
Tuba1c	6.52319e-171	0.705686	0.899	0.388	1.31755e-166
Eif4ebp1	2.11064e-170	0.753409	0.939	0.61	4.26308e-166
Gapdh	2.91507e-170	0.693022	0.989	0.994	5.88786e-166
Calr	2.92118e-170	0.697533	0.99	0.948	5.9002e-166
Actn1	3.02607e-170	0.517094	0.584	0.019	6.11206e-166
Ahnak2	7.58058e-170	-0.711208	0.568	0.907	1.53112e-165
Dbp	2.06472e-169	-0.732778	0.521	0.905	4.17032e-165
Aplp2	3.20702e-169	-0.654375	0.875	0.989	6.47753e-165
Elob	4.89596e-169	0.542856	0.991	0.97	9.88886e-165
Gm20383	1.06333e-168	-0.545815	0.011	0.589	2.14772e-164
Piezo2	2.08278e-168	-0.730675	0.199	0.77	4.20679e-164
Rpl12	4.41245e-168	-0.593783	1	1	8.91228e-164
Slc7a1	1.09244e-167	-0.760668	0.514	0.899	2.20651e-163
S100a8	2.874e-167	0.897537	0.531	0.004	5.8049e-163
Sypl	6.66277e-167	-0.606955	0.832	0.968	1.34575e-162
Lancl1	3.83962e-166	-0.678896	0.433	0.89	7.75526e-162
Gas1	1.21823e-164	-0.914496	0.494	0.918	2.46059e-160
Ncoa4	2.07517e-161	-0.777921	0.463	0.872	4.19143e-157
Krt18	3.30105e-161	1.39353	0.62	0.049	6.66745e-157
Ifit3	7.48853e-161	0.870444	0.702	0.096	1.51253e-156
Cbr2	1.23844e-160	-0.691764	0.868	0.953	2.5014e-156
Dynap	9.17555e-160	1.16842	0.514	0.005	1.85328e-155
Fxyd3	4.08465e-159	0.602836	0.994	0.978	8.25017e-155
Ucp2	6.38444e-159	-0.667652	0.876	0.981	1.28953e-154
Rps27	8.37029e-159	-0.49752	0.996	0.998	1.69063e-154
Ptprd	3.13483e-157	-0.568263	0.121	0.706	6.33173e-153
Arpc1b	4.61753e-157	0.63811	0.954	0.851	9.32649e-153
Il1a	6.24236e-157	0.900189	0.705	0.106	1.26083e-152
Uqcrq	3.94919e-156	0.567969	0.966	0.822	7.97657e-152
Tmprss11d	6.2406e-156	-0.98257	0.793	0.926	1.26048e-151
Rps5	1.18967e-155	-0.56105	0.999	1	2.4029e-151
Fgfbp1	2.9646e-155	0.976486	0.987	0.863	5.98789e-151
Isg15	1.07334e-154	0.759043	0.698	0.106	2.16792e-150
Epas1	3.5967e-153	-0.745252	0.462	0.889	7.26461e-149
Calm1	2.3446e-150	0.579962	0.996	0.984	4.73562e-146
Krt17	2.38523e-150	0.732146	0.885	0.267	4.81769e-146
Cpe	2.0237e-149	-0.644292	0.729	0.964	4.08747e-145
2200002D01Rik	1.01945e-148	0.709841	0.974	0.888	2.05908e-144
Wincr1	3.39462e-148	0.352162	0.484	0.004	6.85645e-144
Psmb3	4.43887e-147	0.547637	0.957	0.89	8.96563e-143
Tmem59	5.19516e-147	-0.641459	0.803	0.957	1.04932e-142
App	2.818e-146	-0.633009	0.91	0.987	5.6918e-142
Aldoa	4.99045e-146	0.693793	0.972	0.886	1.00797e-141
Apol9a	8.19851e-146	0.439443	0.573	0.037	1.65594e-141
Rps26	3.42359e-145	-0.463921	0.999	0.999	6.91497e-141
Crlf1	4.71287e-145	-0.610468	0.396	0.854	9.51905e-141
Oxr1	1.44577e-144	-0.644643	0.802	0.942	2.92016e-140
Higd1a	3.78868e-143	0.61211	0.922	0.626	7.65238e-139
Anxa1	7.70838e-143	0.804465	1	0.99	1.55694e-138
Pmvk	8.97687e-143	0.638244	0.859	0.353	1.81315e-138
Aldh1a1	9.62245e-142	-0.661925	0.158	0.702	1.94354e-137
Psmb2	1.76043e-141	0.483016	0.974	0.936	3.55572e-137
Atp5e	2.71798e-141	0.474176	0.991	0.962	5.48978e-137
Rps7	5.74045e-140	-0.52871	0.999	1	1.15946e-135
Eef1b2	2.51766e-139	-0.511299	0.997	1	5.08517e-135
Socs3	3.15507e-139	-1.33921	0.503	0.812	6.37261e-135
Ccdc71l	3.25287e-139	0.840461	0.751	0.173	6.57015e-135
Eif4g2	1.87389e-138	-0.493223	0.98	0.994	3.78488e-134
Eif3h	2.43461e-138	-0.505907	0.94	0.981	4.91743e-134
Oasl2	6.66756e-138	0.537256	0.728	0.149	1.34671e-133
Ercc1	1.22135e-137	0.502241	0.752	0.205	2.46689e-133
Fhl2	1.9276e-137	0.312145	0.521	0.023	3.89336e-133
Gm4610	2.21558e-137	0.377581	0.507	0.019	4.47502e-133
Npr3	2.50181e-137	-0.516067	0.046	0.581	5.05315e-133
Saa3	5.74566e-136	0.27142	0.462	0.006	1.16051e-131
Snrpd2	8.62106e-136	0.498087	0.977	0.912	1.74128e-131
Vim	2.39464e-135	0.36216	0.668	0.1	4.83669e-131
Ndrg1	3.35097e-134	0.877847	0.83	0.314	6.76828e-130
Ppib	7.53874e-134	0.525103	0.991	0.966	1.52267e-129
Cyfip2	8.91189e-133	-0.526075	0.276	0.75	1.80002e-128
Kit	1.83438e-131	-0.498717	0.093	0.624	3.70509e-127
Rpl23	3.35404e-131	-0.424715	1	1	6.77449e-127
Prelid2	8.11058e-131	0.340822	0.548	0.043	1.63817e-126
Hspa1b	1.29347e-130	-0.74567	0.977	0.99	2.61256e-126
Rpl7	5.49484e-129	-0.479986	1	0.999	1.10985e-124
Sprr1a	5.99096e-129	0.626975	0.53	0.037	1.21006e-124
Rps3a1	9.17722e-129	-0.491015	1	1	1.85361e-124
Arpp19	1.21622e-128	0.493171	0.98	0.855	2.45652e-124
Mal2	2.14822e-128	-0.552129	0.779	0.955	4.33898e-124
Cpd	4.63709e-128	-0.610079	0.809	0.962	9.36599e-124
Htra1	1.19387e-127	0.623426	0.823	0.305	2.41137e-123
Golga4	1.43875e-127	-0.598604	0.725	0.922	2.90599e-123
Evi5	1.03939e-126	-0.504012	0.481	0.8	2.09936e-122
Mrpl33	1.84443e-126	0.55336	0.959	0.663	3.72538e-122
Atp5j	8.71286e-126	0.459093	0.99	0.968	1.75982e-121
Pgk1	3.98729e-125	0.627367	0.922	0.774	8.05353e-121
Snrpd1	7.82007e-125	0.494259	0.969	0.883	1.5795e-120
Taf10	1.17278e-124	0.463613	0.954	0.884	2.36877e-120
Rpl35	2.06028e-124	-0.450295	0.994	0.999	4.16135e-120
Hmgn5	3.73811e-124	-0.626657	0.336	0.763	7.55024e-120
Cpne3	4.83689e-124	-0.564897	0.667	0.921	9.76954e-120
Myo1b	6.02834e-124	0.268791	0.429	0.006	1.2176e-119
Lars2	4.61007e-123	0.805276	0.842	0.307	9.31141e-119
Csta1	6.48577e-123	0.747887	0.876	0.447	1.31e-118
Lgals1	9.97231e-123	0.510724	0.722	0.17	2.01421e-118
Nudt4	2.38824e-122	-0.544326	0.855	0.954	4.82376e-118
Lgals3bp	2.8254e-122	0.31559	0.527	0.042	5.70675e-118
Gjb4	9.55951e-122	0.353526	0.604	0.083	1.93083e-117
Psmb9	1.07438e-121	0.53718	0.772	0.26	2.17002e-117
Aprt	1.77794e-121	0.534369	0.936	0.842	3.59109e-117
Rps4x	1.44599e-120	-0.471669	1	1	2.92062e-116
Gldc	1.40904e-119	-0.493773	0.184	0.671	2.84597e-115
G3bp1	1.9007e-119	-0.463045	0.926	0.963	3.83903e-115
Krt16	6.45108e-119	1.07957	1	0.829	1.30299e-114
Pold4	9.12446e-119	0.643022	0.852	0.466	1.84296e-114
Ccnd1	2.38935e-118	-0.541262	0.983	1	4.826e-114
Anxa3	2.89254e-118	0.57563	0.895	0.495	5.84235e-114
Arhgef12	1.73415e-117	-0.539047	0.798	0.936	3.50264e-113
Mrpl14	2.88586e-117	0.465482	0.937	0.669	5.82885e-113
Ppbp	3.76337e-117	1.39722	0.396	0.003	7.60126e-113
Ifi205	1.30201e-116	0.363635	0.385	0.001	2.62981e-112
Smpdl3a	6.30513e-116	-0.502576	0.372	0.773	1.27351e-111
Phf11d	2.44433e-115	0.416586	0.671	0.145	4.93706e-111
Cpn1	4.08862e-115	0.250395	0.442	0.016	8.2582e-111
Dynll1	6.97392e-115	0.476517	0.996	0.99	1.40859e-110
Ptgr1	1.78379e-114	-0.622409	0.644	0.891	3.60289e-110
Pxdc1	3.01484e-114	0.775712	0.983	0.787	6.08937e-110
Mycbp2	4.4333e-114	-0.556516	0.849	0.945	8.95437e-110
Gpc3	1.62336e-113	-0.544903	0.305	0.731	3.27886e-109
Psma7	3.08102e-113	0.443414	0.974	0.942	6.22304e-109
Clic1	3.19885e-113	0.492754	0.994	0.973	6.46103e-109
Tnfrsf23	4.29317e-113	0.407736	0.514	0.047	8.67134e-109
Pfkp	7.84118e-113	0.314451	0.494	0.039	1.58376e-108
Tuba1a	1.14946e-112	0.749575	0.704	0.219	2.32167e-108
Pgam1	2.20028e-112	0.587256	0.922	0.855	4.44412e-108
Sema5a	5.40503e-112	-0.544535	0.35	0.757	1.09171e-107
Krt19	8.31226e-112	0.685105	0.613	0.113	1.67891e-107
Iqgap1	4.69117e-111	-0.50182	0.967	0.993	9.47523e-107
Acsbg1	5.50109e-111	0.338354	0.504	0.048	1.11111e-106
Paqr5	7.42211e-111	-0.532953	0.704	0.909	1.49912e-106
Rpl10a	7.71637e-111	-0.432133	0.997	0.999	1.55855e-106
Jdp2	2.70862e-110	-0.548044	0.517	0.829	5.47088e-106
Npepps	3.52029e-110	-0.603378	0.859	0.951	7.11028e-106
Tubb4b	4.07148e-110	0.653745	0.979	0.883	8.22357e-106
Nfix	7.22246e-110	-0.503053	0.541	0.828	1.45879e-105
Rab31	3.26909e-109	0.280422	0.47	0.033	6.60291e-105
Mgst3	4.77914e-109	0.523223	0.969	0.909	9.6529e-105
Npm1	1.70213e-108	0.540849	0.991	0.961	3.43797e-104
H2-T23	4.24865e-108	0.386353	0.761	0.234	8.58142e-104
Usp18	1.6598e-107	0.34855	0.537	0.066	3.35246e-103
Cyp3a13	2.25164e-107	-0.545281	0.513	0.808	4.54787e-103
Jund	3.02292e-107	-0.581335	0.997	0.998	6.10569e-103
Nupr1	3.21774e-107	0.668353	0.815	0.332	6.49919e-103
Fam162a	3.43096e-107	0.648378	0.933	0.807	6.92985e-103
Pten	7.77693e-107	-0.475133	0.704	0.893	1.57078e-102
Hmgb2	1.37248e-106	0.559796	0.969	0.774	2.77213e-102
Rps24	1.68981e-106	-0.370674	1	1	3.41309e-102
Uba52	3.21204e-106	-0.443462	0.671	0.858	6.48767e-102
Chl1	1.12621e-105	-0.52973	0.644	0.863	2.27471e-101
Zfp36l1	4.08592e-105	-0.700553	0.967	0.997	8.25274e-101
Lamp2	5.59058e-105	-0.509682	0.875	0.957	1.12919e-100
Carhsp1	6.88184e-103	0.486015	0.826	0.385	1.38999e-98
Lamc2	7.07209e-103	1.06304	0.809	0.42	1.42842e-98
Trim29	9.59781e-103	-0.408316	0.962	0.988	1.93857e-98
Purb	1.1479e-102	-0.464823	0.903	0.98	2.31853e-98
Gadd45b	1.84787e-102	-0.932475	0.772	0.907	3.73232e-98
Ppp1r18	2.5352e-102	0.287904	0.551	0.082	5.12059e-98
Pdcd6	7.56471e-102	0.435328	0.947	0.831	1.52792e-97
Zmynd11	9.34804e-102	-0.502109	0.662	0.87	1.88812e-97
Nr1d1	1.91711e-101	-0.625458	0.838	0.969	3.87217e-97
Crot	1.99348e-101	-0.482513	0.454	0.762	4.02644e-97
Krt15	2.39886e-101	0.740121	1	0.939	4.84522e-97
Efemp1	2.51114e-101	-0.63233	0.811	0.974	5.07201e-97
Wls	3.19692e-101	-0.537577	0.732	0.91	6.45715e-97
Mgp	5.78284e-101	0.374489	0.806	0.294	1.16802e-96
Elk3	1.11364e-100	0.365846	0.682	0.184	2.24934e-96
Cxcl16	1.15788e-100	0.552193	0.778	0.304	2.33869e-96
Ier5	1.18455e-100	0.937161	0.984	0.883	2.39255e-96
Ptprf	1.4877e-100	-0.546338	0.798	0.953	3.00486e-96
Dkk3	1.56948e-100	-0.545903	0.746	0.945	3.17003e-96
Sfrp1	2.02962e-100	-0.540921	0.731	0.932	4.09942e-96
Ranbp1	3.11887e-100	0.469768	0.962	0.884	6.29949e-96
Alyref	3.35783e-100	0.443457	0.852	0.472	6.78214e-96
Rps8	5.94234e-100	-0.384473	1	0.999	1.20023e-95
Oas2	3.17241e-99	0.253218	0.376	0.01	6.40764e-95
Slco3a1	4.08356e-99	-0.499855	0.578	0.852	8.24797e-95
Oat	4.61898e-99	-0.449952	0.95	0.98	9.32942e-95
Mpc1	1.18927e-98	-0.432357	0.89	0.943	2.40209e-94
Anxa8	3.4016e-98	-0.457588	0.94	0.978	6.87055e-94
Dstn	3.66005e-98	0.5101	0.997	0.979	7.39256e-94
Map3k1	5.02087e-98	-0.470642	0.323	0.704	1.01411e-93
2610528A11Rik	5.02173e-98	-0.600332	0.934	0.994	1.01429e-93
Mndal	7.18011e-98	0.324188	0.47	0.047	1.45024e-93
Pgd	1.32231e-97	0.479994	0.86	0.474	2.6708e-93
Lamb3	1.89761e-97	0.851262	0.865	0.52	3.83279e-93
Sub1	7.2368e-97	0.402478	0.99	0.971	1.46169e-92
Ssu72	9.99323e-97	0.435424	0.943	0.743	2.01843e-92
Rpl4	1.29372e-96	-0.396089	0.994	0.999	2.61306e-92
Kcnn4	2.38424e-96	0.293372	0.387	0.016	4.8157e-92
Erbin	3.29587e-96	-0.464413	0.65	0.843	6.657e-92
Rps12	4.46314e-96	-0.347734	1	1	9.01466e-92
AI413582	8.068e-96	0.421658	0.821	0.354	1.62957e-91
Rpl36a	1.00915e-95	-0.393423	0.991	0.995	2.03829e-91
Kif21a	1.26522e-95	-0.478452	0.893	0.965	2.5555e-91
Ephx1	1.74185e-95	-0.439155	0.285	0.682	3.51819e-91
Eif6	2.13119e-95	0.425981	0.974	0.919	4.30458e-91
mt-Co2	4.02117e-95	-0.44953	0.999	0.999	8.12195e-91
Emp3	4.78617e-95	0.380931	0.466	0.049	9.6671e-91
1810037I17Rik	5.80185e-95	0.439365	0.973	0.864	1.17186e-90
Fn1	1.30516e-94	-0.567058	0.325	0.724	2.63615e-90
Tuba4a	2.31572e-94	0.478075	0.86	0.466	4.67728e-90
Pcm1	4.64076e-94	-0.460602	0.603	0.829	9.37341e-90
Perp	5.42871e-94	-0.354084	1	1	1.09649e-89
Psme2	5.81047e-94	0.426101	0.934	0.855	1.1736e-89
Ppl	6.18559e-94	-0.501991	0.843	0.962	1.24937e-89
Aqp3	1.01113e-93	-0.448943	0.986	1	2.04227e-89
Rps15a	1.12777e-93	-0.376083	0.997	1	2.27787e-89
Oxct1	2.00502e-93	-0.465482	0.64	0.871	4.04975e-89
Atrx	3.03979e-93	-0.505256	0.738	0.894	6.13976e-89
Dusp10	4.03139e-93	0.544449	0.632	0.163	8.1426e-89
Rps9	7.06941e-93	-0.388977	0.999	1	1.42788e-88
Vps37b	7.99809e-93	0.941449	0.942	0.699	1.61545e-88
Homer2	9.65985e-93	-0.492528	0.758	0.915	1.9511e-88
Top2b	1.00585e-92	-0.463967	0.611	0.857	2.03161e-88
Nmt1	1.97207e-92	0.311806	0.766	0.274	3.98318e-88
Pfdn6	2.40698e-92	0.425845	0.917	0.66	4.86163e-88
Psme1	2.49986e-92	0.442028	0.946	0.831	5.04922e-88
Gnptab	3.05001e-92	-0.411711	0.252	0.653	6.16041e-88
Mif	3.49465e-92	0.432516	0.996	0.986	7.0585e-88
Sgk3	3.86167e-92	-0.447076	0.517	0.802	7.79979e-88
Mvd	4.78094e-92	0.378162	0.645	0.183	9.65654e-88
E130218I03Rik	5.23094e-92	-0.437328	0.385	0.728	1.05654e-87
Dad1	6.16478e-92	0.432163	0.964	0.92	1.24516e-87
Slc16a3	9.0929e-92	0.255811	0.313	0.001	1.83658e-87
Rbx1	1.00157e-91	0.390784	0.981	0.946	2.02298e-87
Ppp3ca	1.28876e-91	-0.440412	0.952	0.979	2.60303e-87
Ndufb7	5.99375e-91	0.408292	0.932	0.759	1.21062e-86
Rpl35a	7.57809e-91	-0.339481	0.997	0.997	1.53062e-86
AC160336.1	1.69779e-90	0.707129	0.849	0.427	3.4292e-86
Cxcl2	4.90871e-90	0.428365	0.349	0.01	9.91462e-86
Cox5b	7.17163e-90	0.402878	0.974	0.905	1.44853e-85
Ptgs2	1.02288e-89	0.765014	0.459	0.059	2.06602e-85
Msi2	1.04349e-89	-0.443126	0.65	0.836	2.10764e-85
Anp32a	1.51306e-89	-0.432956	0.862	0.933	3.05607e-85
Hmga2	2.03908e-89	0.384063	0.306	0.001	4.11853e-85
Eef2	3.23556e-89	-0.384173	0.991	1	6.53518e-85
Fos	3.41142e-89	-0.697528	0.986	0.996	6.89039e-85
mt-Nd3	4.48177e-89	-0.531875	0.991	0.991	9.05227e-85
Hypk	4.8517e-89	0.401005	0.905	0.584	9.79946e-85
Prdx5	5.07322e-89	0.678161	0.993	0.985	1.02469e-84
Ezr	8.19785e-89	-0.439801	0.976	0.988	1.6558e-84
H2-T22	9.09257e-89	0.426153	0.786	0.363	1.83652e-84
Gale	9.33996e-89	0.357258	0.644	0.181	1.88648e-84
Egr1	1.38101e-88	-0.833557	0.685	0.901	2.78937e-84
Rplp0	1.50504e-88	-0.359448	1	0.998	3.03988e-84
Tubb6	1.83015e-88	0.408077	0.628	0.172	3.69653e-84
Slc39a8	3.35072e-88	-0.375251	0.13	0.539	6.76779e-84
Tox	9.99182e-88	-0.287579	0.028	0.403	2.01815e-83
Phlda1	1.03735e-87	0.827829	0.984	0.843	2.09523e-83
Frem2	1.16701e-87	-0.306511	0.044	0.437	2.35712e-83
Xaf1	1.26151e-87	0.298764	0.514	0.086	2.54799e-83
Tgfbr3	1.63886e-87	-0.39573	0.228	0.631	3.31017e-83
Bcam	2.53864e-87	-0.506979	0.541	0.849	5.12755e-83
Osbpl6	2.85168e-87	-0.342323	0.098	0.498	5.75983e-83
Csde1	3.06911e-87	-0.404205	0.937	0.963	6.199e-83
Zbtb38	6.63652e-87	-0.462503	0.464	0.747	1.34044e-82
Wdr89	6.73585e-87	0.37496	0.823	0.404	1.36051e-82
Timp3	7.28346e-87	-0.679311	0.406	0.82	1.47111e-82
Kif5b	7.47243e-87	-0.405813	0.954	0.979	1.50928e-82
Atp5g1	3.44198e-86	0.3843	0.976	0.942	6.95211e-82
Wfdc2	3.96537e-86	0.6213	0.981	0.946	8.00925e-82
Cdk2ap1	7.77855e-86	0.405441	0.808	0.467	1.57111e-81
Apc	8.1918e-86	-0.475132	0.503	0.78	1.65458e-81
Calml3	8.64339e-86	-0.565068	0.997	1	1.74579e-81
Eif3e	1.17879e-85	-0.401826	0.916	0.97	2.38092e-81
Pfdn5	1.42484e-85	-0.37287	0.962	0.982	2.8779e-81
Pbrm1	1.46075e-85	-0.440017	0.675	0.834	2.95042e-81
Ly6c1	2.02959e-85	0.279257	0.368	0.02	4.09937e-81
Ifit3b	3.41561e-85	0.310182	0.443	0.052	6.89884e-81
Cwh43	4.45074e-85	0.348024	0.581	0.137	8.9896e-81
Chd3	5.22439e-85	-0.436305	0.651	0.861	1.05522e-80
Gm10076	1.05808e-84	-0.373657	0.52	0.752	2.13712e-80
Mtus1	1.13466e-84	-0.421033	0.413	0.724	2.29178e-80
Stk35	2.51794e-84	-0.536684	0.805	0.918	5.08574e-80
Timm10b	2.57731e-84	0.31971	0.744	0.277	5.20566e-80
Mydgf	5.0263e-84	0.411362	0.889	0.586	1.01521e-79
Psmb4	6.93728e-84	0.378221	0.959	0.914	1.40119e-79
Tslp	6.95618e-84	0.814866	0.652	0.21	1.40501e-79
Cenpa	2.44297e-83	0.336066	0.44	0.055	4.93431e-79
Atp2b1	2.63589e-83	0.628702	0.973	0.903	5.32397e-79
Ebp	3.13333e-83	0.368106	0.788	0.36	6.3287e-79
Fam96b	3.945e-83	0.381939	0.869	0.49	7.96811e-79
Eif4e2	5.98278e-83	0.385693	0.889	0.601	1.2084e-78
Rpl3	7.10703e-83	-0.348546	0.999	0.999	1.43548e-78
Chmp2a	7.32567e-83	0.379912	0.984	0.939	1.47964e-78
Nmi	1.89471e-82	0.330903	0.718	0.26	3.82694e-78
Gstm1	1.94913e-82	-0.384743	0.246	0.612	3.93686e-78
Bnip3l	2.2589e-82	-0.405864	0.876	0.949	4.56253e-78
Itm2b	2.38294e-82	-0.365345	0.994	0.999	4.81306e-78
Pkp3	2.91573e-82	0.430258	0.952	0.763	5.8892e-78
Ifngr1	3.41052e-82	0.50778	0.89	0.559	6.88857e-78
Oasl1	3.48665e-82	0.463017	0.511	0.101	7.04234e-78
Sorl1	3.97375e-82	-0.467155	0.59	0.848	8.02618e-78
Slurp1	4.95752e-82	-0.519087	1	0.999	1.00132e-77
Psma2	6.49406e-82	0.365591	0.97	0.925	1.31167e-77
Gm42418	9.39709e-82	0.81747	1	0.999	1.89802e-77
Nipbl	9.89124e-82	-0.428465	0.718	0.872	1.99783e-77
Egln3	1.20287e-81	-0.510683	0.725	0.927	2.42956e-77
Actn4	1.47111e-81	-0.40514	0.99	0.993	2.97135e-77
Jak1	1.804e-81	-0.458421	0.862	0.946	3.64373e-77
Uqcr11	2.63257e-81	0.382274	0.957	0.874	5.31727e-77
Stag2	2.91946e-81	-0.378525	0.37	0.664	5.89672e-77
Mylip	3.95903e-81	-0.448846	0.395	0.675	7.99646e-77
Zfp36l2	5.01994e-81	-0.657782	0.838	0.944	1.01393e-76
Jpt1	7.29016e-81	0.372025	0.822	0.426	1.47247e-76
Acadm	7.96904e-81	-0.384002	0.67	0.824	1.60959e-76
Prss23	9.1202e-81	-0.500698	0.746	0.925	1.8421e-76
Nat8l	1.22318e-80	0.299774	0.346	0.019	2.47057e-76
Ddit4	2.35096e-80	0.607716	0.578	0.157	4.74848e-76
Tes	2.41046e-80	0.278345	0.591	0.149	4.86865e-76
Pdia6	3.68464e-80	0.479191	0.94	0.839	7.44224e-76
Lrrc8b	5.06466e-80	-0.373511	0.406	0.695	1.02296e-75
Stfa3	5.12212e-80	0.408645	0.566	0.148	1.03457e-75
Rps13	6.84883e-80	-0.352034	0.999	1	1.38333e-75
Dbi	8.4599e-80	0.369947	0.98	0.962	1.70873e-75
Cd63	1.30714e-79	0.284698	0.67	0.213	2.64016e-75
Rpl9-ps6	1.05984e-78	0.309409	0.695	0.249	2.14067e-74
Psmb6	1.09762e-78	0.383568	0.962	0.877	2.21698e-74
Sphkap	2.47337e-78	-0.325825	0.075	0.455	4.9957e-74
Ddx39	2.74016e-78	0.398971	0.821	0.467	5.53458e-74
Akap9	3.35853e-78	-0.478625	0.718	0.886	6.78356e-74
Celf2	4.77711e-78	-0.382473	0.292	0.642	9.64881e-74
Aldh2	8.76754e-78	-0.396105	0.655	0.823	1.77087e-73
Ttc3	9.43908e-78	-0.435878	0.561	0.796	1.9065e-73
Ltb4r1	1.2737e-77	0.302776	0.6	0.165	2.57261e-73
H3f3b	1.46805e-77	-0.576662	1	1	2.96517e-73
Zfp704	1.81218e-77	-0.361891	0.264	0.599	3.66025e-73
Rps21	2.54871e-77	-0.292438	0.996	1	5.14788e-73
Gsta3	2.82694e-77	-0.465541	0.585	0.858	5.70986e-73
Mgat4b	3.5779e-77	0.444775	0.862	0.519	7.22663e-73
Ifi35	4.57452e-77	0.380691	0.815	0.442	9.23962e-73
Sult2b1	5.37951e-77	0.321761	0.39	0.041	1.08655e-72
Rps15	9.41862e-77	-0.307657	1	1	1.90237e-72
Trpm3	1.18307e-76	-0.387269	0.296	0.649	2.38957e-72
Naca	1.70681e-76	-0.321981	0.997	0.998	3.44742e-72
Rpl37	2.01109e-76	-0.311535	0.999	0.999	4.06199e-72
Sprr1b	2.82716e-76	0.597321	0.266	0.001	5.7103e-72
Pclaf	3.66806e-76	0.267871	0.369	0.033	7.40875e-72
Lrrc59	6.59812e-76	0.398219	0.762	0.385	1.33269e-71
S100a7a	7.52256e-76	0.525271	0.426	0.064	1.51941e-71
Mrpl51	1.84188e-75	0.352993	0.893	0.573	3.72023e-71
Hsp90b1	2.69996e-75	0.512479	0.986	0.941	5.45337e-71
Ost4	3.00771e-75	0.375292	0.957	0.891	6.07497e-71
Hnrnpr	3.5413e-75	-0.389316	0.685	0.85	7.15271e-71
Pdap1	3.54655e-75	0.369028	0.927	0.772	7.16333e-71
Usp9x	3.63525e-75	-0.409045	0.593	0.805	7.34248e-71
Mreg	3.78798e-75	-0.372515	0.376	0.661	7.65096e-71
Tradd	3.84231e-75	0.314155	0.731	0.302	7.76071e-71
Ehd1	4.99838e-75	0.412111	0.84	0.495	1.00957e-70
Prom1	5.39434e-75	-0.35946	0.192	0.568	1.08955e-70
Pdlim7	6.56501e-75	0.315871	0.677	0.237	1.326e-70
Ctsl	8.72895e-75	0.559961	1	0.995	1.76307e-70
Pygl	8.87582e-75	-0.369277	0.198	0.519	1.79274e-70
Ndufc1	1.11811e-74	0.383754	0.933	0.711	2.25836e-70
Mrpl30	1.30224e-74	0.364161	0.936	0.783	2.63026e-70
Adipor1	3.90624e-74	-0.385956	0.879	0.955	7.88982e-70
Ccnb2	4.30594e-74	0.251046	0.319	0.016	8.69713e-70
Camk1d	4.37624e-74	-0.399808	0.416	0.676	8.83913e-70
Pfdn1	4.40037e-74	0.357982	0.949	0.841	8.88787e-70
Lamp1	1.38813e-73	-0.37674	0.922	0.981	2.80374e-69
Plaur	1.55988e-73	0.554149	0.674	0.25	3.15065e-69
Cox6b1	2.37114e-73	0.328145	0.974	0.94	4.78923e-69
Swi5	2.62403e-73	0.328761	0.974	0.947	5.30002e-69
Scaf11	5.51371e-73	-0.406277	0.748	0.887	1.11366e-68
Rapgef5	5.61058e-73	-0.41909	0.44	0.731	1.13322e-68
Irf2bp2	9.32138e-73	0.447642	0.963	0.705	1.88273e-68
Msmo1	1.01312e-72	0.558981	0.925	0.816	2.04629e-68
Hras	1.16594e-72	0.361599	0.952	0.922	2.35496e-68
Ap1s1	2.36832e-72	0.332168	0.751	0.354	4.78353e-68
Tspan5	2.86715e-72	-0.358295	0.395	0.685	5.79106e-68
Vegfa	3.36005e-72	0.427503	0.627	0.201	6.78663e-68
Vps13a	4.92598e-72	-0.414679	0.577	0.784	9.9495e-68
Eif1ax	5.41713e-72	0.350696	0.922	0.834	1.09415e-67
Ldha	6.00698e-72	0.500842	0.963	0.959	1.21329e-67
Ptprs	6.20134e-72	-0.408619	0.651	0.869	1.25255e-67
Dynlt3	6.28311e-72	-0.391734	0.732	0.868	1.26906e-67
Tmigd1	7.09235e-72	0.350789	0.677	0.258	1.43251e-67
Fgfr2	8.41638e-72	-0.393958	0.595	0.794	1.69994e-67
Arpc3	9.15668e-72	0.337935	0.954	0.924	1.84947e-67
Eef2k	9.17042e-72	-0.369895	0.504	0.71	1.85224e-67
Selenoh	9.50411e-72	0.449946	0.819	0.505	1.91964e-67
Map1lc3b	9.60058e-72	0.33697	0.979	0.918	1.93912e-67
Cryba4	1.22827e-71	0.351357	0.326	0.022	2.48086e-67
Hs3st1	1.46915e-71	0.251127	0.288	0.009	2.96738e-67
Lsamp	1.56299e-71	-0.422342	0.313	0.659	3.15692e-67
Eif3a	1.82418e-71	-0.380848	0.929	0.981	3.68448e-67
Ivl	2.80018e-71	0.328214	0.477	0.095	5.65581e-67
Egfr	3.67204e-71	-0.401769	0.655	0.832	7.41679e-67
Rab27b	4.48045e-71	-0.397253	0.672	0.832	9.04961e-67
Ctsd	5.90274e-71	0.47188	0.981	0.93	1.19224e-66
Rhob	1.37029e-70	-0.531141	0.833	0.944	2.7677e-66
Nppb	1.64489e-70	0.431868	0.323	0.021	3.32234e-66
Cks1b	2.49298e-70	0.359145	0.63	0.225	5.03532e-66
Commd1	2.52089e-70	0.333956	0.86	0.559	5.09169e-66
Gpr87	2.78826e-70	0.399766	0.944	0.729	5.63172e-66
Mpst	3.38613e-70	-0.329225	0.57	0.73	6.8393e-66
Atp6v1g1	6.63191e-70	0.340311	0.959	0.899	1.33951e-65
Atp1a1	7.36887e-70	-0.397725	0.872	0.97	1.48836e-65
Phip	1.5884e-69	-0.432492	0.726	0.857	3.20824e-65
Rps18	1.59824e-69	-0.298021	1	1	3.22813e-65
Gm47283	2.65205e-69	0.366523	0.668	0.251	5.3566e-65
mt-Co3	2.97346e-69	-0.387438	0.999	1	6.00579e-65
Lgals7	3.38661e-69	0.91274	0.959	0.801	6.84028e-65
Matr3	3.45798e-69	-0.378818	0.726	0.865	6.98443e-65
Clcf1	5.63004e-69	0.509785	0.577	0.18	1.13715e-64
Gstm2	6.73215e-69	-0.331291	0.229	0.562	1.35976e-64
Csnk1a1	7.59825e-69	-0.338896	0.977	0.985	1.5347e-64
Arhgdia	1.07852e-68	0.374487	0.906	0.739	2.17839e-64
Ackr3	1.37595e-68	0.368334	0.674	0.254	2.77914e-64
Bcar3	2.89001e-68	0.288229	0.644	0.222	5.83724e-64
Ncor1	3.88588e-68	-0.392356	0.832	0.909	7.8487e-64
Exph5	4.14814e-68	-0.368167	0.212	0.566	8.3784e-64
Rpl30	4.53537e-68	-0.285207	1	0.999	9.16055e-64
Reep3	7.47742e-68	-0.419819	0.705	0.891	1.51029e-63
Tm4sf1	7.69955e-68	0.266638	0.303	0.017	1.55516e-63
Sord	8.0992e-68	-0.31615	0.275	0.563	1.63588e-63
Phb2	1.12951e-67	0.361209	0.92	0.783	2.28139e-63
Mrpl54	1.49261e-67	0.355051	0.936	0.728	3.01478e-63
Procr	1.56885e-67	0.49786	0.852	0.502	3.16877e-63
Ninj1	1.84377e-67	0.311902	0.761	0.354	3.72405e-63
Polr2j	2.72056e-67	0.336255	0.946	0.752	5.49499e-63
Rpl27	2.78065e-67	0.314405	0.993	0.987	5.61636e-63
Lrp12	4.26597e-67	-0.296914	0.178	0.502	8.61641e-63
Tshz2	5.24447e-67	-0.39132	0.615	0.807	1.05928e-62
Rnaseh2c	5.52104e-67	0.324211	0.708	0.292	1.11514e-62
Shroom3	8.15337e-67	0.527658	0.709	0.303	1.64682e-62
H3f3a	8.72966e-67	-0.287854	1	0.999	1.76322e-62
Eps8	2.47986e-66	0.286813	0.415	0.069	5.00882e-62
Aacs	2.59822e-66	0.295462	0.604	0.196	5.24787e-62
Atp5k	6.68279e-66	0.362697	0.952	0.755	1.34979e-61
Abi3bp	7.88091e-66	-0.303835	0.091	0.426	1.59179e-61
Morf4l1	1.13466e-65	-0.32789	0.959	0.978	2.29178e-61
Mrpl21	1.57016e-65	0.327421	0.886	0.581	3.17142e-61
Sptbn1	2.04923e-65	-0.396397	0.658	0.824	4.13904e-61
Mfge8	2.64546e-65	-0.405485	0.376	0.668	5.3433e-61
Pid1	2.74901e-65	-0.393112	0.457	0.746	5.55245e-61
Slc25a48	2.76301e-65	0.251642	0.591	0.186	5.58073e-61
Tnk2	2.98202e-65	0.278248	0.598	0.196	6.02308e-61
Ctsc	4.15092e-65	0.267845	0.534	0.144	8.38404e-61
Gadd45gip1	5.05721e-65	0.290429	0.783	0.388	1.02146e-60
Rps14	5.8225e-65	-0.276629	0.999	1	1.17603e-60
Cystm1	6.35863e-65	0.3585	0.51	0.147	1.28432e-60
Slc12a2	1.12757e-64	-0.423479	0.66	0.872	2.27747e-60
Atp6ap2	1.62109e-64	-0.363662	0.644	0.81	3.27429e-60
Lnpep	1.87287e-64	-0.36518	0.536	0.748	3.78281e-60
Irgm1	1.90059e-64	0.261116	0.463	0.1	3.83881e-60
Pam	1.93448e-64	-0.376194	0.487	0.751	3.90726e-60
Med29	2.1753e-64	0.25225	0.755	0.341	4.39368e-60
Manf	2.31602e-64	0.461923	0.93	0.863	4.6779e-60
Klf3	2.99335e-64	-0.440613	0.93	0.97	6.04597e-60
Ube2l6	4.59772e-64	0.280058	0.601	0.201	9.28646e-60
Lpp	4.68692e-64	-0.416963	0.615	0.792	9.46665e-60
Cxcl3	6.14573e-64	0.723987	0.217	0	1.24132e-59
Gmppb	6.21261e-64	0.279082	0.635	0.23	1.25482e-59
Tmem123	1.07744e-63	-0.334014	0.5	0.709	2.17621e-59
Smad7	1.19351e-63	0.400107	0.718	0.325	2.41066e-59
Sra1	1.45652e-63	0.338598	0.872	0.574	2.94187e-59
Lamb1	1.53045e-63	-0.362517	0.359	0.674	3.09121e-59
Slc2a1	1.8811e-63	0.491439	0.877	0.626	3.79945e-59
Tulp4	2.02931e-63	-0.33272	0.613	0.768	4.09879e-59
Ubc	2.26332e-63	0.438789	1	0.987	4.57146e-59
Scd1	3.83105e-63	0.273299	0.617	0.213	7.73795e-59
Enpep	4.75543e-63	-0.320871	0.178	0.512	9.60502e-59
Chd4	8.83241e-63	-0.392212	0.856	0.944	1.78397e-58
Srp9	1.07916e-62	0.322712	0.96	0.913	2.17969e-58
Cdca3	1.23728e-62	0.26789	0.412	0.074	2.49907e-58
Ran	1.55095e-62	0.417642	0.977	0.958	3.13262e-58
Mfap3l	1.72912e-62	-0.355188	0.472	0.685	3.49248e-58
Gpt	1.94415e-62	-0.287065	0.248	0.54	3.92679e-58
Ptma	2.24885e-62	0.462418	1	0.998	4.54223e-58
Tm9sf3	2.55216e-62	-0.381387	0.785	0.923	5.15486e-58
Scp2	3.05277e-62	-0.332717	0.886	0.92	6.16599e-58
Cycs	6.44393e-62	0.344507	0.902	0.662	1.30155e-57
Znrf2	6.98748e-62	-0.346418	0.711	0.818	1.41133e-57
Anxa2	1.28747e-61	0.358498	0.999	0.993	2.60042e-57
Tmem160	1.424e-61	0.26882	0.765	0.367	2.87619e-57
Lifr	1.71198e-61	-0.296632	0.191	0.492	3.45786e-57
Tap1	1.78186e-61	0.263973	0.613	0.215	3.59899e-57
Mrpl20	2.9307e-61	0.335463	0.9	0.752	5.91943e-57
Pcyt2	3.25063e-61	0.258015	0.681	0.276	6.56561e-57
Sorbs2	4.48163e-61	-0.336977	0.303	0.573	9.052e-57
Zfhx3	5.84979e-61	-0.368992	0.678	0.826	1.18154e-56
Psmb10	7.2931e-61	0.311574	0.728	0.333	1.47306e-56
Capns1	8.03009e-61	0.359393	0.991	0.975	1.62192e-56
0610012G03Rik	1.79188e-60	0.28937	0.813	0.456	3.61925e-56
Stk26	3.32085e-60	-0.302637	0.33	0.602	6.70746e-56
Mtdh	4.16186e-60	-0.36935	0.805	0.938	8.40612e-56
Riok2	4.1644e-60	-0.339471	0.55	0.722	8.41125e-56
Tuba1b	6.39061e-60	0.406893	0.9	0.753	1.29077e-55
Tspo	6.79719e-60	0.368085	0.991	0.98	1.3729e-55
Wdtc1	7.19838e-60	-0.299863	0.348	0.612	1.45393e-55
Krt13	1.11942e-59	0.542933	0.976	0.793	2.261e-55
Cox7a2	1.72323e-59	0.298019	0.983	0.952	3.48057e-55
Card19	1.82769e-59	0.33136	0.936	0.776	3.69156e-55
Slirp	2.08507e-59	0.278742	0.818	0.446	4.21142e-55
Ivns1abp	3.20676e-59	-0.347424	0.594	0.776	6.47701e-55
Tob2	3.75269e-59	-0.41885	0.493	0.724	7.57968e-55
Meis2	3.87506e-59	-0.358753	0.806	0.891	7.82685e-55
Plce1	4.65752e-59	-0.257998	0.1	0.4	9.40725e-55
Pcbp2	4.9112e-59	-0.325586	0.969	0.982	9.91964e-55
Thoc2	5.42012e-59	-0.368008	0.754	0.865	1.09476e-54
Braf	5.57157e-59	-0.334755	0.433	0.677	1.12535e-54
Pon2	7.80259e-59	-0.363188	0.705	0.864	1.57597e-54
Krt4	1.24112e-58	0.258288	0.59	0.203	2.50682e-54
Fat2	1.54916e-58	0.260694	0.501	0.138	3.129e-54
Peli2	1.90182e-58	-0.30799	0.255	0.555	3.8413e-54
Tpt1	1.92434e-58	-0.265003	1	1	3.88678e-54
Glud1	2.09361e-58	-0.359477	0.779	0.907	4.22868e-54
Ddah1	2.13911e-58	-0.320987	0.339	0.565	4.32057e-54
Tnfrsf1a	2.36257e-58	0.389739	0.877	0.651	4.77193e-54
Ybx1	2.99165e-58	0.371816	0.994	0.988	6.04254e-54
R3hdm2	3.01599e-58	-0.318544	0.677	0.794	6.09169e-54
Nfia	5.93547e-58	-0.341785	0.396	0.655	1.19885e-53
Krtcap2	5.99368e-58	0.329914	0.964	0.855	1.2106e-53
Ifitm2	6.44636e-58	0.418668	0.974	0.941	1.30204e-53
Rpl10	6.44676e-58	-0.265128	0.997	1	1.30212e-53
Sf3b5	1.56687e-57	0.329259	0.912	0.681	3.16476e-53
Epcam	2.01017e-57	0.499048	0.962	0.906	4.06014e-53
Cxadr	3.27078e-57	-0.372629	0.674	0.816	6.60632e-53
Eif4a1	4.72633e-57	0.296036	0.993	0.985	9.54625e-53
Pole4	5.25075e-57	-0.326461	0.774	0.843	1.06055e-52
Prelid1	5.25789e-57	0.341498	0.89	0.785	1.06199e-52
Lsm7	6.45342e-57	0.321237	0.876	0.577	1.30346e-52
Rnf13	6.93181e-57	-0.30105	0.434	0.649	1.40009e-52
Cyp4a12b	8.22274e-57	-0.27906	0.104	0.403	1.66083e-52
Cirbp	8.2373e-57	-0.347577	0.736	0.869	1.66377e-52
Psmd7	8.39509e-57	0.317505	0.9	0.779	1.69564e-52
Acat2	8.53895e-57	0.263146	0.587	0.216	1.7247e-52
Tgfbr1	8.57651e-57	-0.34137	0.575	0.731	1.73228e-52
Ktn1	8.67497e-57	-0.364856	0.932	0.96	1.75217e-52
Mrpl12	8.88277e-57	0.334288	0.84	0.558	1.79414e-52
Skp1a	9.23613e-57	-0.349291	0.805	0.903	1.86551e-52
Krtcap3	1.0359e-56	0.254538	0.699	0.312	2.09231e-52
H13	1.04181e-56	0.327137	0.779	0.43	2.10425e-52
Psmb5	1.18549e-56	0.318346	0.93	0.89	2.39445e-52
Pglyrp1	1.23869e-56	0.486353	0.812	0.544	2.5019e-52
Erg28	1.26971e-56	0.39129	0.862	0.637	2.56456e-52
Zbtb20	1.47695e-56	-0.41079	0.457	0.709	2.98314e-52
Copg2	1.75278e-56	-0.296157	0.577	0.713	3.54027e-52
Fam213a	3.01171e-56	0.275862	0.563	0.193	6.08304e-52
Znhit1	3.39751e-56	0.321805	0.862	0.598	6.86229e-52
Nsdhl	3.62337e-56	0.290035	0.691	0.316	7.31847e-52
Hdgfl3	3.83221e-56	-0.321604	0.627	0.779	7.74029e-52
Runx1	4.13977e-56	0.412049	0.906	0.647	8.36152e-52
Vdac1	4.78203e-56	-0.326378	0.91	0.962	9.65874e-52
Tmem30a	4.90237e-56	-0.317349	0.556	0.732	9.9018e-52
Ahnak	5.78681e-56	-0.349079	0.99	0.992	1.16882e-51
Ccdc59	6.62425e-56	0.304913	0.858	0.545	1.33797e-51
Ly6g6c	7.52119e-56	-0.270321	0.144	0.476	1.51913e-51
Nid1	9.01911e-56	-0.319817	0.1	0.399	1.82168e-51
D8Ertd738e	1.06712e-55	0.32164	0.94	0.829	2.15537e-51
Ssbp3	1.13296e-55	-0.307148	0.598	0.757	2.28836e-51
Tef	1.35402e-55	-0.345051	0.452	0.687	2.73485e-51
Frmd4a	1.36945e-55	-0.33522	0.252	0.552	2.76602e-51
Psap	1.83888e-55	-0.383888	0.839	0.939	3.71418e-51
Sssca1	2.24592e-55	0.27644	0.791	0.434	4.53632e-51
Zfand5	2.61309e-55	0.636514	0.996	0.946	5.27792e-51
Actr3	2.84534e-55	-0.315225	0.923	0.971	5.74701e-51
Rab11a	4.77954e-55	0.339309	0.947	0.873	9.65372e-51
Lama3	4.80767e-55	0.628837	0.89	0.733	9.71052e-51
Nap1l1	6.14318e-55	0.377826	0.882	0.708	1.2408e-50
Bax	6.67276e-55	0.315658	0.889	0.666	1.34776e-50
Sptan1	7.45552e-55	-0.328638	0.641	0.777	1.50587e-50
Tbcb	7.69979e-55	0.310434	0.886	0.74	1.5552e-50
Cd24a	1.15672e-54	-0.433574	0.859	0.914	2.33634e-50
Ubl4a	1.79962e-54	0.296797	0.796	0.462	3.63487e-50
Rps2	3.09213e-54	0.40534	1	0.999	6.24548e-50
Mrps21	6.77727e-54	0.296734	0.89	0.622	1.36887e-49
Birc6	6.86179e-54	-0.327926	0.595	0.768	1.38594e-49
Cux1	9.61599e-54	-0.315079	0.863	0.922	1.94224e-49
Eny2	9.97162e-54	0.323487	0.92	0.721	2.01407e-49
S100a13	1.17461e-53	0.252357	0.615	0.242	2.37247e-49
Bmpr2	1.34826e-53	-0.308534	0.463	0.648	2.72322e-49
Ddx3x	1.36292e-53	-0.364727	0.805	0.904	2.75283e-49
Creb5	1.36646e-53	0.467242	0.544	0.186	2.75998e-49
Cdk2ap2	1.45911e-53	0.315402	0.892	0.657	2.94711e-49
Dap	1.50244e-53	-0.331863	0.786	0.87	3.03462e-49
Qdpr	1.67805e-53	-0.258184	0.484	0.642	3.38932e-49
Ank	1.68926e-53	-0.299396	0.433	0.66	3.41197e-49
Fam198b	1.91902e-53	-0.267503	0.192	0.463	3.87604e-49
Med21	2.26305e-53	0.296698	0.866	0.568	4.57091e-49
Pum2	3.01077e-53	-0.293192	0.634	0.767	6.08115e-49
Pcdh7	3.16833e-53	0.361501	0.846	0.531	6.39938e-49
Foxn3	3.2232e-53	-0.331067	0.556	0.753	6.51021e-49
Mrpl27	3.74892e-53	0.277147	0.766	0.427	7.57207e-49
Arl6ip1	4.51798e-53	-0.348521	0.789	0.903	9.12542e-49
9130008F23Rik	4.62457e-53	0.321059	0.67	0.295	9.34072e-49
Cks2	5.51883e-53	0.264148	0.722	0.347	1.11469e-48
Ssr2	5.80354e-53	0.33735	0.87	0.7	1.1722e-48
Smarcc1	5.86619e-53	-0.295944	0.605	0.765	1.18485e-48
Ubr5	6.80003e-53	-0.331412	0.613	0.766	1.37347e-48
Dynll2	8.34806e-53	-0.335924	0.856	0.918	1.68614e-48
Nbeal1	8.87925e-53	-0.326887	0.585	0.721	1.79343e-48
Hadh	9.88332e-53	-0.260829	0.57	0.694	1.99623e-48
Rrbp1	1.38175e-52	0.406941	0.976	0.897	2.79085e-48
Zyx	1.4275e-52	0.331653	0.813	0.488	2.88326e-48
Fam83g	1.95404e-52	0.326884	0.826	0.521	3.94678e-48
Neat1	2.11321e-52	-0.357184	0.979	0.995	4.26826e-48
Mia2	2.18548e-52	-0.337215	0.704	0.83	4.41423e-48
Klf7	2.19021e-52	0.395365	0.832	0.497	4.42378e-48
Gbp2	2.23608e-52	0.304851	0.449	0.118	4.51643e-48
Map4	2.70773e-52	0.321369	0.721	0.37	5.46907e-48
Arf1	4.24931e-52	0.292121	0.989	0.972	8.58276e-48
Huwe1	4.49934e-52	-0.347265	0.687	0.837	9.08777e-48
Otud1	4.51133e-52	0.431704	0.721	0.368	9.11199e-48
Papss2	4.88001e-52	-0.278795	0.35	0.589	9.85665e-48
Kdelr2	5.05558e-52	0.342321	0.903	0.764	1.02113e-47
Ppa1	8.5616e-52	0.376293	0.963	0.931	1.72927e-47
Tax1bp1	9.44274e-52	-0.296181	0.974	0.974	1.90724e-47
A830036E02Rik	9.45781e-52	-0.393971	0.407	0.664	1.91029e-47
Acadsb	9.93367e-52	-0.251856	0.207	0.477	2.0064e-47
Lxn	1.13777e-51	0.399817	0.912	0.756	2.29806e-47
Psmd8	4.09892e-51	0.315553	0.95	0.88	8.27901e-47
Kidins220	4.7154e-51	-0.287862	0.353	0.581	9.52417e-47
Immp1l	5.0114e-51	-0.278857	0.654	0.782	1.0122e-46
Colgalt1	8.03968e-51	-0.284376	0.476	0.65	1.62385e-46
Hnrnpu	8.15288e-51	-0.306951	0.943	0.986	1.64672e-46
mt-Nd4	9.46174e-51	-0.301603	1	0.999	1.91108e-46
Tbl1x	1.03424e-50	-0.289856	0.729	0.799	2.08897e-46
Clstn1	1.10431e-50	-0.324703	0.591	0.777	2.23048e-46
Ywhah	1.13449e-50	0.342581	0.88	0.696	2.29144e-46
Ankrd13c	1.22933e-50	-0.284633	0.51	0.665	2.48301e-46
Kmt2a	1.33396e-50	-0.328161	0.585	0.73	2.69434e-46
Ddx6	1.36738e-50	-0.311356	0.774	0.845	2.76182e-46
Snx25	1.53653e-50	-0.252305	0.255	0.479	3.10349e-46
Sertad1	1.74066e-50	0.278587	0.718	0.354	3.51578e-46
Igfbp3	2.12099e-50	0.57969	0.198	0.004	4.28398e-46
Sarnp	2.27514e-50	0.312303	0.866	0.631	4.59533e-46
Ash1l	2.27829e-50	-0.330287	0.715	0.828	4.60169e-46
Emp2	2.45702e-50	0.380168	0.963	0.84	4.9627e-46
Dock1	2.74514e-50	-0.294848	0.564	0.714	5.54463e-46
Sbno1	3.32275e-50	-0.304505	0.719	0.832	6.71128e-46
Tmem64	3.3503e-50	-0.277016	0.231	0.479	6.76694e-46
Plscr4	3.36476e-50	-0.260652	0.208	0.472	6.79615e-46
Sdc4	4.86781e-50	-0.345765	0.999	0.999	9.832e-46
Tpr	5.22048e-50	-0.334764	0.916	0.961	1.05443e-45
Mrpl57	6.94476e-50	0.273166	0.836	0.515	1.4027e-45
Epha2	7.06018e-50	0.411575	0.907	0.652	1.42601e-45
Serpinb5	7.78839e-50	0.325936	0.987	0.986	1.5731e-45
Btbd1	1.09842e-49	-0.261076	0.604	0.711	2.21859e-45
Dsg3	1.14003e-49	0.444837	0.933	0.669	2.30263e-45
Dguok	1.17035e-49	-0.263814	0.697	0.785	2.36387e-45
Rbm42	1.19441e-49	0.253369	0.785	0.435	2.41247e-45
Pttg1ip	1.35992e-49	0.363168	0.67	0.327	2.74676e-45
Tmem14c	1.37142e-49	0.295184	0.885	0.767	2.76999e-45
Ube2e2	1.41307e-49	-0.250934	0.489	0.652	2.85411e-45
Fam129a	1.89611e-49	-0.254717	0.265	0.487	3.82977e-45
Capns2	2.14511e-49	-0.306781	0.406	0.648	4.33269e-45
Spred1	2.62604e-49	-0.30146	0.645	0.768	5.30407e-45
Hspa4	3.14484e-49	-0.304048	0.839	0.906	6.35194e-45
Nr3c1	3.76812e-49	-0.274248	0.625	0.718	7.61085e-45
Sesn3	4.33427e-49	-0.26794	0.362	0.567	8.75436e-45
Man1a2	4.45676e-49	-0.278795	0.662	0.742	9.00175e-45
Rbm39	4.79213e-49	0.342357	0.999	0.977	9.67915e-45
Crip2	6.57616e-49	0.296918	0.624	0.27	1.32825e-44
Prkaa2	7.16414e-49	-0.259906	0.217	0.473	1.44701e-44
Mbnl1	9.10857e-49	-0.306929	0.631	0.771	1.83975e-44
Uchl3	1.00883e-48	0.288731	0.9	0.679	2.03764e-44
Plau	1.12989e-48	0.250243	0.409	0.101	2.28216e-44
Mrps34	1.24449e-48	0.261183	0.795	0.467	2.51361e-44
Dnajb1	1.26825e-48	-0.539312	0.937	0.955	2.5616e-44
Vmp1	1.36696e-48	0.600638	0.959	0.812	2.76099e-44
Abcd3	1.65671e-48	-0.284966	0.45	0.631	3.34621e-44
Ypel2	1.71973e-48	-0.373817	0.363	0.581	3.47352e-44
Jarid2	1.95406e-48	-0.329542	0.826	0.878	3.9468e-44
Wnt2	2.13411e-48	-0.259992	0.261	0.522	4.31048e-44
Tpm4	2.13644e-48	0.338408	0.922	0.814	4.31518e-44
Utrn	2.35035e-48	-0.326704	0.58	0.748	4.74723e-44
Ube2q2	2.72847e-48	-0.320231	0.783	0.882	5.51096e-44
Pik3r1	2.81578e-48	-0.289399	0.315	0.561	5.68731e-44
Pin4	4.65247e-48	0.261913	0.796	0.47	9.39706e-44
Hes1	4.86304e-48	1.02731	0.973	0.857	9.82237e-44
Plek2	5.21314e-48	0.303663	0.805	0.512	1.05295e-43
Dusp1	8.04976e-48	1.07526	0.991	0.965	1.62589e-43
Msh2	1.13197e-47	-0.250706	0.35	0.581	2.28636e-43
Hectd1	1.54121e-47	-0.309444	0.779	0.864	3.11294e-43
Rnf126	1.78223e-47	0.278591	0.885	0.64	3.59976e-43
Slc9a3r1	1.9929e-47	0.287971	0.801	0.477	4.02525e-43
Taok1	2.08927e-47	-0.299141	0.657	0.787	4.21991e-43
Arpc4	3.03803e-47	0.275403	0.836	0.561	6.13621e-43
Hook3	3.21849e-47	-0.315563	0.61	0.745	6.50071e-43
Paics	3.40942e-47	-0.277818	0.699	0.795	6.88635e-43
Usp34	3.91493e-47	-0.299556	0.744	0.827	7.90737e-43
Cdkn2b	4.50723e-47	0.300865	0.595	0.255	9.10371e-43
Sec62	5.07137e-47	-0.300483	0.88	0.907	1.02432e-42
Cope	5.46094e-47	0.295381	0.893	0.675	1.103e-42
Zfp467	5.89692e-47	-0.261845	0.422	0.601	1.19106e-42
Scand1	6.43403e-47	0.290412	0.922	0.762	1.29954e-42
Stmn1	1.01269e-46	0.373904	0.574	0.23	2.04544e-42
Rps6ka4	1.901e-46	0.263222	0.783	0.455	3.83964e-42
Usmg5	2.30617e-46	0.280989	0.937	0.748	4.658e-42
Hagh	2.4723e-46	0.256559	0.719	0.394	4.99356e-42
Pfkl	2.74681e-46	0.301009	0.752	0.444	5.54801e-42
G3bp2	2.80444e-46	-0.293893	0.736	0.852	5.66441e-42
Ndufb11	3.28355e-46	-0.276802	0.887	0.943	6.63212e-42
Trip10	3.49631e-46	0.335093	0.822	0.523	7.06185e-42
Fcho2	3.61256e-46	-0.269495	0.516	0.662	7.29665e-42
Slc16a11	5.201e-46	0.400871	0.701	0.397	1.0505e-41
Gprc5a	6.19124e-46	0.477151	0.672	0.361	1.25051e-41
Foxp1	7.16812e-46	-0.305869	0.85	0.888	1.44782e-41
Pomp	7.26185e-46	0.277428	0.97	0.938	1.46675e-41
Ankrd12	9.79079e-46	-0.305123	0.597	0.714	1.97754e-41
Igf1r	1.05778e-45	-0.339989	0.776	0.871	2.1365e-41
Epop	1.78036e-45	-0.292243	0.658	0.765	3.59596e-41
Plin2	2.0355e-45	0.357491	0.614	0.311	4.11129e-41
Srsf7	2.08788e-45	0.322367	0.896	0.729	4.21709e-41
Arhgap5	2.121e-45	-0.32219	0.774	0.865	4.28399e-41
Ppp1r11	2.20488e-45	0.260415	0.849	0.566	4.45341e-41
Hist1h1e	2.72688e-45	0.355898	0.722	0.39	5.50776e-41
Ngf	2.93906e-45	0.259003	0.375	0.09	5.93631e-41
Kmt2c	3.48223e-45	-0.291788	0.511	0.708	7.0334e-41
Sema3c	4.03389e-45	0.258889	0.442	0.132	8.14765e-41
Lims1	4.74171e-45	-0.268485	0.591	0.719	9.5773e-41
Rnf19b	6.46967e-45	0.250894	0.754	0.411	1.30674e-40
Srrm1	1.03002e-44	-0.281196	0.936	0.959	2.08043e-40
Mgea5	1.22328e-44	-0.341049	0.726	0.831	2.47078e-40
Dynlrb1	1.23894e-44	0.276185	0.959	0.894	2.5024e-40
Gnb2	1.29781e-44	0.263004	0.972	0.957	2.62132e-40
Bola2	1.29945e-44	0.252057	0.836	0.538	2.62464e-40
Acaa2	1.36563e-44	-0.267468	0.447	0.637	2.75829e-40
Rgs10	1.50159e-44	0.286922	0.929	0.748	3.03291e-40
Mall	1.62651e-44	0.255359	0.694	0.358	3.28523e-40
Arg1	1.87853e-44	0.496521	0.393	0.12	3.79426e-40
Smarca5	2.17548e-44	-0.293667	0.815	0.891	4.39403e-40
Thap12	3.195e-44	-0.254654	0.553	0.674	6.45326e-40
Nedd8	3.73451e-44	0.269763	0.95	0.917	7.54296e-40
Ssbp2	3.80986e-44	-0.261272	0.393	0.611	7.69517e-40
Hmgn3	4.22486e-44	-0.291684	0.929	0.953	8.53338e-40
Dnajc11	6.39874e-44	-0.269631	0.386	0.542	1.29242e-39
Banf1	6.45246e-44	0.289129	0.952	0.834	1.30327e-39
Mvp	8.77571e-44	0.282379	0.822	0.536	1.77252e-39
Ndufab1	1.06615e-43	0.271284	0.93	0.829	2.15342e-39
Dusp5	1.077e-43	0.355327	0.635	0.309	2.17533e-39
Atp6v1a	1.13807e-43	-0.291663	0.698	0.819	2.29868e-39
Nme1	1.21368e-43	0.306985	0.893	0.825	2.45139e-39
Nckap1	1.2992e-43	-0.261616	0.742	0.796	2.62412e-39
Crybg1	1.41281e-43	-0.254488	0.538	0.664	2.85359e-39
Ctdspl	2.37646e-43	-0.252298	0.511	0.649	4.79997e-39
St6galnac1	2.71805e-43	-0.30094	0.282	0.517	5.48993e-39
Snrpd3	3.14577e-43	0.277218	0.875	0.732	6.35382e-39
Hmgn1	4.17761e-43	-0.271214	0.969	0.986	8.43793e-39
Aak1	5.56643e-43	-0.263101	0.425	0.603	1.12431e-38
Ap2s1	7.47744e-43	0.268453	0.892	0.701	1.51029e-38
Tmf1	8.11591e-43	-0.272324	0.561	0.708	1.63925e-38
Serp1	9.62123e-43	0.342771	0.907	0.792	1.9433e-38
Arf4	1.02026e-42	0.287281	0.972	0.941	2.06073e-38
Rflnb	1.26436e-42	-0.266954	0.376	0.58	2.55376e-38
Zfp652	1.33756e-42	-0.250684	0.405	0.565	2.7016e-38
Eif3f	1.39823e-42	-0.263189	0.956	0.986	2.82415e-38
Pcmtd1	1.45184e-42	-0.255602	0.467	0.627	2.93243e-38
C2cd4b	1.50271e-42	0.313573	0.275	0.043	3.03517e-38
Suco	1.79161e-42	-0.374935	0.936	0.969	3.61869e-38
Ep300	1.89804e-42	-0.26535	0.481	0.656	3.83366e-38
Wapl	2.0058e-42	-0.275018	0.758	0.844	4.05131e-38
Lsm4	2.09782e-42	0.324441	0.905	0.816	4.23717e-38
Gsk3b	3.00836e-42	-0.314595	0.903	0.951	6.07628e-38
Cnot6	3.23476e-42	-0.272235	0.641	0.76	6.53356e-38
Furin	4.74091e-42	0.272839	0.791	0.493	9.57569e-38
Rif1	5.18114e-42	-0.250427	0.436	0.581	1.04649e-37
Rock1	5.80085e-42	-0.255352	0.755	0.811	1.17166e-37
Coa3	6.32969e-42	0.273832	0.895	0.799	1.27847e-37
Lman2	8.32231e-42	0.261365	0.84	0.579	1.68094e-37
Pard3	8.32884e-42	-0.268126	0.707	0.801	1.68226e-37
Itgb4	9.15556e-42	0.425214	0.964	0.944	1.84924e-37
Bok	9.43905e-42	0.333178	0.946	0.904	1.9065e-37
AI314180	1.01732e-41	-0.252453	0.501	0.635	2.05478e-37
Bcl7a	1.35484e-41	-0.267673	0.377	0.596	2.73651e-37
Cnot6l	1.60761e-41	-0.263517	0.517	0.66	3.24704e-37
Psma4	2.05265e-41	0.257495	0.92	0.88	4.14594e-37
Sowahc	2.06281e-41	-0.345239	0.657	0.756	4.16646e-37
4930523C07Rik	2.12789e-41	0.272647	0.642	0.309	4.29792e-37
Ndufs6	4.26204e-41	0.259018	0.926	0.805	8.60846e-37
Gsr	4.90682e-41	0.313488	0.843	0.699	9.91079e-37
Diaph1	4.93596e-41	-0.296392	0.843	0.905	9.96965e-37
Fryl	5.36556e-41	-0.270809	0.496	0.663	1.08374e-36
Npc2	6.26818e-41	-0.297621	0.862	0.957	1.26605e-36
Tomm40	7.85121e-41	0.258709	0.823	0.552	1.58579e-36
Ptbp3	8.78019e-41	-0.286261	0.917	0.957	1.77342e-36
Spen	9.52156e-41	-0.307326	0.5	0.667	1.92317e-36
Tnrc6b	1.07498e-40	-0.274619	0.543	0.699	2.17124e-36
Acsl1	1.29101e-40	-0.379137	0.648	0.777	2.60758e-36
Notch1	1.63555e-40	-0.405382	0.625	0.793	3.30348e-36
F3	1.72207e-40	-0.324693	0.922	0.968	3.47825e-36
Ube3a	2.70193e-40	-0.260827	0.662	0.755	5.45736e-36
Gmpr	3.53489e-40	-0.289764	0.469	0.67	7.13976e-36
Zfp593	6.04948e-40	0.275163	0.892	0.687	1.22187e-35
Pigp	6.56427e-40	-0.26345	0.825	0.885	1.32585e-35
Rassf1	6.81321e-40	-0.260759	0.652	0.712	1.37613e-35
Ndufa11	6.92104e-40	0.251589	0.944	0.86	1.39791e-35
Elof1	9.2474e-40	0.255611	0.849	0.667	1.86779e-35
Ccdc47	9.3179e-40	-0.261171	0.551	0.7	1.88203e-35
Gsta2	1.27883e-39	-0.276199	0.272	0.496	2.58298e-35
Tmem167	1.62289e-39	0.264502	0.9	0.73	3.27792e-35
Jag1	1.62583e-39	0.379178	0.907	0.729	3.28385e-35
Rsrp1	2.55266e-39	0.270877	0.934	0.696	5.15586e-35
Ndufa2	2.59004e-39	0.255217	0.956	0.877	5.23137e-35
Nxn	2.68609e-39	-0.271005	0.801	0.894	5.42537e-35
Auts2	3.19136e-39	-0.3012	0.628	0.773	6.4459e-35
Snrpa1	3.19627e-39	0.251358	0.764	0.478	6.45582e-35
Gm26669	3.27468e-39	-0.262564	0.238	0.486	6.61419e-35
Pdcd5	4.06084e-39	0.276659	0.947	0.859	8.20209e-35
Met	4.83846e-39	-0.259852	0.61	0.707	9.77272e-35
Rpl24	4.88822e-39	0.264019	0.999	0.999	9.87324e-35
Fyttd1	7.69822e-39	-0.257935	0.725	0.841	1.55489e-34
Mcl1	8.13874e-39	0.319354	0.994	0.971	1.64386e-34
Acly	8.52868e-39	0.295899	0.793	0.535	1.72262e-34
Nebl	1.21731e-38	-0.297377	0.578	0.73	2.45872e-34
Sbno2	1.94838e-38	-0.382132	0.739	0.732	3.93534e-34
Cul3	1.951e-38	-0.253173	0.721	0.791	3.94062e-34
Glg1	2.06449e-38	-0.269205	0.466	0.666	4.16985e-34
Tma7	3.08708e-38	0.259831	0.969	0.907	6.23529e-34
Ccdc12	3.73113e-38	0.288096	0.926	0.793	7.53614e-34
Lsm5	6.60558e-38	0.278536	0.778	0.517	1.33419e-33
Slc25a4	8.63729e-38	-0.264647	0.946	0.974	1.74456e-33
Mtch1	1.13424e-37	-0.260316	0.815	0.892	2.29093e-33
Tbrg1	1.21555e-37	0.281961	0.913	0.773	2.45516e-33
Usp7	1.39243e-37	-0.270855	0.641	0.758	2.81243e-33
Lrrfip1	2.42605e-37	0.306606	0.823	0.584	4.90014e-33
Khdrbs1	3.69117e-37	-0.259833	0.865	0.901	7.45542e-33
Eva1a	4.81685e-37	-0.271368	0.533	0.667	9.72908e-33
Etv3	5.51677e-37	-0.255804	0.416	0.567	1.11428e-32
Vgll4	7.23583e-37	-0.261689	0.534	0.678	1.46149e-32
Gabarap	9.50434e-37	0.274539	0.969	0.956	1.91969e-32
Anapc5	1.18036e-36	-0.252593	0.679	0.789	2.38409e-32
Gpha2	1.18561e-36	0.306994	0.798	0.496	2.39469e-32
P4hb	1.59973e-36	0.281157	0.896	0.806	3.23114e-32
Pgrmc1	1.82712e-36	-0.302893	0.774	0.865	3.69041e-32
Pls3	1.86795e-36	0.304854	0.903	0.711	3.77289e-32
Nr2f2	2.23247e-36	-0.266033	0.511	0.631	4.50914e-32
Prdm1	3.21796e-36	0.319231	0.406	0.137	6.49963e-32
Ddost	3.72017e-36	0.2717	0.852	0.728	7.514e-32
Magoh	4.00587e-36	0.255053	0.925	0.829	8.09105e-32
Eif3d	4.01463e-36	0.259087	0.862	0.706	8.10874e-32
Idi1	4.29691e-36	0.343594	0.876	0.736	8.67889e-32
Gpx1	8.657e-36	-0.285556	0.949	0.985	1.74854e-31
Plxnb2	8.66441e-36	0.337497	0.902	0.788	1.75004e-31
Trpm7	9.0797e-36	-0.262332	0.436	0.587	1.83392e-31
Wdr26	9.59376e-36	-0.258423	0.799	0.883	1.93775e-31
Ptpn13	1.02677e-35	-0.255569	0.858	0.908	2.07388e-31
Hspa1a	1.96421e-35	-0.395505	0.89	0.915	3.96732e-31
Gls	3.78421e-35	-0.269389	0.799	0.848	7.64336e-31
Irs2	4.91771e-35	0.25866	0.644	0.34	9.93278e-31
Rbm3	7.03229e-35	0.297036	0.999	0.99	1.42038e-30
Gdi2	1.06293e-34	-0.266735	0.868	0.94	2.14691e-30
Csrp1	1.97952e-34	0.25341	0.637	0.333	3.99823e-30
Ostc	2.49284e-34	0.283738	0.893	0.795	5.03503e-30
Larp4	2.73515e-34	-0.253137	0.687	0.764	5.52446e-30
Slc25a1	3.37529e-34	0.27901	0.775	0.529	6.81741e-30
Lsm8	4.04488e-34	0.252221	0.92	0.742	8.16984e-30
Fermt1	1.04943e-33	0.420173	0.876	0.731	2.11964e-29
Jag2	1.05684e-33	-0.284705	0.571	0.748	2.1346e-29
Eif4b	1.1957e-33	-0.261572	0.825	0.9	2.41507e-29
Rexo2	1.29897e-33	0.256873	0.907	0.795	2.62366e-29
Fjx1	1.84169e-33	-0.310063	0.57	0.695	3.71985e-29
Uap1	2.07023e-33	-0.292674	0.782	0.806	4.18146e-29
Ryk	2.25515e-33	-0.251968	0.689	0.819	4.55496e-29
Tmed9	2.30246e-33	0.260728	0.944	0.938	4.65051e-29
Spint1	2.33091e-33	-0.276426	0.792	0.827	4.70797e-29
Tet3	3.64049e-33	-0.2667	0.607	0.749	7.35306e-29
Shisa5	6.25168e-33	0.254558	0.836	0.61	1.26271e-28
Ppp1r14c	6.87452e-33	0.285691	0.832	0.604	1.38852e-28
Rnh1	1.01911e-32	0.256541	0.972	0.927	2.05839e-28
Rap2b	1.06919e-32	0.450671	0.962	0.852	2.15955e-28
Galnt7	1.11127e-32	-0.262682	0.563	0.702	2.24454e-28
Nfib	1.15745e-32	-0.280951	0.564	0.7	2.33782e-28
Fasn	1.20291e-32	0.253649	0.678	0.394	2.42963e-28
Mark3	1.41963e-32	0.259446	0.944	0.777	2.86737e-28
Tcim	2.74577e-32	0.676005	0.828	0.666	5.5459e-28
Pbx1	7.24993e-32	-0.255891	0.866	0.89	1.46434e-27
Magt1	7.72963e-32	-0.254264	0.56	0.686	1.56123e-27
Foxq1	1.20896e-31	0.433875	0.87	0.705	2.44185e-27
Hcar2	1.38231e-31	-0.284009	0.543	0.624	2.792e-27
Hmgb1	1.38723e-31	0.378981	0.98	0.987	2.80193e-27
Capn2	1.76676e-31	0.25367	0.809	0.58	3.56851e-27
Prss22	2.1941e-31	0.278	0.749	0.486	4.43164e-27
Lima1	3.23085e-31	-0.286939	0.879	0.945	6.52568e-27
Apoc1	4.2243e-31	-0.383667	0.373	0.554	8.53224e-27
Luzp1	7.24387e-31	0.278631	0.903	0.731	1.46312e-26
Txnip	8.6967e-31	-0.405763	0.768	0.772	1.75656e-26
Cxcl1	1.08825e-30	0.419751	0.369	0.126	2.19805e-26
Pdia4	1.44958e-30	0.253001	0.798	0.586	2.92786e-26
Tmpo	2.81762e-30	-0.266508	0.83	0.904	5.69104e-26
Sox9	3.40797e-30	0.393295	0.963	0.803	6.88341e-26
Cldn7	5.13454e-30	0.351405	0.977	0.928	1.03708e-25
Fdft1	5.49105e-30	0.269005	0.774	0.556	1.10908e-25
Gadd45a	6.03227e-30	0.256658	0.67	0.396	1.2184e-25
Slc25a25	7.84858e-30	-0.262149	0.449	0.601	1.58526e-25
Sat1	1.03543e-29	0.367411	0.994	0.953	2.09135e-25
Nktr	1.72562e-29	0.291086	0.943	0.772	3.48541e-25
Nabp1	3.84935e-29	0.328057	0.494	0.237	7.77493e-25
Dut	4.74037e-29	0.285671	0.803	0.627	9.5746e-25
Hpgds	5.45208e-29	-0.253619	0.729	0.871	1.10121e-24
Cox5a	8.48375e-29	0.254489	0.959	0.945	1.71355e-24
Phgdh	1.27514e-28	-0.295601	0.762	0.888	2.57553e-24
Fosb	1.49874e-28	-0.352545	0.893	0.938	3.02716e-24
Pmp22	1.7708e-28	0.48265	0.718	0.511	3.57665e-24
Dusp7	1.81623e-28	0.294032	0.899	0.753	3.66842e-24
Gjb3	2.045e-28	0.251971	0.795	0.579	4.13048e-24
Trim2	2.20442e-28	-0.260036	0.541	0.694	4.45249e-24
Pcdh1	1.43344e-27	0.264042	0.866	0.657	2.89525e-23
Adrb2	1.826e-27	0.420255	0.917	0.852	3.68816e-23
Nectin4	2.18658e-27	0.426903	0.766	0.607	4.41645e-23
Gm12840	4.60906e-27	0.35056	0.695	0.435	9.30937e-23
Btg1	1.25849e-26	0.370132	0.967	0.907	2.5419e-22
Ank3	1.45875e-26	0.258712	0.551	0.29	2.94639e-22
Slc20a1	1.73047e-26	0.258292	0.595	0.329	3.4952e-22
Hist1h1c	1.7594e-26	-0.391613	0.939	0.925	3.55364e-22
Tgif1	4.97716e-26	0.310555	0.936	0.794	1.00529e-21
Clpx	6.27295e-26	-0.27041	0.746	0.794	1.26701e-21
Hmgcr	1.23533e-25	0.298955	0.92	0.822	2.49511e-21
Krt8	1.56116e-25	0.418997	0.154	0.022	3.15324e-21
Sqle	1.6506e-25	0.254711	0.88	0.703	3.33388e-21
Mt1	3.01956e-25	-0.32171	0.991	0.994	6.09891e-21
Cyp26b1	4.48535e-25	-0.275783	0.209	0.402	9.05951e-21
Etnk1	4.52987e-25	-0.267623	0.788	0.853	9.14944e-21
Klf9	1.57118e-23	-0.263986	0.548	0.694	3.17347e-19
Cyp51	2.58975e-23	0.276084	0.843	0.679	5.23078e-19
Hspb1	3.3577e-23	-0.258716	1	0.998	6.78189e-19
Pax6	4.68243e-23	-0.265745	0.954	0.972	9.45757e-19
Nfkbiz	7.76158e-23	0.39317	0.906	0.751	1.56768e-18
Id2	4.68064e-22	-0.304564	0.838	0.854	9.45396e-18
Trib1	6.40849e-21	0.381532	0.947	0.824	1.29439e-16
Mmp14	1.64821e-20	0.261931	0.877	0.76	3.32906e-16
Maff	4.38672e-20	0.315814	0.838	0.635	8.8603e-16
Cpeb2	9.22729e-19	0.347473	0.689	0.509	1.86373e-14
Ldlr	1.08529e-18	-0.257042	0.856	0.886	2.19207e-14
Npy	1.36117e-18	0.337145	0.266	0.12	2.7493e-14
Fosl1	9.93873e-18	0.282275	0.661	0.448	2.00742e-13
Lpin2	2.12564e-17	0.342226	0.466	0.279	4.29337e-13
S100a16	2.01724e-16	0.266711	0.99	0.984	4.07443e-12
Nfkbia	8.35784e-16	0.265439	0.983	0.894	1.68812e-11
Krt6b	1.32776e-15	0.430261	0.957	0.897	2.68182e-11
Plk2	1.33827e-15	0.309712	0.883	0.744	2.70304e-11
Mxd1	3.57493e-14	0.448151	0.88	0.772	7.22065e-10
Cldn3	4.78528e-14	0.339402	0.278	0.138	9.6653e-10
Ier2	2.59279e-13	-0.257925	0.986	0.974	5.23691e-09
Cd44	6.18285e-11	0.250243	0.986	0.959	1.24881e-06
Atp13a3	2.7764e-10	0.259255	0.84	0.713	5.60776e-06
Pnrc1	1.0751e-08	0.376303	0.962	0.923	0.000217148
Malat1	0.000424928	0.452224	1	1	1
Ifrd1	0.00195875	0.379003	0.959	0.927	1

## Sheet: qLSC.DEG
p_val	avg_logFC	pct.1	pct.2	p_val_adj
Ifitm3	0	2.64821	1	0.578	0
Fabp5	0	2.42164	1	0.732	0
Krt6a	0	2.30155	1	0.925	0
Ifi27l2a	0	2.20792	0.957	0.123	0
BC100530	0	2.14586	1	0.879	0
Krt14	0	1.84939	1	0.953	0
B2m	0	1.83229	0.997	0.549	0
S100a6	0	1.47957	1	1	0
S100a14	0	1.46962	0.999	0.898	0
Rbp1	0	1.40665	0.991	0.768	0
Ly6e	0	1.39228	0.996	0.677	0
Txn1	0	1.2742	1	0.988	0
S100a11	0	1.23151	1	0.995	0
Ndufa4	0	1.15314	1	0.99	0
Sec61b	0	1.10981	0.99	0.896	0
H2-D1	0	1.07307	0.993	0.841	0
Adh1	0	-1.12957	0.67	0.985	0
Lypd2	0	-1.28118	0.996	1	0
Gyg	0	-1.3334	0.595	0.974	0
Dapl1	0	-1.35539	0.87	0.997	0
Hlf	0	-1.38902	0.651	0.984	0
Slc6a6	0	-1.50292	0.85	1	0
Mmp3	1.37452219752512e-316	0.679127	0.855	0.018	2.77625993456123e-312
Lmna	1.88132178504381e-312	0.994028	0.996	0.82	3.79989e-308
Pkm	4.61374346439932e-311	1.0321	0.997	0.936	9.31884e-307
Cox7a2l	7.20503e-307	-0.951968	0.882	0.988	1.45527e-302
Tagln2	1.53229e-300	0.967418	0.991	0.931	3.09491e-296
Capg	6.11822e-292	0.875214	0.99	0.936	1.23576e-287
Ly6a	2.41827e-290	1.59796	0.96	0.495	4.88442e-286
Asph	5.05855e-283	-0.984632	0.644	0.97	1.02173e-278
S100a10	6.79236e-281	0.901474	1	0.998	1.37192e-276
Tpm2	2.56325e-278	0.834968	0.98	0.946	5.17726e-274
Bst2	8.06698e-278	1.1146	0.877	0.089	1.62937e-273
Cdo1	3.88919e-276	-1.25204	0.623	0.978	7.85539e-272
Cstb	1.0767e-272	0.956534	0.999	0.952	2.17472e-268
H2-K1	9.66651e-272	1.01284	0.997	0.946	1.95244e-267
Tubb5	5.01251e-271	1.07049	0.981	0.785	1.01243e-266
Sec61g	8.69608e-269	0.866432	0.991	0.918	1.75643e-264
Aldh3a1	1.35032e-264	-1.05696	1	1	2.72737e-260
Rpl36al	1.30534e-263	0.757945	0.973	0.757	2.63652e-259
Krt12	3.48553e-263	-0.81008	1	1	7.04007e-259
Tkt	1.37528e-260	-0.906912	0.999	1	2.77779e-256
Uqcc2	8.73277e-259	0.779539	0.983	0.859	1.76384e-254
Prdx6	9.6503e-259	-0.814417	0.989	0.997	1.94917e-254
Dsc3	4.07867e-258	-0.992841	0.89	0.993	8.2381e-254
Sh2d5	1.68435e-254	0.589448	0.715	0.004	3.40206e-250
Laptm4a	6.97992e-250	-0.731094	0.947	0.991	1.4098e-245
Antxr1	4.52221e-243	-0.918816	0.534	0.96	9.13396e-239
Adh7	5.75408e-237	-0.968867	0.869	0.994	1.16221e-232
Akr1b8	1.35324e-234	0.920979	0.803	0.083	2.73327e-230
Asprv1	2.8996e-234	-0.739365	0.942	0.99	5.85662e-230
Atp1b3	6.91875e-229	-0.75031	0.952	0.991	1.39745e-224
Sem1	8.20456e-229	0.634584	0.996	0.96	1.65716e-224
S100a9	1.3565e-227	1.15654	0.745	0.036	2.73986e-223
Tmprss11a	9.07925e-227	-0.808005	0.962	0.993	1.83383e-222
Lgals3	4.12799e-224	0.926048	0.999	0.975	8.33772e-220
Ces1d	6.12571e-224	-0.839494	0.199	0.864	1.23727e-219
Cda	1.27844e-223	0.954824	0.903	0.303	2.58219e-219
Eef1a1	1.16587e-222	-0.717348	1	1	2.35483e-218
Dsg1a	1.53216e-220	-0.826165	0.135	0.83	3.09465e-216
Zbp1	8.06358e-220	0.596747	0.675	0.012	1.62868e-215
Ssr4	1.23539e-218	0.711714	0.972	0.824	2.49524e-214
Gng5	5.15427e-216	0.725549	0.996	0.985	1.04106e-211
Psmb8	2.2121e-215	0.89298	0.906	0.29	4.468e-211
Crim1	4.97165e-213	-0.897516	0.678	0.975	1.00417e-208
Ifi204	6.30702e-213	0.7829	0.808	0.112	1.27389e-208
Selenok	1.88963e-212	0.777569	0.996	0.924	3.81668e-208
Glul	7.76732e-212	-0.896482	0.937	0.999	1.56884e-207
Upk1b	1.19949e-211	-0.777198	0.846	0.982	2.42274e-207
Dst	1.31541e-211	-0.92778	0.892	0.995	2.65686e-207
Igfbp5	2.94603e-211	-1.13885	0.359	0.934	5.95039e-207
Mgarp	3.51066e-211	-0.702451	1	1	7.09082e-207
Cotl1	6.63696e-208	0.863044	0.964	0.871	1.34053e-203
Aldh1a3	7.068e-206	1.72305	0.95	0.468	1.4276e-201
Tmsb10	6.89004e-205	1.07323	0.983	0.935	1.39165e-200
Esd	2.35217e-202	0.695287	0.976	0.908	4.75091e-198
Fscn1	5.92208e-202	0.917382	0.91	0.281	1.19614e-197
Tnfrsf12a	1.08464e-201	0.840844	0.981	0.765	2.19076e-197
Nedd4	1.5957e-201	-0.707884	0.853	0.984	3.22299e-197
Mxra7	1.90341e-201	-0.771032	0.776	0.975	3.84451e-197
Cd164	4.25439e-201	-0.70956	0.868	0.988	8.59302e-197
Fam169a	2.32283e-200	-0.864624	0.574	0.934	4.69166e-196
Mpc2	3.04917e-200	-0.668839	0.895	0.971	6.1587e-196
Urah	2.3664e-198	0.872338	0.99	0.962	4.77966e-194
Timm13	1.75387e-197	0.628935	0.973	0.82	3.54246e-193
Fxyd5	2.63077e-197	0.770647	0.625	0.013	5.31363e-193
Upp1	3.06872e-197	0.860685	0.734	0.073	6.19819e-193
Pfn1	4.50787e-197	0.654783	0.993	0.983	9.105e-193
Pdcd4	2.31548e-195	-0.773862	0.577	0.922	4.67681e-191
Rpl39	3.79547e-195	-0.565198	1	1	7.66609e-191
Serpinb6a	5.72367e-195	0.978223	0.954	0.644	1.15607e-190
Erich5	5.74692e-194	-0.832561	0.667	0.937	1.16076e-189
Fdps	8.8776e-194	0.878831	0.966	0.739	1.7931e-189
Tpi1	1.21462e-193	0.856641	0.956	0.745	2.45329e-189
Rock2	1.4322e-193	-0.745155	0.912	0.99	2.89275e-189
Gas6	1.84896e-192	-0.745809	0.526	0.937	3.73453e-188
Dsp	3.4725e-192	-0.786359	0.994	0.998	7.01375e-188
Areg	7.62874e-192	1.34322	0.815	0.144	1.54085e-187
Msn	2.63462e-191	0.593906	0.625	0.016	5.32141e-187
Rora	3.72099e-191	-0.849212	0.701	0.954	7.51565e-187
Pthlh	1.21954e-190	1.35053	0.972	0.565	2.46323e-186
Ccnd2	5.95e-190	-0.948268	0.768	0.962	1.20178e-185
Csn3	7.28519e-189	0.791283	0.588	0.006	1.47146e-184
Ecm1	2.251e-188	1.37666	0.923	0.425	4.54657e-184
Myo6	3.67883e-188	-0.734841	0.688	0.942	7.43051e-184
Ifitm1	1.69326e-187	1.21355	0.993	0.795	3.42004e-183
Upk3bl	1.77403e-187	-0.645167	0.993	0.997	3.58318e-183
Irf7	2.30552e-187	0.761227	0.765	0.117	4.65668e-183
Snrpf	2.68322e-185	0.61422	0.986	0.935	5.41958e-181
Slfn2	2.5487e-183	0.578598	0.608	0.016	5.14786e-179
Necab1	3.5915e-182	-0.527119	0.026	0.646	7.2541e-178
Psca	3.52705e-181	-0.657234	0.927	0.988	7.12394e-177
Rtp4	7.57349e-179	0.533555	0.631	0.029	1.52969e-174
Polr2f	1.11479e-178	0.666871	0.98	0.914	2.25165e-174
Rpl17	2.93193e-178	-0.61431	0.999	1	5.92192e-174
S100a4	7.89473e-176	0.637194	0.714	0.08	1.59458e-171
H2-Q7	2.13683e-175	0.510889	0.591	0.016	4.31597e-171
Eif5a	3.70718e-175	0.534837	0.991	0.986	7.48776e-171
Rpl5	6.73742e-175	-0.581293	0.997	0.999	1.36082e-170
Pycard	2.10237e-174	0.750922	0.962	0.706	4.24636e-170
Pmepa1	7.05857e-173	0.929906	0.906	0.367	1.42569e-168
Syne2	9.17044e-172	-0.747707	0.811	0.97	1.85225e-167
Tuba1c	6.52319e-171	0.705686	0.899	0.388	1.31755e-166
Eif4ebp1	2.11064e-170	0.753409	0.939	0.61	4.26308e-166
Gapdh	2.91507e-170	0.693022	0.989	0.994	5.88786e-166
Calr	2.92118e-170	0.697533	0.99	0.948	5.9002e-166
Actn1	3.02607e-170	0.517094	0.584	0.019	6.11206e-166
Ahnak2	7.58058e-170	-0.711208	0.568	0.907	1.53112e-165
Dbp	2.06472e-169	-0.732778	0.521	0.905	4.17032e-165
Aplp2	3.20702e-169	-0.654375	0.875	0.989	6.47753e-165
Elob	4.89596e-169	0.542856	0.991	0.97	9.88886e-165
Gm20383	1.06333e-168	-0.545815	0.011	0.589	2.14772e-164
Piezo2	2.08278e-168	-0.730675	0.199	0.77	4.20679e-164
Rpl12	4.41245e-168	-0.593783	1	1	8.91228e-164
Slc7a1	1.09244e-167	-0.760668	0.514	0.899	2.20651e-163
S100a8	2.874e-167	0.897537	0.531	0.004	5.8049e-163
Sypl	6.66277e-167	-0.606955	0.832	0.968	1.34575e-162
Lancl1	3.83962e-166	-0.678896	0.433	0.89	7.75526e-162
Gas1	1.21823e-164	-0.914496	0.494	0.918	2.46059e-160
Ncoa4	2.07517e-161	-0.777921	0.463	0.872	4.19143e-157
Krt18	3.30105e-161	1.39353	0.62	0.049	6.66745e-157
Ifit3	7.48853e-161	0.870444	0.702	0.096	1.51253e-156
Cbr2	1.23844e-160	-0.691764	0.868	0.953	2.5014e-156
Dynap	9.17555e-160	1.16842	0.514	0.005	1.85328e-155
Fxyd3	4.08465e-159	0.602836	0.994	0.978	8.25017e-155
Ucp2	6.38444e-159	-0.667652	0.876	0.981	1.28953e-154
Rps27	8.37029e-159	-0.49752	0.996	0.998	1.69063e-154
Ptprd	3.13483e-157	-0.568263	0.121	0.706	6.33173e-153
Arpc1b	4.61753e-157	0.63811	0.954	0.851	9.32649e-153
Il1a	6.24236e-157	0.900189	0.705	0.106	1.26083e-152
Uqcrq	3.94919e-156	0.567969	0.966	0.822	7.97657e-152
Tmprss11d	6.2406e-156	-0.98257	0.793	0.926	1.26048e-151
Rps5	1.18967e-155	-0.56105	0.999	1	2.4029e-151
Fgfbp1	2.9646e-155	0.976486	0.987	0.863	5.98789e-151
Isg15	1.07334e-154	0.759043	0.698	0.106	2.16792e-150
Epas1	3.5967e-153	-0.745252	0.462	0.889	7.26461e-149
Calm1	2.3446e-150	0.579962	0.996	0.984	4.73562e-146
Krt17	2.38523e-150	0.732146	0.885	0.267	4.81769e-146
Cpe	2.0237e-149	-0.644292	0.729	0.964	4.08747e-145
2200002D01Rik	1.01945e-148	0.709841	0.974	0.888	2.05908e-144
Wincr1	3.39462e-148	0.352162	0.484	0.004	6.85645e-144
Psmb3	4.43887e-147	0.547637	0.957	0.89	8.96563e-143
Tmem59	5.19516e-147	-0.641459	0.803	0.957	1.04932e-142
App	2.818e-146	-0.633009	0.91	0.987	5.6918e-142
Aldoa	4.99045e-146	0.693793	0.972	0.886	1.00797e-141
Apol9a	8.19851e-146	0.439443	0.573	0.037	1.65594e-141
Rps26	3.42359e-145	-0.463921	0.999	0.999	6.91497e-141
Crlf1	4.71287e-145	-0.610468	0.396	0.854	9.51905e-141
Oxr1	1.44577e-144	-0.644643	0.802	0.942	2.92016e-140
Higd1a	3.78868e-143	0.61211	0.922	0.626	7.65238e-139
Anxa1	7.70838e-143	0.804465	1	0.99	1.55694e-138
Pmvk	8.97687e-143	0.638244	0.859	0.353	1.81315e-138
Aldh1a1	9.62245e-142	-0.661925	0.158	0.702	1.94354e-137
Psmb2	1.76043e-141	0.483016	0.974	0.936	3.55572e-137
Atp5e	2.71798e-141	0.474176	0.991	0.962	5.48978e-137
Rps7	5.74045e-140	-0.52871	0.999	1	1.15946e-135
Eef1b2	2.51766e-139	-0.511299	0.997	1	5.08517e-135
Socs3	3.15507e-139	-1.33921	0.503	0.812	6.37261e-135
Ccdc71l	3.25287e-139	0.840461	0.751	0.173	6.57015e-135
Eif4g2	1.87389e-138	-0.493223	0.98	0.994	3.78488e-134
Eif3h	2.43461e-138	-0.505907	0.94	0.981	4.91743e-134
Oasl2	6.66756e-138	0.537256	0.728	0.149	1.34671e-133
Ercc1	1.22135e-137	0.502241	0.752	0.205	2.46689e-133
Fhl2	1.9276e-137	0.312145	0.521	0.023	3.89336e-133
Gm4610	2.21558e-137	0.377581	0.507	0.019	4.47502e-133
Npr3	2.50181e-137	-0.516067	0.046	0.581	5.05315e-133
Saa3	5.74566e-136	0.27142	0.462	0.006	1.16051e-131
Snrpd2	8.62106e-136	0.498087	0.977	0.912	1.74128e-131
Vim	2.39464e-135	0.36216	0.668	0.1	4.83669e-131
Ndrg1	3.35097e-134	0.877847	0.83	0.314	6.76828e-130
Ppib	7.53874e-134	0.525103	0.991	0.966	1.52267e-129
Cyfip2	8.91189e-133	-0.526075	0.276	0.75	1.80002e-128
Kit	1.83438e-131	-0.498717	0.093	0.624	3.70509e-127
Rpl23	3.35404e-131	-0.424715	1	1	6.77449e-127
Prelid2	8.11058e-131	0.340822	0.548	0.043	1.63817e-126
Hspa1b	1.29347e-130	-0.74567	0.977	0.99	2.61256e-126
Rpl7	5.49484e-129	-0.479986	1	0.999	1.10985e-124
Sprr1a	5.99096e-129	0.626975	0.53	0.037	1.21006e-124
Rps3a1	9.17722e-129	-0.491015	1	1	1.85361e-124
Arpp19	1.21622e-128	0.493171	0.98	0.855	2.45652e-124
Mal2	2.14822e-128	-0.552129	0.779	0.955	4.33898e-124
Cpd	4.63709e-128	-0.610079	0.809	0.962	9.36599e-124
Htra1	1.19387e-127	0.623426	0.823	0.305	2.41137e-123
Golga4	1.43875e-127	-0.598604	0.725	0.922	2.90599e-123
Evi5	1.03939e-126	-0.504012	0.481	0.8	2.09936e-122
Mrpl33	1.84443e-126	0.55336	0.959	0.663	3.72538e-122
Atp5j	8.71286e-126	0.459093	0.99	0.968	1.75982e-121
Pgk1	3.98729e-125	0.627367	0.922	0.774	8.05353e-121
Snrpd1	7.82007e-125	0.494259	0.969	0.883	1.5795e-120
Taf10	1.17278e-124	0.463613	0.954	0.884	2.36877e-120
Rpl35	2.06028e-124	-0.450295	0.994	0.999	4.16135e-120
Hmgn5	3.73811e-124	-0.626657	0.336	0.763	7.55024e-120
Cpne3	4.83689e-124	-0.564897	0.667	0.921	9.76954e-120
Myo1b	6.02834e-124	0.268791	0.429	0.006	1.2176e-119
Lars2	4.61007e-123	0.805276	0.842	0.307	9.31141e-119
Csta1	6.48577e-123	0.747887	0.876	0.447	1.31e-118
Lgals1	9.97231e-123	0.510724	0.722	0.17	2.01421e-118
Nudt4	2.38824e-122	-0.544326	0.855	0.954	4.82376e-118
Lgals3bp	2.8254e-122	0.31559	0.527	0.042	5.70675e-118
Gjb4	9.55951e-122	0.353526	0.604	0.083	1.93083e-117
Psmb9	1.07438e-121	0.53718	0.772	0.26	2.17002e-117
Aprt	1.77794e-121	0.534369	0.936	0.842	3.59109e-117
Rps4x	1.44599e-120	-0.471669	1	1	2.92062e-116
Gldc	1.40904e-119	-0.493773	0.184	0.671	2.84597e-115
G3bp1	1.9007e-119	-0.463045	0.926	0.963	3.83903e-115
Krt16	6.45108e-119	1.07957	1	0.829	1.30299e-114
Pold4	9.12446e-119	0.643022	0.852	0.466	1.84296e-114
Ccnd1	2.38935e-118	-0.541262	0.983	1	4.826e-114
Anxa3	2.89254e-118	0.57563	0.895	0.495	5.84235e-114
Arhgef12	1.73415e-117	-0.539047	0.798	0.936	3.50264e-113
Mrpl14	2.88586e-117	0.465482	0.937	0.669	5.82885e-113
Ppbp	3.76337e-117	1.39722	0.396	0.003	7.60126e-113
Ifi205	1.30201e-116	0.363635	0.385	0.001	2.62981e-112
Smpdl3a	6.30513e-116	-0.502576	0.372	0.773	1.27351e-111
Phf11d	2.44433e-115	0.416586	0.671	0.145	4.93706e-111
Cpn1	4.08862e-115	0.250395	0.442	0.016	8.2582e-111
Dynll1	6.97392e-115	0.476517	0.996	0.99	1.40859e-110
Ptgr1	1.78379e-114	-0.622409	0.644	0.891	3.60289e-110
Pxdc1	3.01484e-114	0.775712	0.983	0.787	6.08937e-110
Mycbp2	4.4333e-114	-0.556516	0.849	0.945	8.95437e-110
Gpc3	1.62336e-113	-0.544903	0.305	0.731	3.27886e-109
Psma7	3.08102e-113	0.443414	0.974	0.942	6.22304e-109
Clic1	3.19885e-113	0.492754	0.994	0.973	6.46103e-109
Tnfrsf23	4.29317e-113	0.407736	0.514	0.047	8.67134e-109
Pfkp	7.84118e-113	0.314451	0.494	0.039	1.58376e-108
Tuba1a	1.14946e-112	0.749575	0.704	0.219	2.32167e-108
Pgam1	2.20028e-112	0.587256	0.922	0.855	4.44412e-108
Sema5a	5.40503e-112	-0.544535	0.35	0.757	1.09171e-107
Krt19	8.31226e-112	0.685105	0.613	0.113	1.67891e-107
Iqgap1	4.69117e-111	-0.50182	0.967	0.993	9.47523e-107
Acsbg1	5.50109e-111	0.338354	0.504	0.048	1.11111e-106
Paqr5	7.42211e-111	-0.532953	0.704	0.909	1.49912e-106
Rpl10a	7.71637e-111	-0.432133	0.997	0.999	1.55855e-106
Jdp2	2.70862e-110	-0.548044	0.517	0.829	5.47088e-106
Npepps	3.52029e-110	-0.603378	0.859	0.951	7.11028e-106
Tubb4b	4.07148e-110	0.653745	0.979	0.883	8.22357e-106
Nfix	7.22246e-110	-0.503053	0.541	0.828	1.45879e-105
Rab31	3.26909e-109	0.280422	0.47	0.033	6.60291e-105
Mgst3	4.77914e-109	0.523223	0.969	0.909	9.6529e-105
Npm1	1.70213e-108	0.540849	0.991	0.961	3.43797e-104
H2-T23	4.24865e-108	0.386353	0.761	0.234	8.58142e-104
Usp18	1.6598e-107	0.34855	0.537	0.066	3.35246e-103
Cyp3a13	2.25164e-107	-0.545281	0.513	0.808	4.54787e-103
Jund	3.02292e-107	-0.581335	0.997	0.998	6.10569e-103
Nupr1	3.21774e-107	0.668353	0.815	0.332	6.49919e-103
Fam162a	3.43096e-107	0.648378	0.933	0.807	6.92985e-103
Pten	7.77693e-107	-0.475133	0.704	0.893	1.57078e-102
Hmgb2	1.37248e-106	0.559796	0.969	0.774	2.77213e-102
Rps24	1.68981e-106	-0.370674	1	1	3.41309e-102
Uba52	3.21204e-106	-0.443462	0.671	0.858	6.48767e-102
Chl1	1.12621e-105	-0.52973	0.644	0.863	2.27471e-101
Zfp36l1	4.08592e-105	-0.700553	0.967	0.997	8.25274e-101
Lamp2	5.59058e-105	-0.509682	0.875	0.957	1.12919e-100
Carhsp1	6.88184e-103	0.486015	0.826	0.385	1.38999e-98
Lamc2	7.07209e-103	1.06304	0.809	0.42	1.42842e-98
Trim29	9.59781e-103	-0.408316	0.962	0.988	1.93857e-98
Purb	1.1479e-102	-0.464823	0.903	0.98	2.31853e-98
Gadd45b	1.84787e-102	-0.932475	0.772	0.907	3.73232e-98
Ppp1r18	2.5352e-102	0.287904	0.551	0.082	5.12059e-98
Pdcd6	7.56471e-102	0.435328	0.947	0.831	1.52792e-97
Zmynd11	9.34804e-102	-0.502109	0.662	0.87	1.88812e-97
Nr1d1	1.91711e-101	-0.625458	0.838	0.969	3.87217e-97
Crot	1.99348e-101	-0.482513	0.454	0.762	4.02644e-97
Krt15	2.39886e-101	0.740121	1	0.939	4.84522e-97
Efemp1	2.51114e-101	-0.63233	0.811	0.974	5.07201e-97
Wls	3.19692e-101	-0.537577	0.732	0.91	6.45715e-97
Mgp	5.78284e-101	0.374489	0.806	0.294	1.16802e-96
Elk3	1.11364e-100	0.365846	0.682	0.184	2.24934e-96
Cxcl16	1.15788e-100	0.552193	0.778	0.304	2.33869e-96
Ier5	1.18455e-100	0.937161	0.984	0.883	2.39255e-96
Ptprf	1.4877e-100	-0.546338	0.798	0.953	3.00486e-96
Dkk3	1.56948e-100	-0.545903	0.746	0.945	3.17003e-96
Sfrp1	2.02962e-100	-0.540921	0.731	0.932	4.09942e-96
Ranbp1	3.11887e-100	0.469768	0.962	0.884	6.29949e-96
Alyref	3.35783e-100	0.443457	0.852	0.472	6.78214e-96
Rps8	5.94234e-100	-0.384473	1	0.999	1.20023e-95
Oas2	3.17241e-99	0.253218	0.376	0.01	6.40764e-95
Slco3a1	4.08356e-99	-0.499855	0.578	0.852	8.24797e-95
Oat	4.61898e-99	-0.449952	0.95	0.98	9.32942e-95
Mpc1	1.18927e-98	-0.432357	0.89	0.943	2.40209e-94
Anxa8	3.4016e-98	-0.457588	0.94	0.978	6.87055e-94
Dstn	3.66005e-98	0.5101	0.997	0.979	7.39256e-94
Map3k1	5.02087e-98	-0.470642	0.323	0.704	1.01411e-93
2610528A11Rik	5.02173e-98	-0.600332	0.934	0.994	1.01429e-93
Mndal	7.18011e-98	0.324188	0.47	0.047	1.45024e-93
Pgd	1.32231e-97	0.479994	0.86	0.474	2.6708e-93
Lamb3	1.89761e-97	0.851262	0.865	0.52	3.83279e-93
Sub1	7.2368e-97	0.402478	0.99	0.971	1.46169e-92
Ssu72	9.99323e-97	0.435424	0.943	0.743	2.01843e-92
Rpl4	1.29372e-96	-0.396089	0.994	0.999	2.61306e-92
Kcnn4	2.38424e-96	0.293372	0.387	0.016	4.8157e-92
Erbin	3.29587e-96	-0.464413	0.65	0.843	6.657e-92
Rps12	4.46314e-96	-0.347734	1	1	9.01466e-92
AI413582	8.068e-96	0.421658	0.821	0.354	1.62957e-91
Rpl36a	1.00915e-95	-0.393423	0.991	0.995	2.03829e-91
Kif21a	1.26522e-95	-0.478452	0.893	0.965	2.5555e-91
Ephx1	1.74185e-95	-0.439155	0.285	0.682	3.51819e-91
Eif6	2.13119e-95	0.425981	0.974	0.919	4.30458e-91
mt-Co2	4.02117e-95	-0.44953	0.999	0.999	8.12195e-91
Emp3	4.78617e-95	0.380931	0.466	0.049	9.6671e-91
1810037I17Rik	5.80185e-95	0.439365	0.973	0.864	1.17186e-90
Fn1	1.30516e-94	-0.567058	0.325	0.724	2.63615e-90
Tuba4a	2.31572e-94	0.478075	0.86	0.466	4.67728e-90
Pcm1	4.64076e-94	-0.460602	0.603	0.829	9.37341e-90
Perp	5.42871e-94	-0.354084	1	1	1.09649e-89
Psme2	5.81047e-94	0.426101	0.934	0.855	1.1736e-89
Ppl	6.18559e-94	-0.501991	0.843	0.962	1.24937e-89
Aqp3	1.01113e-93	-0.448943	0.986	1	2.04227e-89
Rps15a	1.12777e-93	-0.376083	0.997	1	2.27787e-89
Oxct1	2.00502e-93	-0.465482	0.64	0.871	4.04975e-89
Atrx	3.03979e-93	-0.505256	0.738	0.894	6.13976e-89
Dusp10	4.03139e-93	0.544449	0.632	0.163	8.1426e-89
Rps9	7.06941e-93	-0.388977	0.999	1	1.42788e-88
Vps37b	7.99809e-93	0.941449	0.942	0.699	1.61545e-88
Homer2	9.65985e-93	-0.492528	0.758	0.915	1.9511e-88
Top2b	1.00585e-92	-0.463967	0.611	0.857	2.03161e-88
Nmt1	1.97207e-92	0.311806	0.766	0.274	3.98318e-88
Pfdn6	2.40698e-92	0.425845	0.917	0.66	4.86163e-88
Psme1	2.49986e-92	0.442028	0.946	0.831	5.04922e-88
Gnptab	3.05001e-92	-0.411711	0.252	0.653	6.16041e-88
Mif	3.49465e-92	0.432516	0.996	0.986	7.0585e-88
Sgk3	3.86167e-92	-0.447076	0.517	0.802	7.79979e-88
Mvd	4.78094e-92	0.378162	0.645	0.183	9.65654e-88
E130218I03Rik	5.23094e-92	-0.437328	0.385	0.728	1.05654e-87
Dad1	6.16478e-92	0.432163	0.964	0.92	1.24516e-87
Slc16a3	9.0929e-92	0.255811	0.313	0.001	1.83658e-87
Rbx1	1.00157e-91	0.390784	0.981	0.946	2.02298e-87
Ppp3ca	1.28876e-91	-0.440412	0.952	0.979	2.60303e-87
Ndufb7	5.99375e-91	0.408292	0.932	0.759	1.21062e-86
Rpl35a	7.57809e-91	-0.339481	0.997	0.997	1.53062e-86
AC160336.1	1.69779e-90	0.707129	0.849	0.427	3.4292e-86
Cxcl2	4.90871e-90	0.428365	0.349	0.01	9.91462e-86
Cox5b	7.17163e-90	0.402878	0.974	0.905	1.44853e-85
Ptgs2	1.02288e-89	0.765014	0.459	0.059	2.06602e-85
Msi2	1.04349e-89	-0.443126	0.65	0.836	2.10764e-85
Anp32a	1.51306e-89	-0.432956	0.862	0.933	3.05607e-85
Hmga2	2.03908e-89	0.384063	0.306	0.001	4.11853e-85
Eef2	3.23556e-89	-0.384173	0.991	1	6.53518e-85
Fos	3.41142e-89	-0.697528	0.986	0.996	6.89039e-85
mt-Nd3	4.48177e-89	-0.531875	0.991	0.991	9.05227e-85
Hypk	4.8517e-89	0.401005	0.905	0.584	9.79946e-85
Prdx5	5.07322e-89	0.678161	0.993	0.985	1.02469e-84
Ezr	8.19785e-89	-0.439801	0.976	0.988	1.6558e-84
H2-T22	9.09257e-89	0.426153	0.786	0.363	1.83652e-84
Gale	9.33996e-89	0.357258	0.644	0.181	1.88648e-84
Egr1	1.38101e-88	-0.833557	0.685	0.901	2.78937e-84
Rplp0	1.50504e-88	-0.359448	1	0.998	3.03988e-84
Tubb6	1.83015e-88	0.408077	0.628	0.172	3.69653e-84
Slc39a8	3.35072e-88	-0.375251	0.13	0.539	6.76779e-84
Tox	9.99182e-88	-0.287579	0.028	0.403	2.01815e-83
Phlda1	1.03735e-87	0.827829	0.984	0.843	2.09523e-83
Frem2	1.16701e-87	-0.306511	0.044	0.437	2.35712e-83
Xaf1	1.26151e-87	0.298764	0.514	0.086	2.54799e-83
Tgfbr3	1.63886e-87	-0.39573	0.228	0.631	3.31017e-83
Bcam	2.53864e-87	-0.506979	0.541	0.849	5.12755e-83
Osbpl6	2.85168e-87	-0.342323	0.098	0.498	5.75983e-83
Csde1	3.06911e-87	-0.404205	0.937	0.963	6.199e-83
Zbtb38	6.63652e-87	-0.462503	0.464	0.747	1.34044e-82
Wdr89	6.73585e-87	0.37496	0.823	0.404	1.36051e-82
Timp3	7.28346e-87	-0.679311	0.406	0.82	1.47111e-82
Kif5b	7.47243e-87	-0.405813	0.954	0.979	1.50928e-82
Atp5g1	3.44198e-86	0.3843	0.976	0.942	6.95211e-82
Wfdc2	3.96537e-86	0.6213	0.981	0.946	8.00925e-82
Cdk2ap1	7.77855e-86	0.405441	0.808	0.467	1.57111e-81
Apc	8.1918e-86	-0.475132	0.503	0.78	1.65458e-81
Calml3	8.64339e-86	-0.565068	0.997	1	1.74579e-81
Eif3e	1.17879e-85	-0.401826	0.916	0.97	2.38092e-81
Pfdn5	1.42484e-85	-0.37287	0.962	0.982	2.8779e-81
Pbrm1	1.46075e-85	-0.440017	0.675	0.834	2.95042e-81
Ly6c1	2.02959e-85	0.279257	0.368	0.02	4.09937e-81
Ifit3b	3.41561e-85	0.310182	0.443	0.052	6.89884e-81
Cwh43	4.45074e-85	0.348024	0.581	0.137	8.9896e-81
Chd3	5.22439e-85	-0.436305	0.651	0.861	1.05522e-80
Gm10076	1.05808e-84	-0.373657	0.52	0.752	2.13712e-80
Mtus1	1.13466e-84	-0.421033	0.413	0.724	2.29178e-80
Stk35	2.51794e-84	-0.536684	0.805	0.918	5.08574e-80
Timm10b	2.57731e-84	0.31971	0.744	0.277	5.20566e-80
Mydgf	5.0263e-84	0.411362	0.889	0.586	1.01521e-79
Psmb4	6.93728e-84	0.378221	0.959	0.914	1.40119e-79
Tslp	6.95618e-84	0.814866	0.652	0.21	1.40501e-79
Cenpa	2.44297e-83	0.336066	0.44	0.055	4.93431e-79
Atp2b1	2.63589e-83	0.628702	0.973	0.903	5.32397e-79
Ebp	3.13333e-83	0.368106	0.788	0.36	6.3287e-79
Fam96b	3.945e-83	0.381939	0.869	0.49	7.96811e-79
Eif4e2	5.98278e-83	0.385693	0.889	0.601	1.2084e-78
Rpl3	7.10703e-83	-0.348546	0.999	0.999	1.43548e-78
Chmp2a	7.32567e-83	0.379912	0.984	0.939	1.47964e-78
Nmi	1.89471e-82	0.330903	0.718	0.26	3.82694e-78
Gstm1	1.94913e-82	-0.384743	0.246	0.612	3.93686e-78
Bnip3l	2.2589e-82	-0.405864	0.876	0.949	4.56253e-78
Itm2b	2.38294e-82	-0.365345	0.994	0.999	4.81306e-78
Pkp3	2.91573e-82	0.430258	0.952	0.763	5.8892e-78
Ifngr1	3.41052e-82	0.50778	0.89	0.559	6.88857e-78
Oasl1	3.48665e-82	0.463017	0.511	0.101	7.04234e-78
Sorl1	3.97375e-82	-0.467155	0.59	0.848	8.02618e-78
Slurp1	4.95752e-82	-0.519087	1	0.999	1.00132e-77
Psma2	6.49406e-82	0.365591	0.97	0.925	1.31167e-77
Gm42418	9.39709e-82	0.81747	1	0.999	1.89802e-77
Nipbl	9.89124e-82	-0.428465	0.718	0.872	1.99783e-77
Egln3	1.20287e-81	-0.510683	0.725	0.927	2.42956e-77
Actn4	1.47111e-81	-0.40514	0.99	0.993	2.97135e-77
Jak1	1.804e-81	-0.458421	0.862	0.946	3.64373e-77
Uqcr11	2.63257e-81	0.382274	0.957	0.874	5.31727e-77
Stag2	2.91946e-81	-0.378525	0.37	0.664	5.89672e-77
Mylip	3.95903e-81	-0.448846	0.395	0.675	7.99646e-77
Zfp36l2	5.01994e-81	-0.657782	0.838	0.944	1.01393e-76
Jpt1	7.29016e-81	0.372025	0.822	0.426	1.47247e-76
Acadm	7.96904e-81	-0.384002	0.67	0.824	1.60959e-76
Prss23	9.1202e-81	-0.500698	0.746	0.925	1.8421e-76
Nat8l	1.22318e-80	0.299774	0.346	0.019	2.47057e-76
Ddit4	2.35096e-80	0.607716	0.578	0.157	4.74848e-76
Tes	2.41046e-80	0.278345	0.591	0.149	4.86865e-76
Pdia6	3.68464e-80	0.479191	0.94	0.839	7.44224e-76
Lrrc8b	5.06466e-80	-0.373511	0.406	0.695	1.02296e-75
Stfa3	5.12212e-80	0.408645	0.566	0.148	1.03457e-75
Rps13	6.84883e-80	-0.352034	0.999	1	1.38333e-75
Dbi	8.4599e-80	0.369947	0.98	0.962	1.70873e-75
Cd63	1.30714e-79	0.284698	0.67	0.213	2.64016e-75
Rpl9-ps6	1.05984e-78	0.309409	0.695	0.249	2.14067e-74
Psmb6	1.09762e-78	0.383568	0.962	0.877	2.21698e-74
Sphkap	2.47337e-78	-0.325825	0.075	0.455	4.9957e-74
Ddx39	2.74016e-78	0.398971	0.821	0.467	5.53458e-74
Akap9	3.35853e-78	-0.478625	0.718	0.886	6.78356e-74
Celf2	4.77711e-78	-0.382473	0.292	0.642	9.64881e-74
Aldh2	8.76754e-78	-0.396105	0.655	0.823	1.77087e-73
Ttc3	9.43908e-78	-0.435878	0.561	0.796	1.9065e-73
Ltb4r1	1.2737e-77	0.302776	0.6	0.165	2.57261e-73
H3f3b	1.46805e-77	-0.576662	1	1	2.96517e-73
Zfp704	1.81218e-77	-0.361891	0.264	0.599	3.66025e-73
Rps21	2.54871e-77	-0.292438	0.996	1	5.14788e-73
Gsta3	2.82694e-77	-0.465541	0.585	0.858	5.70986e-73
Mgat4b	3.5779e-77	0.444775	0.862	0.519	7.22663e-73
Ifi35	4.57452e-77	0.380691	0.815	0.442	9.23962e-73
Sult2b1	5.37951e-77	0.321761	0.39	0.041	1.08655e-72
Rps15	9.41862e-77	-0.307657	1	1	1.90237e-72
Trpm3	1.18307e-76	-0.387269	0.296	0.649	2.38957e-72
Naca	1.70681e-76	-0.321981	0.997	0.998	3.44742e-72
Rpl37	2.01109e-76	-0.311535	0.999	0.999	4.06199e-72
Sprr1b	2.82716e-76	0.597321	0.266	0.001	5.7103e-72
Pclaf	3.66806e-76	0.267871	0.369	0.033	7.40875e-72
Lrrc59	6.59812e-76	0.398219	0.762	0.385	1.33269e-71
S100a7a	7.52256e-76	0.525271	0.426	0.064	1.51941e-71
Mrpl51	1.84188e-75	0.352993	0.893	0.573	3.72023e-71
Hsp90b1	2.69996e-75	0.512479	0.986	0.941	5.45337e-71
Ost4	3.00771e-75	0.375292	0.957	0.891	6.07497e-71
Hnrnpr	3.5413e-75	-0.389316	0.685	0.85	7.15271e-71
Pdap1	3.54655e-75	0.369028	0.927	0.772	7.16333e-71
Usp9x	3.63525e-75	-0.409045	0.593	0.805	7.34248e-71
Mreg	3.78798e-75	-0.372515	0.376	0.661	7.65096e-71
Tradd	3.84231e-75	0.314155	0.731	0.302	7.76071e-71
Ehd1	4.99838e-75	0.412111	0.84	0.495	1.00957e-70
Prom1	5.39434e-75	-0.35946	0.192	0.568	1.08955e-70
Pdlim7	6.56501e-75	0.315871	0.677	0.237	1.326e-70
Ctsl	8.72895e-75	0.559961	1	0.995	1.76307e-70
Pygl	8.87582e-75	-0.369277	0.198	0.519	1.79274e-70
Ndufc1	1.11811e-74	0.383754	0.933	0.711	2.25836e-70
Mrpl30	1.30224e-74	0.364161	0.936	0.783	2.63026e-70
Adipor1	3.90624e-74	-0.385956	0.879	0.955	7.88982e-70
Ccnb2	4.30594e-74	0.251046	0.319	0.016	8.69713e-70
Camk1d	4.37624e-74	-0.399808	0.416	0.676	8.83913e-70
Pfdn1	4.40037e-74	0.357982	0.949	0.841	8.88787e-70
Lamp1	1.38813e-73	-0.37674	0.922	0.981	2.80374e-69
Plaur	1.55988e-73	0.554149	0.674	0.25	3.15065e-69
Cox6b1	2.37114e-73	0.328145	0.974	0.94	4.78923e-69
Swi5	2.62403e-73	0.328761	0.974	0.947	5.30002e-69
Scaf11	5.51371e-73	-0.406277	0.748	0.887	1.11366e-68
Rapgef5	5.61058e-73	-0.41909	0.44	0.731	1.13322e-68
Irf2bp2	9.32138e-73	0.447642	0.963	0.705	1.88273e-68
Msmo1	1.01312e-72	0.558981	0.925	0.816	2.04629e-68
Hras	1.16594e-72	0.361599	0.952	0.922	2.35496e-68
Ap1s1	2.36832e-72	0.332168	0.751	0.354	4.78353e-68
Tspan5	2.86715e-72	-0.358295	0.395	0.685	5.79106e-68
Vegfa	3.36005e-72	0.427503	0.627	0.201	6.78663e-68
Vps13a	4.92598e-72	-0.414679	0.577	0.784	9.9495e-68
Eif1ax	5.41713e-72	0.350696	0.922	0.834	1.09415e-67
Ldha	6.00698e-72	0.500842	0.963	0.959	1.21329e-67
Ptprs	6.20134e-72	-0.408619	0.651	0.869	1.25255e-67
Dynlt3	6.28311e-72	-0.391734	0.732	0.868	1.26906e-67
Tmigd1	7.09235e-72	0.350789	0.677	0.258	1.43251e-67
Fgfr2	8.41638e-72	-0.393958	0.595	0.794	1.69994e-67
Arpc3	9.15668e-72	0.337935	0.954	0.924	1.84947e-67
Eef2k	9.17042e-72	-0.369895	0.504	0.71	1.85224e-67
Selenoh	9.50411e-72	0.449946	0.819	0.505	1.91964e-67
Map1lc3b	9.60058e-72	0.33697	0.979	0.918	1.93912e-67
Cryba4	1.22827e-71	0.351357	0.326	0.022	2.48086e-67
Hs3st1	1.46915e-71	0.251127	0.288	0.009	2.96738e-67
Lsamp	1.56299e-71	-0.422342	0.313	0.659	3.15692e-67
Eif3a	1.82418e-71	-0.380848	0.929	0.981	3.68448e-67
Ivl	2.80018e-71	0.328214	0.477	0.095	5.65581e-67
Egfr	3.67204e-71	-0.401769	0.655	0.832	7.41679e-67
Rab27b	4.48045e-71	-0.397253	0.672	0.832	9.04961e-67
Ctsd	5.90274e-71	0.47188	0.981	0.93	1.19224e-66
Rhob	1.37029e-70	-0.531141	0.833	0.944	2.7677e-66
Nppb	1.64489e-70	0.431868	0.323	0.021	3.32234e-66
Cks1b	2.49298e-70	0.359145	0.63	0.225	5.03532e-66
Commd1	2.52089e-70	0.333956	0.86	0.559	5.09169e-66
Gpr87	2.78826e-70	0.399766	0.944	0.729	5.63172e-66
Mpst	3.38613e-70	-0.329225	0.57	0.73	6.8393e-66
Atp6v1g1	6.63191e-70	0.340311	0.959	0.899	1.33951e-65
Atp1a1	7.36887e-70	-0.397725	0.872	0.97	1.48836e-65
Phip	1.5884e-69	-0.432492	0.726	0.857	3.20824e-65
Rps18	1.59824e-69	-0.298021	1	1	3.22813e-65
Gm47283	2.65205e-69	0.366523	0.668	0.251	5.3566e-65
mt-Co3	2.97346e-69	-0.387438	0.999	1	6.00579e-65
Lgals7	3.38661e-69	0.91274	0.959	0.801	6.84028e-65
Matr3	3.45798e-69	-0.378818	0.726	0.865	6.98443e-65
Clcf1	5.63004e-69	0.509785	0.577	0.18	1.13715e-64
Gstm2	6.73215e-69	-0.331291	0.229	0.562	1.35976e-64
Csnk1a1	7.59825e-69	-0.338896	0.977	0.985	1.5347e-64
Arhgdia	1.07852e-68	0.374487	0.906	0.739	2.17839e-64
Ackr3	1.37595e-68	0.368334	0.674	0.254	2.77914e-64
Bcar3	2.89001e-68	0.288229	0.644	0.222	5.83724e-64
Ncor1	3.88588e-68	-0.392356	0.832	0.909	7.8487e-64
Exph5	4.14814e-68	-0.368167	0.212	0.566	8.3784e-64
Rpl30	4.53537e-68	-0.285207	1	0.999	9.16055e-64
Reep3	7.47742e-68	-0.419819	0.705	0.891	1.51029e-63
Tm4sf1	7.69955e-68	0.266638	0.303	0.017	1.55516e-63
Sord	8.0992e-68	-0.31615	0.275	0.563	1.63588e-63
Phb2	1.12951e-67	0.361209	0.92	0.783	2.28139e-63
Mrpl54	1.49261e-67	0.355051	0.936	0.728	3.01478e-63
Procr	1.56885e-67	0.49786	0.852	0.502	3.16877e-63
Ninj1	1.84377e-67	0.311902	0.761	0.354	3.72405e-63
Polr2j	2.72056e-67	0.336255	0.946	0.752	5.49499e-63
Rpl27	2.78065e-67	0.314405	0.993	0.987	5.61636e-63
Lrp12	4.26597e-67	-0.296914	0.178	0.502	8.61641e-63
Tshz2	5.24447e-67	-0.39132	0.615	0.807	1.05928e-62
Rnaseh2c	5.52104e-67	0.324211	0.708	0.292	1.11514e-62
Shroom3	8.15337e-67	0.527658	0.709	0.303	1.64682e-62
H3f3a	8.72966e-67	-0.287854	1	0.999	1.76322e-62
Eps8	2.47986e-66	0.286813	0.415	0.069	5.00882e-62
Aacs	2.59822e-66	0.295462	0.604	0.196	5.24787e-62
Atp5k	6.68279e-66	0.362697	0.952	0.755	1.34979e-61
Abi3bp	7.88091e-66	-0.303835	0.091	0.426	1.59179e-61
Morf4l1	1.13466e-65	-0.32789	0.959	0.978	2.29178e-61
Mrpl21	1.57016e-65	0.327421	0.886	0.581	3.17142e-61
Sptbn1	2.04923e-65	-0.396397	0.658	0.824	4.13904e-61
Mfge8	2.64546e-65	-0.405485	0.376	0.668	5.3433e-61
Pid1	2.74901e-65	-0.393112	0.457	0.746	5.55245e-61
Slc25a48	2.76301e-65	0.251642	0.591	0.186	5.58073e-61
Tnk2	2.98202e-65	0.278248	0.598	0.196	6.02308e-61
Ctsc	4.15092e-65	0.267845	0.534	0.144	8.38404e-61
Gadd45gip1	5.05721e-65	0.290429	0.783	0.388	1.02146e-60
Rps14	5.8225e-65	-0.276629	0.999	1	1.17603e-60
Cystm1	6.35863e-65	0.3585	0.51	0.147	1.28432e-60
Slc12a2	1.12757e-64	-0.423479	0.66	0.872	2.27747e-60
Atp6ap2	1.62109e-64	-0.363662	0.644	0.81	3.27429e-60
Lnpep	1.87287e-64	-0.36518	0.536	0.748	3.78281e-60
Irgm1	1.90059e-64	0.261116	0.463	0.1	3.83881e-60
Pam	1.93448e-64	-0.376194	0.487	0.751	3.90726e-60
Med29	2.1753e-64	0.25225	0.755	0.341	4.39368e-60
Manf	2.31602e-64	0.461923	0.93	0.863	4.6779e-60
Klf3	2.99335e-64	-0.440613	0.93	0.97	6.04597e-60
Ube2l6	4.59772e-64	0.280058	0.601	0.201	9.28646e-60
Lpp	4.68692e-64	-0.416963	0.615	0.792	9.46665e-60
Cxcl3	6.14573e-64	0.723987	0.217	0	1.24132e-59
Gmppb	6.21261e-64	0.279082	0.635	0.23	1.25482e-59
Tmem123	1.07744e-63	-0.334014	0.5	0.709	2.17621e-59
Smad7	1.19351e-63	0.400107	0.718	0.325	2.41066e-59
Sra1	1.45652e-63	0.338598	0.872	0.574	2.94187e-59
Lamb1	1.53045e-63	-0.362517	0.359	0.674	3.09121e-59
Slc2a1	1.8811e-63	0.491439	0.877	0.626	3.79945e-59
Tulp4	2.02931e-63	-0.33272	0.613	0.768	4.09879e-59
Ubc	2.26332e-63	0.438789	1	0.987	4.57146e-59
Scd1	3.83105e-63	0.273299	0.617	0.213	7.73795e-59
Enpep	4.75543e-63	-0.320871	0.178	0.512	9.60502e-59
Chd4	8.83241e-63	-0.392212	0.856	0.944	1.78397e-58
Srp9	1.07916e-62	0.322712	0.96	0.913	2.17969e-58
Cdca3	1.23728e-62	0.26789	0.412	0.074	2.49907e-58
Ran	1.55095e-62	0.417642	0.977	0.958	3.13262e-58
Mfap3l	1.72912e-62	-0.355188	0.472	0.685	3.49248e-58
Gpt	1.94415e-62	-0.287065	0.248	0.54	3.92679e-58
Ptma	2.24885e-62	0.462418	1	0.998	4.54223e-58
Tm9sf3	2.55216e-62	-0.381387	0.785	0.923	5.15486e-58
Scp2	3.05277e-62	-0.332717	0.886	0.92	6.16599e-58
Cycs	6.44393e-62	0.344507	0.902	0.662	1.30155e-57
Znrf2	6.98748e-62	-0.346418	0.711	0.818	1.41133e-57
Anxa2	1.28747e-61	0.358498	0.999	0.993	2.60042e-57
Tmem160	1.424e-61	0.26882	0.765	0.367	2.87619e-57
Lifr	1.71198e-61	-0.296632	0.191	0.492	3.45786e-57
Tap1	1.78186e-61	0.263973	0.613	0.215	3.59899e-57
Mrpl20	2.9307e-61	0.335463	0.9	0.752	5.91943e-57
Pcyt2	3.25063e-61	0.258015	0.681	0.276	6.56561e-57
Sorbs2	4.48163e-61	-0.336977	0.303	0.573	9.052e-57
Zfhx3	5.84979e-61	-0.368992	0.678	0.826	1.18154e-56
Psmb10	7.2931e-61	0.311574	0.728	0.333	1.47306e-56
Capns1	8.03009e-61	0.359393	0.991	0.975	1.62192e-56
0610012G03Rik	1.79188e-60	0.28937	0.813	0.456	3.61925e-56
Stk26	3.32085e-60	-0.302637	0.33	0.602	6.70746e-56
Mtdh	4.16186e-60	-0.36935	0.805	0.938	8.40612e-56
Riok2	4.1644e-60	-0.339471	0.55	0.722	8.41125e-56
Tuba1b	6.39061e-60	0.406893	0.9	0.753	1.29077e-55
Tspo	6.79719e-60	0.368085	0.991	0.98	1.3729e-55
Wdtc1	7.19838e-60	-0.299863	0.348	0.612	1.45393e-55
Krt13	1.11942e-59	0.542933	0.976	0.793	2.261e-55
Cox7a2	1.72323e-59	0.298019	0.983	0.952	3.48057e-55
Card19	1.82769e-59	0.33136	0.936	0.776	3.69156e-55
Slirp	2.08507e-59	0.278742	0.818	0.446	4.21142e-55
Ivns1abp	3.20676e-59	-0.347424	0.594	0.776	6.47701e-55
Tob2	3.75269e-59	-0.41885	0.493	0.724	7.57968e-55
Meis2	3.87506e-59	-0.358753	0.806	0.891	7.82685e-55
Plce1	4.65752e-59	-0.257998	0.1	0.4	9.40725e-55
Pcbp2	4.9112e-59	-0.325586	0.969	0.982	9.91964e-55
Thoc2	5.42012e-59	-0.368008	0.754	0.865	1.09476e-54
Braf	5.57157e-59	-0.334755	0.433	0.677	1.12535e-54
Pon2	7.80259e-59	-0.363188	0.705	0.864	1.57597e-54
Krt4	1.24112e-58	0.258288	0.59	0.203	2.50682e-54
Fat2	1.54916e-58	0.260694	0.501	0.138	3.129e-54
Peli2	1.90182e-58	-0.30799	0.255	0.555	3.8413e-54
Tpt1	1.92434e-58	-0.265003	1	1	3.88678e-54
Glud1	2.09361e-58	-0.359477	0.779	0.907	4.22868e-54
Ddah1	2.13911e-58	-0.320987	0.339	0.565	4.32057e-54
Tnfrsf1a	2.36257e-58	0.389739	0.877	0.651	4.77193e-54
Ybx1	2.99165e-58	0.371816	0.994	0.988	6.04254e-54
R3hdm2	3.01599e-58	-0.318544	0.677	0.794	6.09169e-54
Nfia	5.93547e-58	-0.341785	0.396	0.655	1.19885e-53
Krtcap2	5.99368e-58	0.329914	0.964	0.855	1.2106e-53
Ifitm2	6.44636e-58	0.418668	0.974	0.941	1.30204e-53
Rpl10	6.44676e-58	-0.265128	0.997	1	1.30212e-53
Sf3b5	1.56687e-57	0.329259	0.912	0.681	3.16476e-53
Epcam	2.01017e-57	0.499048	0.962	0.906	4.06014e-53
Cxadr	3.27078e-57	-0.372629	0.674	0.816	6.60632e-53
Eif4a1	4.72633e-57	0.296036	0.993	0.985	9.54625e-53
Pole4	5.25075e-57	-0.326461	0.774	0.843	1.06055e-52
Prelid1	5.25789e-57	0.341498	0.89	0.785	1.06199e-52
Lsm7	6.45342e-57	0.321237	0.876	0.577	1.30346e-52
Rnf13	6.93181e-57	-0.30105	0.434	0.649	1.40009e-52
Cyp4a12b	8.22274e-57	-0.27906	0.104	0.403	1.66083e-52
Cirbp	8.2373e-57	-0.347577	0.736	0.869	1.66377e-52
Psmd7	8.39509e-57	0.317505	0.9	0.779	1.69564e-52
Acat2	8.53895e-57	0.263146	0.587	0.216	1.7247e-52
Tgfbr1	8.57651e-57	-0.34137	0.575	0.731	1.73228e-52
Ktn1	8.67497e-57	-0.364856	0.932	0.96	1.75217e-52
Mrpl12	8.88277e-57	0.334288	0.84	0.558	1.79414e-52
Skp1a	9.23613e-57	-0.349291	0.805	0.903	1.86551e-52
Krtcap3	1.0359e-56	0.254538	0.699	0.312	2.09231e-52
H13	1.04181e-56	0.327137	0.779	0.43	2.10425e-52
Psmb5	1.18549e-56	0.318346	0.93	0.89	2.39445e-52
Pglyrp1	1.23869e-56	0.486353	0.812	0.544	2.5019e-52
Erg28	1.26971e-56	0.39129	0.862	0.637	2.56456e-52
Zbtb20	1.47695e-56	-0.41079	0.457	0.709	2.98314e-52
Copg2	1.75278e-56	-0.296157	0.577	0.713	3.54027e-52
Fam213a	3.01171e-56	0.275862	0.563	0.193	6.08304e-52
Znhit1	3.39751e-56	0.321805	0.862	0.598	6.86229e-52
Nsdhl	3.62337e-56	0.290035	0.691	0.316	7.31847e-52
Hdgfl3	3.83221e-56	-0.321604	0.627	0.779	7.74029e-52
Runx1	4.13977e-56	0.412049	0.906	0.647	8.36152e-52
Vdac1	4.78203e-56	-0.326378	0.91	0.962	9.65874e-52
Tmem30a	4.90237e-56	-0.317349	0.556	0.732	9.9018e-52
Ahnak	5.78681e-56	-0.349079	0.99	0.992	1.16882e-51
Ccdc59	6.62425e-56	0.304913	0.858	0.545	1.33797e-51
Ly6g6c	7.52119e-56	-0.270321	0.144	0.476	1.51913e-51
Nid1	9.01911e-56	-0.319817	0.1	0.399	1.82168e-51
D8Ertd738e	1.06712e-55	0.32164	0.94	0.829	2.15537e-51
Ssbp3	1.13296e-55	-0.307148	0.598	0.757	2.28836e-51
Tef	1.35402e-55	-0.345051	0.452	0.687	2.73485e-51
Frmd4a	1.36945e-55	-0.33522	0.252	0.552	2.76602e-51
Psap	1.83888e-55	-0.383888	0.839	0.939	3.71418e-51
Sssca1	2.24592e-55	0.27644	0.791	0.434	4.53632e-51
Zfand5	2.61309e-55	0.636514	0.996	0.946	5.27792e-51
Actr3	2.84534e-55	-0.315225	0.923	0.971	5.74701e-51
Rab11a	4.77954e-55	0.339309	0.947	0.873	9.65372e-51
Lama3	4.80767e-55	0.628837	0.89	0.733	9.71052e-51
Nap1l1	6.14318e-55	0.377826	0.882	0.708	1.2408e-50
Bax	6.67276e-55	0.315658	0.889	0.666	1.34776e-50
Sptan1	7.45552e-55	-0.328638	0.641	0.777	1.50587e-50
Tbcb	7.69979e-55	0.310434	0.886	0.74	1.5552e-50
Cd24a	1.15672e-54	-0.433574	0.859	0.914	2.33634e-50
Ubl4a	1.79962e-54	0.296797	0.796	0.462	3.63487e-50
Rps2	3.09213e-54	0.40534	1	0.999	6.24548e-50
Mrps21	6.77727e-54	0.296734	0.89	0.622	1.36887e-49
Birc6	6.86179e-54	-0.327926	0.595	0.768	1.38594e-49
Cux1	9.61599e-54	-0.315079	0.863	0.922	1.94224e-49
Eny2	9.97162e-54	0.323487	0.92	0.721	2.01407e-49
S100a13	1.17461e-53	0.252357	0.615	0.242	2.37247e-49
Bmpr2	1.34826e-53	-0.308534	0.463	0.648	2.72322e-49
Ddx3x	1.36292e-53	-0.364727	0.805	0.904	2.75283e-49
Creb5	1.36646e-53	0.467242	0.544	0.186	2.75998e-49
Cdk2ap2	1.45911e-53	0.315402	0.892	0.657	2.94711e-49
Dap	1.50244e-53	-0.331863	0.786	0.87	3.03462e-49
Qdpr	1.67805e-53	-0.258184	0.484	0.642	3.38932e-49
Ank	1.68926e-53	-0.299396	0.433	0.66	3.41197e-49
Fam198b	1.91902e-53	-0.267503	0.192	0.463	3.87604e-49
Med21	2.26305e-53	0.296698	0.866	0.568	4.57091e-49
Pum2	3.01077e-53	-0.293192	0.634	0.767	6.08115e-49
Pcdh7	3.16833e-53	0.361501	0.846	0.531	6.39938e-49
Foxn3	3.2232e-53	-0.331067	0.556	0.753	6.51021e-49
Mrpl27	3.74892e-53	0.277147	0.766	0.427	7.57207e-49
Arl6ip1	4.51798e-53	-0.348521	0.789	0.903	9.12542e-49
9130008F23Rik	4.62457e-53	0.321059	0.67	0.295	9.34072e-49
Cks2	5.51883e-53	0.264148	0.722	0.347	1.11469e-48
Ssr2	5.80354e-53	0.33735	0.87	0.7	1.1722e-48
Smarcc1	5.86619e-53	-0.295944	0.605	0.765	1.18485e-48
Ubr5	6.80003e-53	-0.331412	0.613	0.766	1.37347e-48
Dynll2	8.34806e-53	-0.335924	0.856	0.918	1.68614e-48
Nbeal1	8.87925e-53	-0.326887	0.585	0.721	1.79343e-48
Hadh	9.88332e-53	-0.260829	0.57	0.694	1.99623e-48
Rrbp1	1.38175e-52	0.406941	0.976	0.897	2.79085e-48
Zyx	1.4275e-52	0.331653	0.813	0.488	2.88326e-48
Fam83g	1.95404e-52	0.326884	0.826	0.521	3.94678e-48
Neat1	2.11321e-52	-0.357184	0.979	0.995	4.26826e-48
Mia2	2.18548e-52	-0.337215	0.704	0.83	4.41423e-48

## Sheet: MtC.DEG
p_val	avg_logFC	pct.1	pct.2	p_val_adj
BC100530	0	2.27599	1	0.956	0
Ifitm3	0	2.24885	1	0.757	0
Ly6a	1.13635098543487e-322	1.70715	0.998	0.687	2.29520172038134e-318
Fabp5	2.9742751879643e-321	2.78969	1	0.927	6.0074410246503e-317
Ndufa4	4.93308748055211e-310	1.2506	1	1	9.96385e-306
Pkm	1.14642e-288	1.02797	1	0.987	2.31555e-284
Krt14	5.76504e-278	1.53634	1	0.99	1.16442e-273
Sec61b	3.55493e-276	0.860942	0.999	0.945	7.18025e-272
B2m	8.49204e-260	1.61458	0.998	0.757	1.71522e-255
Hlf	2.70041e-256	-1.0503	0.913	1	5.45429e-252
Ifi27l2a	1.24453e-249	1.79004	0.982	0.123	2.5137e-245
H2-D1	1.20064e-245	1.02995	1	0.974	2.42504e-241
S100a6	6.45269e-245	1.09896	1	1	1.30331e-240
Ly6e	3.10822e-243	1.08423	0.999	0.833	6.27799e-239
Rbp1	4.49946e-236	1.19493	0.999	0.937	9.08802e-232
Rpl36al	9.97342e-235	0.722117	0.999	0.885	2.01443e-230
Gyg	3.25473e-221	-0.936174	0.815	0.948	6.5739e-217
Asprv1	1.719e-214	-0.741559	0.976	0.997	3.47203e-210
S100a14	4.31914e-214	0.988405	0.996	0.969	8.7238e-210
Eif5a	2.31618e-212	0.722832	0.999	0.997	4.67822e-208
Snrpf	7.20614e-212	0.624856	0.999	0.987	1.4555e-207
Mmp3	4.31978e-210	0.507469	0.884	0.018	8.72509e-206
Ssr4	1.82782e-208	0.66192	0.996	0.969	3.69183e-204
Tagln2	3.43267e-203	0.678004	0.998	0.995	6.9333e-199
Sem1	4.66528e-196	0.561074	0.999	0.987	9.42292e-192
Psca	3.28588e-194	-0.663164	0.975	0.995	6.63682e-190
Gapdh	2.09997e-193	0.729341	1	0.997	4.24151e-189
Dbp	3.94648e-191	-0.804106	0.579	0.977	7.9711e-187
Aplp2	6.726e-191	-0.754171	0.947	0.997	1.35852e-186
Txn1	1.1671e-190	1.04408	1	0.997	2.35731e-186
S100a11	7.23804e-189	0.804785	1	0.997	1.46194e-184
H2-K1	1.89968e-187	1.02074	1	0.984	3.83697e-183
Cstb	4.71275e-187	0.744446	0.999	0.995	9.51881e-183
Syne2	1.88125e-185	-0.788375	0.94	0.987	3.79975e-181
S100a9	6.45313e-185	1.43169	0.877	0.055	1.3034e-180
Tpi1	3.4602e-184	0.839421	0.995	0.909	6.98891e-180
Ces1d	2.57236e-183	-0.683958	0.268	0.919	5.19565e-179
Laptm4a	9.80138e-183	-0.613372	0.991	1	1.97968e-178
Asph	9.19843e-181	-0.74521	0.823	0.979	1.8579e-176
Uqcc2	1.3091e-177	0.705653	0.993	0.922	2.64411e-173
Lypd2	7.69906e-177	-1.46934	0.986	1	1.55506e-172
Aldoa	3.66089e-176	0.882053	0.987	0.736	7.39426e-172
Dsc3	2.11095e-172	-0.82734	0.988	1	4.2637e-168
Adh1	3.39521e-171	-0.812337	0.941	1	6.85764e-167
Calr	6.78827e-171	0.755226	0.999	0.982	1.3711e-166
Timm13	1.19612e-170	0.597877	0.992	0.94	2.41592e-166
Rpl39	4.24742e-169	-0.481303	1	1	8.57894e-165
Pycard	4.35297e-167	0.823399	0.999	0.872	8.79213e-163
Myo6	6.40416e-165	-0.663305	0.719	0.956	1.29351e-160
Rpl24	6.24505e-162	0.478611	1	0.997	1.26137e-157
Bst2	9.05086e-158	0.704377	0.886	0.136	1.82809e-153
Uqcrq	2.70836e-157	0.588634	0.995	0.927	5.47034e-153
Rps2	6.76551e-156	0.606674	1	1	1.3665e-151
Dapl1	9.20134e-156	-1.07575	0.991	0.997	1.85849e-151
Capg	2.87025e-155	0.640943	0.998	0.99	5.79734e-151
Psmb2	3.18267e-150	0.496212	0.995	0.992	6.42835e-146
Psmb3	2.03064e-149	0.54479	0.998	0.977	4.10149e-145
Cyp3a13	5.43214e-149	-0.652038	0.425	0.903	1.09718e-144
Nr1d1	8.91195e-149	-0.869892	0.879	0.982	1.80004e-144
Dsp	7.52648e-148	-0.835027	0.999	1	1.5202e-143
Psmb8	1.22506e-147	0.8708	0.973	0.509	2.47438e-143
Uba52	2.55989e-146	-0.480834	0.84	0.953	5.17047e-142
Cotl1	1.72293e-145	0.694357	0.993	0.961	3.47997e-141
Ldha	1.10652e-144	0.781682	0.996	0.992	2.23495e-140
Necab1	6.4448e-144	-0.433434	0.077	0.747	1.30172e-139
Fxyd3	6.69693e-143	0.597484	1	0.997	1.35265e-138
Dsg1a	2.05924e-142	-0.665725	0.215	0.825	4.15925e-138
Hspa1b	2.80843e-142	-0.853549	0.989	1	5.67246e-138
Atp5e	4.16418e-142	0.466526	0.996	0.979	8.4108e-138
Npm1	1.17158e-141	0.888203	1	0.995	2.36635e-137
Nme1	1.69144e-140	0.742492	0.991	0.961	3.41638e-136
S100a10	1.21173e-139	0.521124	1	1	2.44746e-135
Rock2	1.777e-139	-0.657841	0.969	0.995	3.58918e-135
Iqgap1	1.46896e-137	-0.607271	0.991	1	2.96701e-133
S100a8	5.76904e-137	1.24509	0.721	0.021	1.16523e-132
Ifitm1	6.40234e-137	1.33891	0.998	0.869	1.29315e-132
Upk1b	9.05861e-136	-0.670904	0.894	0.987	1.82966e-131
Piezo2	7.70643e-135	-0.548683	0.171	0.791	1.55655e-130
Tpm2	3.72987e-134	0.579867	1	0.984	7.5336e-130
Ifitm2	3.84088e-134	0.577437	0.999	0.963	7.75781e-130
Rora	4.45669e-134	-0.728952	0.817	0.948	9.00161e-130
Neat1	5.66999e-134	-1.08037	0.987	1	1.14523e-129
Ahnak2	2.18764e-131	-0.583947	0.518	0.898	4.4186e-127
Esd	7.79765e-130	0.574591	0.994	0.969	1.57497e-125
H2-Q7	9.44098e-130	0.674695	0.797	0.104	1.90689e-125
Slc7a1	1.66532e-128	-0.582797	0.723	0.95	3.36362e-124
Ptprd	2.32318e-127	-0.448749	0.142	0.752	4.69235e-123
Alyref	4.63906e-127	0.514021	0.987	0.903	9.36998e-123
Snrpd2	5.71171e-127	0.445736	0.999	0.992	1.15365e-122
Phb2	6.43048e-127	0.599373	0.985	0.916	1.29883e-122
Atp5g1	8.49908e-127	0.535007	0.998	0.979	1.71665e-122
Uqcr11	3.43088e-126	0.49327	0.992	0.948	6.92969e-122
Fam169a	1.20315e-125	-0.662525	0.677	0.94	2.43012e-121
Cd164	3.96035e-125	-0.569577	0.954	0.997	7.99911e-121
Psma7	9.60834e-124	0.491296	0.998	0.99	1.94069e-119
Cdk2ap1	2.34046e-123	0.538052	0.968	0.65	4.72725e-119
Ppib	3.45327e-123	0.462529	0.996	0.995	6.97492e-119
Hmgn5	1.32819e-121	-0.542261	0.784	0.924	2.68269e-117
Polr2f	3.74792e-121	0.552795	0.996	0.971	7.57005e-117
Mrpl20	2.35083e-120	0.513669	0.982	0.875	4.74821e-116
Taf10	4.91875e-120	0.459355	0.993	0.953	9.93489e-116
Hras	8.36822e-120	0.483064	0.991	0.969	1.69021e-115
Scin	8.68399e-120	-0.49559	0.537	0.856	1.75399e-115
Sec61g	1.01065e-119	0.440706	0.995	0.977	2.04131e-115
Rps27l	1.41997e-119	0.460535	1	0.99	2.86806e-115
Antxr1	2.69875e-119	-0.634358	0.657	0.95	5.45094e-115
Akr1b8	2.89353e-118	0.487923	0.771	0.102	5.84435e-114
Msn	3.13169e-117	0.446948	0.715	0.055	6.3254e-113
Cox7a2l	6.58452e-117	-0.561582	0.986	0.997	1.32994e-112
Gm10076	3.49116e-116	-0.391831	0.735	0.901	7.05145e-112
Tmprss11a	1.35116e-113	-0.652027	0.98	0.997	2.72907e-109
Snrpd1	1.43917e-113	0.430847	1	0.997	2.90683e-109
Mrpl33	1.24154e-112	0.52461	0.991	0.851	2.50767e-108
Pfn1	2.96886e-111	0.440047	1	1	5.99649e-107
Ndufb7	3.15801e-111	0.441441	0.992	0.893	6.37855e-107
Golga4	5.65519e-111	-0.525543	0.862	0.969	1.14224e-106
Hspe1	9.05247e-111	0.551652	0.996	0.992	1.82842e-106
Ddx39	9.67235e-111	0.589643	0.963	0.71	1.95362e-106
Rplp2	5.18147e-110	0.302601	1	1	1.04655e-105
Ly6c1	5.94994e-110	0.419704	0.695	0.057	1.20177e-105
Krt6a	4.43104e-109	1.41353	1	0.982	8.94981e-105
Lgals7	1.8125e-108	1.33329	0.992	0.893	3.66088e-104
Slfn2	1.8779e-108	0.432739	0.713	0.073	3.79299e-104
Cox6b1	5.74177e-108	0.387959	0.998	0.977	1.15972e-103
Rpl34	2.31113e-107	0.29617	1	0.997	4.66802e-103
Hypk	3.16477e-107	0.452958	0.974	0.749	6.39221e-103
Slc6a6	5.13564e-107	-0.93907	0.946	1	1.0373e-102
Ppp3ca	1.79631e-105	-0.491282	0.976	0.987	3.62818e-101
Zcwpw1	2.22987e-105	-0.45091	0.291	0.77	4.50389e-101
Psmb4	3.44943e-105	0.43125	0.994	0.971	6.96716e-101
Evi5	8.19393e-105	-0.449788	0.571	0.867	1.65501e-100
Cox5b	2.54453e-104	0.421178	0.999	0.969	5.13943e-100
Erbin	2.9869e-104	-0.460683	0.803	0.943	6.03294e-100
Aldh1a1	1.43359e-103	-0.573438	0.305	0.802	2.89556e-99
Lmna	1.89114e-103	0.538867	0.998	0.956	3.81973e-99
Rpl35	2.37314e-103	-0.366804	0.999	1	4.79327e-99
Wdr89	4.67326e-103	0.414697	0.947	0.535	9.43906e-99
Areg	1.35286e-102	0.724568	0.868	0.269	2.73251e-98
Pcm1	1.89551e-102	-0.471847	0.834	0.963	3.82856e-98
Rpl27	2.06732e-102	0.369641	1	0.995	4.17557e-98
Psmb9	3.14354e-102	0.571653	0.94	0.465	6.34932e-98
Emp1	1.12265e-101	-0.61965	0.999	1	2.26752e-97
Ptgr1	3.38895e-101	-0.690392	0.814	0.95	6.84501e-97
Lancl1	5.07734e-101	-0.47625	0.794	0.948	1.02552e-96
Barx2	9.54549e-101	0.375126	0.653	0.05	1.928e-96
Rpl9-ps6	4.15527e-100	0.373382	0.899	0.35	8.39282e-96
Sptbn1	7.80313e-100	-0.46463	0.842	0.953	1.57608e-95
Rpl23	2.08723e-99	-0.334903	1	1	4.21578e-95
S100a4	4.10226e-99	0.398117	0.787	0.167	8.28574e-95
Sf3b5	1.156e-98	0.4113	0.991	0.932	2.3349e-94
Erich5	1.50502e-98	-0.56627	0.742	0.969	3.03985e-94
Paqr5	2.07923e-98	-0.5493	0.651	0.914	4.19964e-94
Chl1	8.6878e-98	-0.507154	0.683	0.898	1.75476e-93
Psmd7	9.1018e-98	0.462869	0.98	0.927	1.83838e-93
Npepps	1.6438e-97	-0.582476	0.958	0.979	3.32014e-93
Sdc4	1.76573e-97	-0.569926	0.999	1	3.56641e-93
Socs3	1.249e-96	-0.956872	0.659	0.877	2.52274e-92
Mrpl30	1.56637e-96	0.426126	0.992	0.885	3.16376e-92
Mxra7	2.17741e-96	-0.49916	0.889	0.969	4.39793e-92
Atp5j	3.21541e-96	0.346591	0.999	0.995	6.49448e-92
Jund	2.15393e-95	-0.730207	0.996	1	4.35052e-91
Slurp1	3.23168e-95	-0.988241	0.991	1	6.52734e-91
Rpl29	4.17486e-95	0.305718	1	0.995	8.43238e-91
Upk3bl	4.84529e-95	-0.604087	0.995	1	9.78652e-91
Nedd4	4.9022e-95	-0.488124	0.971	1	9.90146e-91
Mrpl12	6.84414e-95	0.469406	0.972	0.804	1.38238e-90
Tmem14c	1.44608e-94	0.419546	0.979	0.924	2.9208e-90
Rpl32	1.58138e-93	0.327564	1	1	3.19407e-89
Pomp	1.61079e-93	0.380886	0.996	0.979	3.25347e-89
Glul	2.85991e-93	-0.660351	0.985	1	5.77645e-89
Apc	2.87102e-93	-0.402654	0.634	0.846	5.79888e-89
Gng5	7.85214e-93	0.40349	1	0.997	1.58598e-88
Fn1	1.22539e-92	-0.504329	0.486	0.817	2.47505e-88
Gadd45b	6.06114e-92	-0.916279	0.899	0.953	1.22423e-87
Ercc1	1.51612e-91	0.351264	0.81	0.238	3.06226e-87
Npr3	2.0515e-91	-0.334816	0.071	0.58	4.14362e-87
Selenoh	2.15241e-91	0.448696	0.989	0.943	4.34743e-87
Ranbp1	2.82013e-91	0.441286	1	0.995	5.6961e-87
Kit	4.32582e-91	-0.409492	0.274	0.76	8.73729e-87
Arpc1b	5.42481e-91	0.480221	0.988	0.94	1.0957e-86
Aldh1a3	6.51236e-91	0.720436	0.95	0.655	1.31537e-86
Mif	2.05921e-90	0.421801	1	1	4.15919e-86
Pdap1	2.12614e-90	0.435075	0.989	0.95	4.29438e-86
Tomm40	3.01987e-90	0.453765	0.96	0.76	6.09953e-86
Dst	3.19003e-90	-0.638223	0.954	0.995	6.44322e-86
Cbr2	5.41416e-90	-0.611673	0.929	0.971	1.09355e-85
Sypl	1.4669e-89	-0.438183	0.952	0.995	2.96284e-85
Tmprss11d	1.79986e-89	-0.912201	0.612	0.914	3.63536e-85
Fam162a	4.10113e-89	0.537017	0.989	0.916	8.28345e-85
Dkk3	6.37685e-89	-0.498145	0.722	0.956	1.288e-84
Wfdc2	8.93241e-89	0.641193	0.995	0.979	1.80417e-84
Pgk1	1.05785e-88	0.526511	0.983	0.945	2.13665e-84
Oxr1	1.46099e-88	-0.499197	0.889	0.977	2.95092e-84
Atp6ap2	1.91694e-88	-0.409825	0.827	0.945	3.87184e-84
Dstn	2.1646e-88	0.481191	1	0.992	4.37206e-84
Tkt	7.05272e-88	-0.68073	1	1	1.42451e-83
Sgk3	1.11865e-87	-0.386127	0.709	0.888	2.25945e-83
Mrps34	6.04093e-87	0.38425	0.95	0.598	1.22015e-82
Stag2	6.45424e-87	-0.362644	0.616	0.849	1.30363e-82
Pdcd4	2.43843e-86	-0.465192	0.736	0.909	4.92515e-82
Lamp2	3.43099e-86	-0.425796	0.958	0.99	6.92992e-82
Eif4a1	5.0208e-86	0.358488	1	1	1.0141e-81
Ap1s1	6.91345e-86	0.373837	0.91	0.452	1.39638e-81
Krt17	8.15163e-86	0.996646	0.968	0.535	1.64647e-81
Prdx6	1.06327e-85	-0.467773	0.994	1	2.1476e-81
Elob	1.064e-85	0.343466	0.996	0.997	2.14906e-81
Snrpd3	2.05569e-85	0.414707	0.986	0.849	4.15207e-81
Zfp36l1	2.0599e-85	-0.689051	0.993	0.997	4.16059e-81
Homer2	2.4584e-85	-0.568936	0.705	0.919	4.96547e-81
Atp5d	3.39656e-85	0.383831	0.996	0.997	6.86037e-81
Arhgef12	4.30524e-85	-0.430738	0.91	0.979	8.69573e-81
Polr2j	4.66978e-85	0.380224	0.992	0.89	9.43201e-81
Ezr	1.06277e-84	-0.462928	0.992	0.997	2.14657e-80
Knl1	1.38717e-84	-0.440225	0.787	0.77	2.80181e-80
Akap9	1.71097e-84	-0.422507	0.846	0.943	3.45582e-80
Tmem59	9.97622e-84	-0.423535	0.925	0.99	2.015e-79
Ndufs7	1.25356e-83	0.38181	0.989	0.822	2.53194e-79
Actn1	1.31157e-83	0.349315	0.662	0.094	2.6491e-79
Sbno2	1.98145e-83	-0.594986	0.797	0.896	4.00214e-79
Utrn	2.0043e-83	-0.383203	0.618	0.875	4.04828e-79
Timm10b	5.95047e-83	0.33915	0.894	0.405	1.20188e-78
Sqstm1	8.23945e-83	-0.608514	0.9	0.93	1.6642e-78
Ndufab1	1.6924e-82	0.382383	0.995	0.943	3.41831e-78
Pfdn6	1.98407e-82	0.402141	0.988	0.836	4.00743e-78
Trim37	4.06238e-82	-0.339039	0.485	0.786	8.2052e-78
Mrpl14	6.30634e-82	0.387918	0.986	0.901	1.27375e-77
Psmb6	7.62942e-82	0.357845	0.995	0.977	1.54099e-77
Scand1	9.99767e-82	0.406665	0.995	0.854	2.01933e-77
Ahnak	1.39623e-81	-0.505005	0.999	1	2.82011e-77
Vps13a	2.09476e-81	-0.395247	0.741	0.927	4.23099e-77
Gm20383	3.13038e-81	-0.338748	0.091	0.577	6.32275e-77
Rhob	8.32448e-81	-0.663322	0.89	0.966	1.68138e-76
Pgam1	1.01303e-80	0.529661	0.987	0.984	2.04611e-76
Psmb10	1.28771e-80	0.390361	0.866	0.363	2.60093e-76
2010107E04Rik	1.8221e-80	0.365906	0.993	0.93	3.68028e-76
Nhp2	2.8766e-80	0.456153	0.98	0.911	5.81016e-76
Rtp4	3.21358e-80	0.281738	0.559	0.039	6.49078e-76
Psma2	3.3222e-80	0.362	1	0.979	6.71018e-76
Sprr1a	5.77777e-80	0.325427	0.61	0.068	1.16699e-75
Atp5k	8.03e-80	0.394082	0.996	0.903	1.6219e-75
Aldh3a1	1.40979e-79	-0.836606	1	1	2.84749e-75
Cycs	2.85765e-79	0.394987	0.993	0.883	5.77189e-75
Nmt1	3.80793e-79	0.325566	0.908	0.454	7.69125e-75
Mpc2	4.1973e-79	-0.413233	0.982	0.982	8.47771e-75
Pygl	4.53812e-79	-0.350594	0.138	0.577	9.16609e-75
Psmb5	5.90704e-79	0.374258	0.987	0.95	1.1931e-74
Upp1	8.52043e-79	0.330407	0.682	0.128	1.72096e-74
Ephx1	8.60538e-79	-0.338842	0.539	0.836	1.73812e-74
Rpl19	1.68711e-78	0.279671	1	1	3.40762e-74
Klf3	3.56542e-78	-0.550054	0.972	0.995	7.20144e-74
Lsm7	7.74498e-78	0.403019	0.967	0.734	1.56433e-73
Crim1	9.3181e-78	-0.476315	0.887	0.987	1.88207e-73
Pbrm1	1.06453e-77	-0.404455	0.899	0.961	2.15013e-73
Cpd	3.47618e-77	-0.456823	0.923	0.979	7.02118e-73
Mki67	4.01077e-77	-0.676961	0.973	0.877	8.10096e-73
Abracl	5.07108e-77	0.366759	0.998	0.927	1.02426e-72
Mgst3	5.1194e-77	0.465833	0.995	0.966	1.03402e-72
Tpt1	6.46931e-77	-0.350512	1	1	1.30667e-72
Tnfrsf1a	8.7152e-77	0.448257	0.972	0.794	1.7603e-72
Gldc	1.75446e-76	-0.379424	0.315	0.749	3.54366e-72
Mrpl57	3.70511e-76	0.36491	0.975	0.765	7.48358e-72
Mal2	4.64448e-76	-0.489091	0.889	0.969	9.38091e-72
Ybx1	5.36612e-76	0.380041	1	0.995	1.08385e-71
Atp5o.1	7.55459e-76	0.354876	0.994	0.982	1.52588e-71
Ncoa4	1.32375e-75	-0.411286	0.624	0.838	2.6737e-71
Mrpl54	1.53023e-75	0.379331	0.98	0.828	3.09075e-71
Lsm4	5.6676e-75	0.404398	0.991	0.958	1.14474e-70
Ifi204	2.59328e-74	0.428249	0.763	0.238	5.2379e-70
0610012G03Rik	3.38073e-74	0.357496	0.933	0.561	6.8284e-70
Csde1	1.07681e-73	-0.356776	0.995	0.995	2.17495e-69
Cdo1	1.3953e-73	-0.652976	0.873	0.992	2.81822e-69
Cox7b	1.49841e-73	0.329486	0.999	0.984	3.02648e-69
Ndufa13	1.88772e-73	0.348724	0.993	0.935	3.81282e-69
Dnajb1	1.94419e-73	-0.643331	0.98	0.99	3.92688e-69
Krt12	2.04162e-73	-0.905377	0.999	1	4.12366e-69
Lsm5	2.34121e-73	0.362565	0.983	0.906	4.72877e-69
Eif4e2	8.14978e-73	0.355334	0.955	0.765	1.64609e-68
Lamb1	9.73422e-73	-0.332299	0.309	0.715	1.96612e-68
Diaph1	1.03958e-72	-0.386219	0.939	0.974	2.09973e-68
Commd1	1.21585e-72	0.341905	0.958	0.799	2.45577e-68
Zfp36	1.27541e-72	-0.715482	0.992	1	2.57608e-68
Arpc3	2.27206e-72	0.347867	0.994	0.953	4.5891e-68
Lrrc59	5.44703e-72	0.398777	0.908	0.658	1.10019e-67
Cbx5	5.4643e-72	-0.394637	0.894	0.969	1.10368e-67
Mast4	5.85578e-72	-0.511652	0.981	1	1.18275e-67
Mydgf	6.96367e-72	0.365023	0.955	0.708	1.40652e-67
Suco	7.99077e-72	-0.540789	0.972	0.979	1.61397e-67
Ppl	1.11423e-71	-0.454225	0.956	0.99	2.25051e-67
Bnip3l	1.18619e-71	-0.400728	0.965	0.977	2.39587e-67
Ly6g6c	1.64641e-71	-0.280842	0.186	0.611	3.32543e-67
Rps24	2.00695e-71	-0.289161	1	1	4.05364e-67
Hdgfl3	2.21458e-71	-0.357862	0.746	0.916	4.47302e-67
Mgea5	7.1778e-71	-0.413989	0.848	0.943	1.44977e-66
Mrpl51	8.00435e-71	0.367889	0.989	0.838	1.61672e-66
Cux1	1.64055e-70	-0.348302	0.938	0.969	3.31358e-66
Gnptab	2.04791e-70	-0.287391	0.417	0.7	4.13638e-66
Lgals1	3.04639e-70	0.288236	0.779	0.251	6.15309e-66
Apobec3	7.91304e-70	0.359701	0.683	0.154	1.59828e-65
Map3k1	3.89042e-69	-0.350495	0.6	0.856	7.85788e-65
Zfhx3	5.19997e-69	-0.358859	0.785	0.922	1.05029e-64
Atp5g3	5.62978e-69	0.352931	0.992	0.974	1.1371e-64
Eif3i	7.32345e-69	0.354719	0.989	0.979	1.47919e-64
Uqcrb	1.25836e-68	0.30346	0.999	0.984	2.54163e-64
Nt5c	1.32619e-68	0.289372	0.856	0.379	2.67863e-64
mt-Nd3	1.66229e-68	-0.468729	0.999	1	3.35749e-64
Stfa3	2.64147e-68	0.397742	0.781	0.279	5.33524e-64
Huwe1	9.00762e-68	-0.365993	0.837	0.932	1.81936e-63
Rbx1	1.0286e-67	0.299569	0.996	0.982	2.07756e-63
Emg1	1.12883e-67	0.354958	0.962	0.89	2.28e-63
Ssu72	1.96345e-67	0.3375	0.982	0.896	3.96578e-63
Fbl	2.91454e-67	0.368771	0.992	0.94	5.88679e-63
Pfkl	3.68316e-67	0.352191	0.89	0.478	7.43925e-63
H2-T22	3.91976e-67	0.419974	0.9	0.569	7.91714e-63
Gadd45gip1	5.75537e-67	0.321539	0.919	0.559	1.16247e-62
mt-Nd4	6.55497e-67	-0.382065	0.999	1	1.32397e-62
Aprt	7.43673e-67	0.435261	0.989	0.961	1.50207e-62
Ndufb10	1.1959e-66	0.348007	0.986	0.953	2.41548e-62
Cxadr	1.41614e-66	-0.383501	0.848	0.922	2.86031e-62
Kmt2a	1.47914e-66	-0.330635	0.768	0.859	2.98756e-62
Matr3	2.30676e-66	-0.357928	0.917	0.966	4.65919e-62
mt-Nd2	2.69854e-66	-0.419244	1	1	5.4505e-62
Hnrnpa0	3.52623e-66	0.338751	0.995	0.982	7.12229e-62
Oxct1	4.39724e-66	-0.383249	0.932	0.987	8.88154e-62
Stoml2	7.82045e-66	0.360734	0.954	0.799	1.57957e-61
Ddah1	2.41409e-65	-0.358818	0.46	0.742	4.87599e-61
Cox5a	2.57319e-65	0.357498	0.992	0.992	5.19734e-61
Nckap1	3.66571e-65	-0.338549	0.844	0.937	7.40399e-61
Gpha2	3.96216e-65	0.84839	0.941	0.554	8.00277e-61
D8Ertd738e	4.27686e-65	0.306123	0.991	0.956	8.6384e-61
Magoh	4.61107e-65	0.300824	0.992	0.956	9.31343e-61
Psma5	4.99159e-65	0.348602	0.974	0.95	1.0082e-60
Lgals3	8.58706e-65	0.470988	1	0.997	1.73441e-60
Ccdc71l	1.68434e-64	0.420282	0.783	0.287	3.40204e-60
Zmynd11	2.58949e-64	-0.318884	0.881	0.937	5.23025e-60
Cd63	2.78596e-64	0.324436	0.812	0.313	5.62708e-60
Braf	4.17118e-64	-0.314058	0.586	0.77	8.42496e-60
Crot	4.63054e-64	-0.353258	0.68	0.836	9.35277e-60
Naa20	7.88938e-64	0.345585	0.987	0.945	1.5935e-59
Nudt4	1.11665e-63	-0.386952	0.95	0.982	2.2554e-59
Zfp704	1.20159e-63	-0.304582	0.341	0.695	2.42698e-59
Wapl	1.53865e-63	-0.34477	0.919	0.966	3.10776e-59
Cyp4a12b	1.61645e-63	-0.29808	0.152	0.58	3.26491e-59
Tef	1.70414e-63	-0.30868	0.511	0.781	3.44202e-59
Msi2	2.53292e-63	-0.321629	0.833	0.896	5.11599e-59
Slc39a8	3.22455e-63	-0.284871	0.285	0.624	6.51294e-59
Tns4	3.31903e-63	-0.468216	0.882	0.974	6.70377e-59
Mdh2	4.58159e-63	0.347404	0.986	0.974	9.2539e-59
Eny2	6.82915e-63	0.327852	0.994	0.937	1.37935e-58
Snrpb	8.87981e-63	0.265	1	1	1.79354e-58
Eif1ax	1.44246e-62	0.330148	0.987	0.927	2.91348e-58
Srsf7	2.05015e-62	0.381222	0.992	0.93	4.14089e-58
Ndufc2	2.33709e-62	0.299895	0.993	0.953	4.72045e-58
Scaf11	2.4288e-62	-0.35047	0.959	0.987	4.90568e-58
Krt15	3.11306e-62	0.832549	1	0.984	6.28776e-58
Rb1	3.13474e-62	-0.282196	0.459	0.742	6.33156e-58
Actn4	3.89538e-62	-0.385466	1	1	7.86789e-58
Rpl12	5.11749e-62	-0.364212	1	1	1.03363e-57
Eef1d	5.96e-62	0.285982	1	0.995	1.2038e-57
Sorl1	6.83265e-62	-0.377675	0.736	0.898	1.38006e-57
Eif6	6.99559e-62	0.329568	0.992	0.977	1.41297e-57
App	7.86645e-62	-0.402758	0.976	0.995	1.58887e-57
Cenpf	8.80172e-62	-0.670306	0.825	0.668	1.77777e-57
Cyfip2	8.96479e-62	-0.316397	0.318	0.705	1.81071e-57
Polr2e	2.26289e-61	0.327328	0.976	0.833	4.57058e-57
Slc12a2	2.69542e-61	-0.406794	0.716	0.916	5.44421e-57
Kmt2c	5.75094e-61	-0.301435	0.664	0.828	1.16157e-56
Ccnd1	6.32841e-61	-0.542251	0.988	1	1.27821e-56
Nedd8	6.70266e-61	0.280064	0.998	0.982	1.3538e-56
Dnajc15	7.34622e-61	0.312373	0.916	0.598	1.48379e-56
Eif4g2	9.25097e-61	-0.333079	0.998	1	1.86851e-56
Psme2	9.34966e-61	0.36551	0.987	0.93	1.88844e-56
Rpl7a	1.0363e-60	0.266473	1	1	2.09312e-56
Mrpl27	1.28715e-60	0.314541	0.923	0.587	2.59979e-56
Riok2	1.39181e-60	-0.301667	0.717	0.82	2.81119e-56
Junb	1.92395e-60	-0.529255	1	1	3.886e-56
Gas6	2.22428e-60	-0.363283	0.746	0.911	4.4926e-56
Jak1	2.79138e-60	-0.370688	0.939	0.969	5.63804e-56
Zbtb38	5.31443e-60	-0.359657	0.759	0.883	1.07341e-55
Smarca5	5.49208e-60	-0.378179	0.973	0.99	1.10929e-55
Tap1	5.82648e-60	0.284687	0.809	0.339	1.17683e-55
Mrps14	8.36779e-60	0.303656	0.989	0.948	1.69013e-55
Tmod3	1.03934e-59	-0.328379	0.947	0.987	2.09927e-55
Prelid1	1.22956e-59	0.371469	0.979	0.935	2.48346e-55
Ctnna1	1.53113e-59	-0.329117	0.978	0.987	3.09258e-55
Sema5a	2.03529e-59	-0.310473	0.483	0.76	4.11088e-55
Anp32a	2.67047e-59	-0.36021	0.932	0.974	5.39381e-55
Sub1	5.23817e-59	0.307061	1	0.992	1.05801e-54
Qdpr	5.29523e-59	-0.260182	0.757	0.841	1.06953e-54
Stk35	5.98264e-59	-0.460293	0.843	0.948	1.20837e-54
Serbp1	9.48381e-59	0.306443	0.999	1	1.91554e-54
Ivns1abp	9.91575e-59	-0.336659	0.816	0.901	2.00278e-54
Chrac1	9.96409e-59	0.311517	0.946	0.655	2.01255e-54
Car13	1.4501e-58	0.28903	0.789	0.316	2.92891e-54
Rapgef5	1.82151e-58	-0.324459	0.642	0.854	3.67908e-54
Arf1	2.53405e-58	0.291504	0.999	0.997	5.11828e-54
Jarid2	2.60718e-58	-0.361779	0.703	0.859	5.26599e-54
Tmem30a	2.66304e-58	-0.278177	0.721	0.856	5.37881e-54
Rif1	2.97783e-58	-0.357253	0.764	0.88	6.01462e-54
Cpne3	3.10336e-58	-0.344861	0.873	0.974	6.26817e-54
Usp9x	3.56485e-58	-0.331791	0.741	0.911	7.20028e-54
AI413582	3.72571e-58	0.329244	0.841	0.418	7.5252e-54
Itgb1	5.19393e-58	-0.404878	0.923	0.99	1.04907e-53
Rtn3	6.51655e-58	-0.328868	0.948	0.984	1.31621e-53
Tgfbr1	9.19378e-58	-0.328226	0.652	0.849	1.85696e-53
Mrpl21	9.46174e-58	0.307616	0.963	0.755	1.91108e-53
Cntln	1.0603e-57	-0.325	0.711	0.833	2.14159e-53
Nbeal1	1.16986e-57	-0.299495	0.528	0.791	2.36289e-53
Coa3	1.75596e-57	0.326871	0.979	0.927	3.54669e-53
Etnk1	2.00453e-57	-0.438491	0.756	0.909	4.04875e-53
Tspan5	2.56421e-57	-0.267923	0.548	0.747	5.17918e-53
Sarnp	2.59756e-57	0.317602	0.975	0.825	5.24656e-53
Arhgap5	3.02372e-57	-0.329472	0.904	0.94	6.10731e-53
Tomm5	3.63648e-57	0.373869	0.941	0.783	7.34496e-53
Sh3gl2	4.30457e-57	-0.270039	0.461	0.731	8.69436e-53
Sf3b6	4.31245e-57	0.281544	0.996	0.987	8.71029e-53
Cdkn1a	4.34297e-57	-0.695006	0.942	0.937	8.77193e-53
Mrpl41	5.12711e-57	0.287932	0.904	0.559	1.03557e-52
Mgarp	7.01788e-57	-0.653007	0.996	1	1.41747e-52
Tax1bp1	7.09721e-57	-0.349757	0.993	1	1.43349e-52
Egfr	7.12218e-57	-0.30715	0.798	0.901	1.43854e-52
Krt4	7.65587e-57	0.619982	0.802	0.342	1.54633e-52
Mrps16	1.14517e-56	0.309941	0.974	0.862	2.31302e-52
Adipor1	1.28029e-56	-0.324677	0.968	0.977	2.58593e-52
Tpr	1.36986e-56	-0.340442	0.981	0.995	2.76684e-52
Exph5	2.2878e-56	-0.31448	0.331	0.661	4.62089e-52
Hace1	2.57605e-56	-0.271439	0.533	0.757	5.2031e-52
mt-Co2	2.58531e-56	-0.376778	1	1	5.22181e-52
Tuba1c	2.86642e-56	0.404872	0.972	0.692	5.78959e-52
Tnfrsf12a	2.95482e-56	0.521118	0.965	0.82	5.96814e-52
Sap30	4.37174e-56	0.293938	0.827	0.386	8.83005e-52
Selenof	7.29204e-56	0.321299	0.992	0.992	1.47285e-51
Lars2	7.30735e-56	0.432811	0.791	0.329	1.47594e-51
Wls	8.93329e-56	-0.371037	0.895	0.966	1.80435e-51
Ndufa12	1.0372e-55	0.302936	0.995	0.94	2.09493e-51
Psmd3	1.04717e-55	0.321909	0.953	0.807	2.11508e-51
Arhgdib	1.71699e-55	0.365555	0.875	0.522	3.46797e-51
Tgfbr3	1.74056e-55	-0.293426	0.421	0.726	3.51558e-51
Mrpl34	1.92792e-55	0.292555	0.913	0.632	3.89401e-51
Cpe	2.94413e-55	-0.393155	0.846	0.935	5.94656e-51
Babam2	3.23907e-55	-0.276382	0.624	0.807	6.54228e-51
Crlf1	3.62302e-55	-0.380639	0.619	0.893	7.31778e-51
Ecm1	3.76721e-55	0.354809	0.881	0.504	7.609e-51
Sssca1	3.91845e-55	0.293267	0.921	0.595	7.91449e-51
Slco3a1	5.13941e-55	-0.367608	0.673	0.888	1.03806e-50
Serpinb6a	6.68319e-55	0.39976	0.971	0.864	1.34987e-50
Arhgdia	6.85066e-55	0.301231	0.988	0.916	1.3837e-50
Ier3	7.74072e-55	-0.638355	0.975	0.984	1.56347e-50
Wdr18	8.17565e-55	0.258759	0.87	0.473	1.65132e-50
Spen	1.05651e-54	-0.297541	0.645	0.804	2.13394e-50
Swi5	1.21689e-54	0.262039	0.995	0.99	2.45787e-50
Ifngr1	1.31515e-54	0.37772	0.966	0.736	2.65633e-50
Psma4	1.49625e-54	0.307432	0.987	0.948	3.02212e-50
Fos	1.55998e-54	-0.706569	0.993	0.997	3.15085e-50
Higd1a	1.65226e-54	0.392916	0.968	0.841	3.33724e-50
Lrp12	2.39703e-54	-0.266077	0.285	0.632	4.84152e-50
Nptn	3.43135e-54	-0.304899	0.923	0.971	6.93064e-50
Nmi	3.76649e-54	0.252022	0.823	0.386	7.60756e-50
Map1lc3b	4.26026e-54	0.303871	0.995	0.953	8.60487e-50
Kif5b	4.95589e-54	-0.330311	0.994	1	1.00099e-49
Snrpe	5.40882e-54	0.272554	0.995	0.987	1.09247e-49
Hook3	6.05494e-54	-0.289133	0.682	0.828	1.22298e-49
Chchd2	6.17877e-54	0.259092	0.999	1	1.24799e-49
Ost4	7.1632e-54	0.28306	0.991	0.953	1.44682e-49
Mrps7	9.03324e-54	0.29512	0.928	0.689	1.82453e-49
Mrto4	1.20864e-53	0.324626	0.917	0.681	2.4412e-49
Rps27	1.36391e-53	-0.279145	1	1	2.75482e-49
Nipbl	1.45495e-53	-0.328113	0.857	0.95	2.93871e-49
Gm47283	1.81507e-53	0.409597	0.854	0.452	3.66608e-49
Ethe1	1.8661e-53	0.27349	0.863	0.48	3.76916e-49
Cyc1	1.9167e-53	0.335492	0.955	0.838	3.87136e-49
Clu	2.62355e-53	0.439421	0.946	0.726	5.29904e-49
Ckap5	2.99957e-53	-0.335333	0.827	0.775	6.05852e-49
Fdps	4.04275e-53	0.523224	0.968	0.893	8.16555e-49
Hnrnpul1	4.2633e-53	-0.297449	0.925	0.948	8.61101e-49
Morf4l1	4.47951e-53	-0.307987	0.998	1	9.04771e-49
Ggta1	6.10007e-53	-0.313751	0.697	0.812	1.23209e-48
Ndel1	7.21991e-53	-0.344255	0.907	0.914	1.45828e-48
Emc6	8.04322e-53	0.292131	0.955	0.768	1.62457e-48
Top2b	8.15022e-53	-0.312282	0.825	0.924	1.64618e-48
Lsamp	9.80597e-53	-0.316376	0.303	0.645	1.98061e-48
Mal	9.87939e-53	-0.480841	0.974	0.997	1.99544e-48
Celf2	1.01965e-52	-0.290547	0.449	0.744	2.05948e-48
Cltc	1.12272e-52	-0.321897	0.906	0.943	2.26768e-48
Kif21a	1.18722e-52	-0.353352	0.972	1	2.39795e-48
Aff4	1.46669e-52	-0.297915	0.867	0.906	2.96243e-48
Eef2k	1.46797e-52	-0.269467	0.684	0.825	2.96501e-48
Ninj1	1.59845e-52	0.250764	0.815	0.386	3.22854e-48
Srp9	1.68538e-52	0.272871	0.996	0.974	3.40413e-48
Myo1e	1.76955e-52	-0.341041	0.801	0.88	3.57414e-48
Brca2	2.18396e-52	-0.302189	0.534	0.744	4.41116e-48
Irak2	2.3296e-52	-0.271002	0.491	0.721	4.70532e-48
Cldn4	2.55227e-52	-0.785643	0.967	0.982	5.15508e-48
Ucp2	3.88398e-52	-0.344961	0.985	0.997	7.84486e-48
Pdcd6	5.25994e-52	0.282161	0.982	0.937	1.0624e-47
Bax	6.38708e-52	0.305315	0.954	0.752	1.29006e-47
Kif13a	6.63082e-52	-0.285926	0.629	0.789	1.33929e-47
Mylip	1.09366e-51	-0.314812	0.54	0.802	2.20897e-47
Reep3	1.10951e-51	-0.321735	0.824	0.953	2.24098e-47
Pof1b	1.16901e-51	-0.294361	0.649	0.828	2.36116e-47
Selenok	1.18841e-51	0.339852	0.996	0.987	2.40036e-47
Met	1.72176e-51	-0.284748	0.712	0.838	3.4776e-47
Nfix	2.18424e-51	-0.338606	0.81	0.937	4.41172e-47
Ptma	2.36691e-51	0.387853	1	1	4.78069e-47
Rnf126	3.14927e-51	0.302802	0.96	0.836	6.36089e-47
Rpl8	3.29026e-51	0.366425	1	1	6.64566e-47
Ncor1	3.81172e-51	-0.320381	0.947	0.984	7.69891e-47
Lnpep	5.24277e-51	-0.286701	0.614	0.789	1.05893e-46
Ypel2	6.46583e-51	-0.324226	0.29	0.59	1.30597e-46
Ndufa8	7.70486e-51	0.264729	0.981	0.971	1.55623e-46
Tpm1	8.28735e-51	0.389662	0.704	0.256	1.67388e-46
Arpc4	9.98589e-51	0.291257	0.933	0.697	2.01695e-46
Smpdl3a	1.26138e-50	-0.272919	0.554	0.773	2.54774e-46
Ptpn13	1.44594e-50	-0.345942	0.932	0.961	2.92052e-46
Gm20186	1.75101e-50	-0.62559	0.775	0.812	3.53669e-46
Ebna1bp2	1.88725e-50	0.292527	0.945	0.744	3.81187e-46
Diaph3	2.01188e-50	-0.323023	0.867	0.909	4.06359e-46
Tet3	2.68106e-50	-0.288189	0.708	0.836	5.4152e-46
Aspm	2.96402e-50	-0.404344	0.436	0.551	5.98672e-46
Hist1h2ap	2.98364e-50	-0.389988	0.597	0.517	6.02635e-46
Psma1	3.06578e-50	0.293381	0.986	0.922	6.19227e-46
Nr3c1	3.6379e-50	-0.278469	0.758	0.856	7.34783e-46
Ifi35	3.95563e-50	0.317859	0.89	0.572	7.98958e-46
Slc25a5	3.96836e-50	0.347851	0.999	0.995	8.01529e-46
Ncapd2	5.06874e-50	-0.250942	0.733	0.775	1.02378e-45
Banf1	6.27663e-50	0.285094	0.994	0.979	1.26775e-45
Hist1h1c	8.99482e-50	-0.580149	0.959	0.953	1.81677e-45
Rps19bp1	1.23757e-49	0.252683	0.875	0.517	2.49964e-45
Htra1	1.2625e-49	0.319873	0.788	0.366	2.55e-45
Aak1	1.85526e-49	-0.256982	0.478	0.689	3.74726e-45
Uchl3	2.04612e-49	0.323892	0.963	0.888	4.13276e-45
Naa10	2.06421e-49	0.290531	0.933	0.7	4.1693e-45
Cox6c	2.32964e-49	0.255474	0.999	0.995	4.7054e-45
Tomm22	2.50983e-49	0.297157	0.981	0.966	5.06936e-45
Ssr2	2.88468e-49	0.304615	0.95	0.812	5.82647e-45
Rpl17	2.9916e-49	-0.325796	1	1	6.04244e-45
Glo1	3.2441e-49	0.299334	0.93	0.736	6.55244e-45
Sf3b1	5.74125e-49	-0.351076	0.995	1	1.15962e-44
Atrx	7.11753e-49	-0.36528	0.914	0.971	1.4376e-44
Lpp	7.14421e-49	-0.285846	0.756	0.856	1.44299e-44
Tma7	7.44072e-49	0.271483	0.994	0.982	1.50288e-44
Hspb1	8.2031e-49	-0.558616	1	1	1.65686e-44
Nop10	1.06692e-48	0.289693	0.987	0.906	2.15496e-44
Pum2	1.24364e-48	-0.294588	0.874	0.948	2.5119e-44
Ptbp1	2.31108e-48	0.308313	0.973	0.883	4.66792e-44
D030056L22Rik	2.34547e-48	0.282341	0.842	0.454	4.73739e-44
Cda	2.50002e-48	0.491649	0.803	0.467	5.04953e-44
Aurkaip1	2.52417e-48	0.276791	0.952	0.809	5.09831e-44
Anln	2.6058e-48	-0.325734	0.933	0.804	5.2632e-44
Rell1	3.33494e-48	-0.322502	0.779	0.872	6.7359e-44
Tshz2	3.35878e-48	-0.269369	0.757	0.841	6.78405e-44
Anp32e	3.79537e-48	-0.367845	0.969	0.971	7.66589e-44
Ssbp1	4.97561e-48	0.290867	0.935	0.721	1.00497e-43
Calm1	5.13326e-48	0.27237	1	0.995	1.03682e-43
Aff1	5.34982e-48	-0.284942	0.685	0.822	1.08056e-43
Mycbp2	5.35601e-48	-0.334203	0.959	0.982	1.08181e-43
Sdhd	5.59629e-48	0.291247	0.953	0.802	1.13034e-43
Pam	5.86466e-48	-0.263783	0.692	0.812	1.18454e-43
Cdc37	6.29894e-48	0.283776	0.972	0.909	1.27226e-43
Ciart	7.92285e-48	-0.267121	0.179	0.488	1.60026e-43
Tulp4	8.12029e-48	-0.269642	0.732	0.859	1.64014e-43
Irf7	1.14854e-47	0.301566	0.636	0.211	2.31982e-43
Phf11d	1.1609e-47	0.267412	0.755	0.337	2.34479e-43
Dap	1.23025e-47	-0.308304	0.897	0.906	2.48486e-43
Cct5	1.26401e-47	0.332239	0.983	0.974	2.55305e-43
Birc6	1.74158e-47	-0.27687	0.822	0.922	3.51764e-43
Hmgb2	1.87205e-47	0.31095	1	0.997	3.78117e-43
Baz1b	1.89601e-47	-0.310861	0.876	0.916	3.82956e-43
Fam96b	1.9103e-47	0.259382	0.946	0.687	3.85842e-43
Phip	2.4335e-47	-0.339691	0.94	0.953	4.91518e-43
Mrpl35	2.91468e-47	0.256873	0.943	0.695	5.88706e-43
Magt1	3.1875e-47	-0.303322	0.768	0.901	6.43812e-43
Serpinb3a	3.47801e-47	0.59694	0.472	0.076	7.02488e-43
Ccnd2	4.22151e-47	-0.513222	0.831	0.948	8.52661e-43
Ebp	4.8588e-47	0.280731	0.921	0.679	9.8138e-43
Kif11	5.61656e-47	-0.280908	0.83	0.728	1.13443e-42
Ssbp4	5.81493e-47	0.258246	0.915	0.606	1.1745e-42
H2afy	7.8099e-47	0.281976	0.992	0.977	1.57744e-42
Slirp	1.0858e-46	0.26125	0.93	0.65	2.19309e-42
Dynlt3	1.79249e-46	-0.276815	0.887	0.927	3.62048e-42
Stag1	1.80317e-46	-0.252492	0.791	0.82	3.64204e-42
Camk1d	1.9304e-46	-0.250328	0.575	0.765	3.89902e-42
AC160336.1	2.00845e-46	0.519881	0.945	0.697	4.05666e-42
Ndufs6	2.65825e-46	0.2723	0.991	0.924	5.36913e-42
Igf1r	2.83994e-46	-0.305698	0.873	0.914	5.73611e-42
Mrpl43	3.19876e-46	0.264512	0.948	0.734	6.46085e-42
Ndufb2	3.50338e-46	0.26357	0.966	0.83	7.07612e-42
Crybg1	5.08598e-46	-0.254874	0.781	0.856	1.02727e-41
Pdia6	5.79541e-46	0.342893	0.978	0.961	1.17056e-41
Jdp2	6.143e-46	-0.290178	0.666	0.804	1.24076e-41
Oasl2	6.45044e-46	0.260885	0.693	0.269	1.30286e-41
Cenpe	8.48339e-46	-0.363501	0.79	0.676	1.71347e-41
Mthfd2	9.09609e-46	-0.278374	0.618	0.658	1.83723e-41
Tuba4a	9.19649e-46	0.316314	0.949	0.736	1.85751e-41
Mrpl36	1.18097e-45	0.260012	0.902	0.608	2.38533e-41
Eif3h	1.31145e-45	-0.271299	0.993	0.992	2.64887e-41
Ranbp2	1.40649e-45	-0.284978	0.858	0.919	2.84082e-41
Snrpa1	1.58605e-45	0.297195	0.954	0.807	3.20351e-41
Pfdn1	1.62925e-45	0.273104	0.986	0.924	3.29076e-41
Rbm8a	1.65046e-45	0.26024	0.991	0.935	3.3336e-41
Chd4	1.709e-45	-0.328067	0.958	0.979	3.45184e-41
Timm8b	1.86239e-45	0.286394	0.972	0.794	3.76166e-41
Pds5a	2.03681e-45	-0.261416	0.807	0.885	4.11394e-41
Tecr	2.04694e-45	-0.288289	0.976	0.99	4.13441e-41
Eif3d	2.23865e-45	0.266458	0.979	0.869	4.52162e-41
Tmed9	2.26814e-45	0.261248	0.992	0.984	4.58119e-41
Kmt2e	2.6609e-45	-0.327142	0.922	0.945	5.37449e-41
Rassf1	2.74198e-45	-0.306271	0.815	0.862	5.53825e-41
Llph	3.5344e-45	0.272688	0.995	0.974	7.13878e-41
Lamtor1	4.42781e-45	0.277884	0.978	0.932	8.94329e-41
Csnk1a1	4.82128e-45	-0.287752	0.996	1	9.73803e-41
Thoc2	4.85339e-45	-0.307457	0.864	0.937	9.80287e-41
Zbtb20	5.7693e-45	-0.358199	0.636	0.809	1.16528e-40
Gda	5.86637e-45	0.317289	0.921	0.634	1.18489e-40
Ankrd12	6.99711e-45	-0.296194	0.568	0.749	1.41328e-40
Pgp	8.00318e-45	0.261052	0.846	0.493	1.61648e-40
Rad21	8.54749e-45	-0.332699	0.967	0.945	1.72642e-40
Mrpl17	8.68713e-45	0.279131	0.961	0.869	1.75463e-40
Tmx1	1.20628e-44	-0.252511	0.735	0.836	2.43643e-40
Galnt7	1.28731e-44	-0.262219	0.718	0.83	2.60011e-40
Nr1d2	1.63457e-44	-0.261306	0.756	0.82	3.30151e-40
Rcc2	2.09401e-44	0.298244	0.959	0.82	4.22949e-40
Ube2a	2.1281e-44	0.269194	0.947	0.749	4.29833e-40
Samhd1	2.28032e-44	0.36354	0.785	0.397	4.60579e-40
Ndufc1	2.41542e-44	0.293411	0.976	0.877	4.87866e-40
Dad1	3.26564e-44	0.253763	0.992	0.977	6.59595e-40
Tob2	3.3545e-44	-0.296575	0.743	0.815	6.77542e-40
Mpzl2	3.53994e-44	-0.311327	0.883	0.937	7.14996e-40
Lbr	4.57203e-44	-0.270565	0.846	0.862	9.23459e-40
Golph3	8.85123e-44	-0.288229	0.935	0.95	1.78777e-39
Ndufb6	9.3085e-44	0.255715	0.981	0.849	1.88013e-39
Xpo1	1.10909e-43	-0.263707	0.8	0.88	2.24013e-39
Cct3	1.26644e-43	0.305705	0.975	0.953	2.55796e-39
Dynll2	1.32412e-43	-0.312533	0.968	0.99	2.67445e-39
Smarcc1	1.37097e-43	-0.285661	0.863	0.945	2.76908e-39
Mrps21	1.61474e-43	0.252776	0.961	0.773	3.26145e-39
Btf3	1.73948e-43	0.278257	1	1	3.5134e-39
Trir	1.85363e-43	0.266458	0.992	0.969	3.74396e-39
Dennd2c	1.90928e-43	-0.395428	0.886	0.914	3.85636e-39
Cd109	2.11088e-43	-0.290419	0.762	0.849	4.26356e-39
A830036E02Rik	2.36401e-43	-0.361998	0.399	0.713	4.77484e-39
Ube2l3	2.78107e-43	0.250436	0.989	0.95	5.6172e-39
Ndufa5	3.26758e-43	0.257021	0.993	0.914	6.59986e-39
Atp1b3	5.01216e-43	-0.330025	0.998	1	1.01236e-38
Rps7	6.89479e-43	-0.276898	1	1	1.39261e-38
Lmo4	8.16806e-43	0.333785	0.991	0.953	1.64978e-38
Myh14	9.10414e-43	-0.281137	0.689	0.815	1.83885e-38
Ash1l	9.69458e-43	-0.286966	0.866	0.911	1.95811e-38
Skp1a	1.09717e-42	-0.268878	0.955	0.971	2.21606e-38
Psmd8	1.48679e-42	0.270459	0.985	0.971	3.00301e-38
Pkp3	1.48786e-42	0.308949	0.983	0.875	3.00517e-38
Hsp90ab1	1.61973e-42	0.398347	1	0.997	3.27154e-38
Lman2	1.89063e-42	0.262622	0.95	0.773	3.81869e-38
Krt13	3.1181e-42	0.488177	0.988	0.898	6.29795e-38
Ubr5	3.26346e-42	-0.272237	0.756	0.885	6.59154e-38
Cope	3.65406e-42	0.25703	0.96	0.778	7.38047e-38
Sptan1	3.78097e-42	-0.266495	0.755	0.88	7.63681e-38
Ptges	4.34061e-42	0.255239	0.769	0.366	8.76716e-38
Klf6	6.6518e-42	-0.6668	0.983	0.961	1.34353e-37
Prss23	8.78365e-42	-0.347607	0.855	0.963	1.77412e-37
Rps26	1.16798e-41	-0.255989	1	1	2.35909e-37
Smchd1	1.23486e-41	-0.287642	0.895	0.958	2.49417e-37
Msh2	1.36026e-41	-0.270178	0.656	0.765	2.74745e-37
Sec62	1.36307e-41	-0.284754	0.959	0.971	2.75313e-37
Exosc7	1.53011e-41	0.257485	0.973	0.791	3.09051e-37
Urah	1.80094e-41	0.620876	0.999	0.987	3.63753e-37
Chd3	2.32948e-41	-0.256275	0.788	0.877	4.70507e-37
Rps5	3.07523e-41	-0.291543	1	1	6.21135e-37
Gas1	3.42406e-41	-0.434691	0.716	0.906	6.91591e-37
Tmprss11e	3.56872e-41	-0.332511	0.761	0.89	7.20809e-37
Pmepa1	4.50295e-41	0.332285	0.829	0.478	9.09505e-37
Reep5	4.81794e-41	-0.336666	0.993	0.99	9.73128e-37
Fscn1	5.83197e-41	0.356546	0.774	0.389	1.17794e-36
Pgd	8.42861e-41	0.292547	0.894	0.611	1.70241e-36
Gpr87	9.64547e-41	0.300495	0.982	0.872	1.94819e-36
Vgll3	1.12362e-40	-0.2672	0.349	0.616	2.26948e-36
Ubald2	1.37627e-40	0.294631	0.976	0.775	2.7798e-36
F11r	1.38182e-40	-0.255904	0.971	0.971	2.79101e-36
Rpl13a	1.51427e-40	0.269921	0.991	0.982	3.05853e-36
Midn	1.94999e-40	-0.347221	0.833	0.914	3.93859e-36
Eea1	1.96758e-40	-0.250686	0.823	0.88	3.97412e-36
Malat1	2.17238e-40	-0.338354	1	1	4.38778e-36
Gpbp1	2.31452e-40	-0.253437	0.883	0.93	4.67487e-36
Ptgs2	3.10695e-40	0.272223	0.479	0.104	6.27541e-36
Lyar	3.61921e-40	0.309883	0.933	0.804	7.31009e-36
H2afv	4.85715e-40	-0.415656	0.995	0.99	9.81047e-36
Csta1	5.67734e-40	0.399828	0.857	0.551	1.14671e-35
Purb	6.06577e-40	-0.288127	0.979	0.987	1.22517e-35
Ppp1r12a	6.59997e-40	-0.250552	0.906	0.914	1.33306e-35
Spint1	8.79705e-40	-0.326041	0.888	0.898	1.77683e-35
Sowahc	1.51051e-39	-0.270728	0.774	0.825	3.05093e-35
Suz12	2.03538e-39	-0.2608	0.867	0.919	4.11106e-35
Pten	2.51438e-39	-0.272437	0.876	0.945	5.07854e-35
Usp34	4.04735e-39	-0.25219	0.862	0.901	8.17485e-35
Cep290	4.11532e-39	-0.251932	0.599	0.723	8.31212e-35
Cst3	5.92859e-39	0.261979	0.995	0.992	1.19746e-34
Pmvk	6.8035e-39	0.312141	0.896	0.608	1.37417e-34
Gsk3b	1.38865e-38	-0.278951	0.98	0.979	2.80481e-34
Zfp36l2	1.80251e-38	-0.425759	0.935	0.969	3.6407e-34
Ldlr	2.77845e-38	-0.368496	0.907	0.919	5.6119e-34
Mbnl1	3.0101e-38	-0.273639	0.864	0.958	6.07981e-34
Slc25a25	4.268e-38	-0.295885	0.736	0.804	8.6205e-34
Arpp19	8.34984e-38	0.255816	0.998	0.966	1.6865e-33
Usp1	1.49446e-37	-0.285812	0.915	0.977	3.0185e-33
Gadd45a	1.50444e-37	0.284897	0.835	0.491	3.03866e-33
Gm9493	1.66806e-37	0.255697	0.972	0.927	3.36915e-33
Got2	1.71301e-37	0.256319	0.934	0.726	3.45994e-33
1810037I17Rik	1.76747e-37	0.259194	0.996	0.984	3.56994e-33
Csn3	2.00761e-37	0.265517	0.285	0.013	4.05497e-33
Ezh2	2.6476e-37	-0.30504	0.923	0.971	5.34763e-33
Atp5f1	2.94887e-37	0.290274	0.993	0.99	5.95613e-33
Pglyrp1	3.00714e-37	0.395704	0.926	0.715	6.07381e-33
F2rl1	3.01156e-37	-0.420831	0.928	0.922	6.08276e-33
Eef1g	3.31623e-37	0.367275	0.994	0.995	6.69813e-33
Ppp1ca	4.54203e-37	0.258085	0.987	0.992	9.17399e-33
Hectd1	6.62644e-37	-0.265754	0.896	0.948	1.33841e-32
Slk	7.55321e-37	-0.304049	0.952	0.966	1.5256e-32
Gpi1	1.05853e-36	0.257208	0.975	0.937	2.13803e-32
Psme1	1.06453e-36	0.291336	0.983	0.935	2.15014e-32
Itpkc	1.15301e-36	-0.297564	0.771	0.796	2.32885e-32
Ddx3x	1.26421e-36	-0.275806	0.941	0.966	2.55345e-32
Epas1	1.66704e-36	-0.354062	0.792	0.93	3.36709e-32
Cdk2ap2	1.72041e-36	0.253207	0.965	0.775	3.47489e-32
Ppp1r15a	1.81285e-36	-0.387109	0.971	0.95	3.6616e-32
Srrm1	2.11102e-36	-0.25127	0.992	0.995	4.26384e-32
Hspa1a	2.24587e-36	-0.487117	0.935	0.948	4.53622e-32
Ctsd	2.42357e-36	0.287554	0.998	0.953	4.89512e-32
1110008F13Rik	2.49304e-36	0.261133	0.943	0.828	5.03545e-32
Ak2	3.39609e-36	0.264656	0.983	0.901	6.85943e-32
Zyx	4.1115e-36	0.285692	0.901	0.632	8.30441e-32
Tm9sf3	5.7692e-36	-0.269183	0.92	0.974	1.16526e-31
Hcar2	8.25416e-36	-0.270557	0.732	0.807	1.66717e-31
Prdx2	1.0932e-35	0.263487	0.993	0.979	2.20804e-31
Gsto1	1.32642e-35	-0.265995	1	1	2.6791e-31
Tmigd1	1.393e-35	0.277617	0.723	0.397	2.81358e-31
Hnrnpu	1.6619e-35	-0.256786	0.998	0.997	3.35672e-31
Syt8	3.08189e-35	-0.273971	0.665	0.812	6.22479e-31
Vasp	3.10233e-35	0.316891	0.975	0.956	6.2661e-31
Gm42418	3.62986e-35	0.669022	1	1	7.3316e-31
Ktn1	3.87232e-35	-0.275645	0.972	0.992	7.82132e-31
Tspo	3.89125e-35	0.275561	0.999	0.997	7.85955e-31
Ifit3	4.28351e-35	0.33318	0.554	0.191	8.65183e-31
Timm8a1	4.93118e-35	0.27175	0.879	0.648	9.95999e-31
Sbno1	6.04491e-35	-0.253853	0.855	0.898	1.22095e-30
Ptbp3	7.18872e-35	-0.258433	0.986	0.997	1.45198e-30
Atp5c1	7.75707e-35	0.298586	0.987	0.979	1.56677e-30
Ran	7.93165e-35	0.326368	1	0.997	1.60204e-30
Cyp26b1	9.62483e-35	-0.287556	0.324	0.512	1.94402e-30
Fubp1	1.69016e-34	-0.286758	0.972	0.992	3.41379e-30
Wfdc18	3.60752e-34	0.440893	0.271	0.016	7.28646e-30
Ctsh	4.08773e-34	0.264542	0.967	0.872	8.2564e-30
Ddx6	4.72779e-34	-0.252358	0.912	0.943	9.5492e-30
Tslp	1.11528e-33	0.427618	0.767	0.41	2.25265e-29
Gpc3	1.8349e-33	-0.315335	0.646	0.836	3.70613e-29
Timp3	2.23237e-33	-0.482756	0.688	0.867	4.50895e-29
Atad2	2.32554e-33	-0.313803	0.884	0.869	4.69713e-29
Dynll1	2.65544e-33	0.307667	1	0.997	5.36346e-29
Rad50	2.7168e-33	-0.268611	0.861	0.937	5.4874e-29
Bhlhe40	3.73705e-33	-0.402336	0.991	0.987	7.54809e-29
Anxa3	4.16792e-33	0.261157	0.887	0.627	8.41836e-29
Odc1	4.45845e-33	-0.35721	0.983	0.995	9.00518e-29
Prdx3	7.0342e-33	0.278483	0.86	0.666	1.42077e-28
Cct8	7.05186e-33	0.286231	0.987	0.979	1.42433e-28
Smc4	7.7305e-33	-0.326118	0.975	0.971	1.56141e-28
Stmn1	8.51623e-33	-0.472731	0.991	0.99	1.72011e-28
Csrp1	9.10932e-33	0.385245	0.941	0.734	1.8399e-28
Plet1	1.12762e-32	-0.407541	0.999	1	2.27756e-28
Clpx	1.33218e-32	-0.250177	0.896	0.909	2.69075e-28
Lmo7	2.43346e-32	-0.377499	0.975	0.982	4.91511e-28
Igfbp5	3.58874e-32	-0.429948	0.636	0.812	7.24854e-28
Atp5b	5.91361e-32	0.342349	0.994	0.997	1.19443e-27
Phlda3	6.05405e-32	0.280507	0.983	0.909	1.2228e-27
Top1	6.67148e-32	-0.280061	0.989	0.987	1.34751e-27
Irf6	1.10809e-31	-0.453816	0.992	0.995	2.23812e-27
Fkbp4	2.24482e-31	0.260216	0.967	0.919	4.53408e-27
Gas2l3	2.62501e-31	-0.253175	0.389	0.556	5.302e-27
Plec	4.51184e-31	-0.28634	0.98	1	9.11302e-27
Notch1	4.70757e-31	-0.378265	0.868	0.932	9.50836e-27
Anxa8	6.18885e-31	-0.273564	0.991	1	1.25002e-26
Lmnb1	7.4919e-31	-0.2812	0.982	0.987	1.51321e-26
Card19	1.17698e-30	0.281528	0.945	0.802	2.37727e-26
Ptp4a2	1.32327e-30	-0.275007	0.996	0.995	2.67274e-26
Prc1	1.89104e-30	-0.401275	0.954	0.89	3.81953e-26
Egln3	2.22113e-30	-0.308153	0.888	0.935	4.48624e-26
Atf3	3.04512e-30	-0.467268	0.986	0.997	6.15052e-26
Srm	3.75204e-30	0.265243	0.807	0.533	7.57838e-26
Uap1	4.38383e-30	-0.302098	0.879	0.909	8.85447e-26
Kif20b	5.52534e-30	-0.251397	0.804	0.775	1.11601e-25
mt-Co3	5.93268e-30	-0.293279	1	1	1.19828e-25
Krt16	7.95254e-30	0.454943	1	0.919	1.60625e-25
Cdc42ep3	8.78199e-30	0.275232	0.804	0.48	1.77379e-25
Pim1	1.11928e-29	-0.422604	0.983	0.99	2.26072e-25
Creb5	1.1642e-29	0.339252	0.762	0.433	2.35145e-25
Cd24a	1.40782e-29	-0.298372	0.946	0.94	2.84352e-25
Gja1	1.73907e-29	-0.340252	0.963	0.984	3.51257e-25
Adamts1	1.80782e-29	0.390459	0.557	0.217	3.65144e-25
Tmsb10	1.80848e-29	0.386691	0.995	0.966	3.65277e-25
Rab27b	2.12706e-29	-0.258827	0.877	0.94	4.29623e-25
Trp53bp2	2.57078e-29	-0.261854	0.712	0.773	5.19247e-25
Ppa1	2.68456e-29	0.332584	0.994	0.956	5.42228e-25
Pxdc1	1.43228e-28	0.396531	0.976	0.867	2.89291e-24
Atp5a1	2.18775e-28	0.278236	0.988	0.99	4.41881e-24
Sgk1	1.11831e-27	0.355663	0.972	0.893	2.25876e-23
Calml3	1.79313e-27	-0.384414	0.999	1	3.62176e-23
Kdm5b	2.64723e-27	-0.26937	0.656	0.765	5.34687e-23
Pthlh	2.68015e-27	0.492845	0.94	0.778	5.41338e-23
Scd2	3.44663e-27	-0.305996	0.903	0.984	6.96151e-23
Cebpb	7.61219e-27	-0.336623	0.995	0.995	1.53751e-22
Fgfbp1	3.57455e-26	0.389245	0.965	0.963	7.21988e-22
Set	3.72878e-26	0.265631	0.995	0.995	7.53139e-22
Foxq1	4.73193e-26	0.356446	0.956	0.807	9.55756e-22
Klf9	1.0485e-25	-0.281594	0.691	0.83	2.11776e-21
Efemp1	1.21349e-25	-0.320369	0.939	0.992	2.45101e-21
Dnajb4	1.52337e-25	-0.25348	0.797	0.877	3.0769e-21
Rab11a	2.19551e-25	0.250853	0.987	0.937	4.43449e-21
Sfrp1	2.84944e-25	-0.262766	0.932	0.971	5.75529e-21
Serpinb5	1.68577e-24	0.253916	1	1	3.40491e-20
Hp1bp3	4.12943e-24	-0.265331	0.976	0.971	8.34063e-20
Arl6ip1	5.46694e-24	-0.580699	0.98	0.992	1.10421e-19
Ifi202b	6.67748e-24	-0.450027	0.993	0.987	1.34872e-19
Evpl	8.20041e-24	-0.256608	0.91	0.95	1.65632e-19
Zfp750	5.8059e-23	-0.371123	0.886	0.896	1.17267e-18
Tmem176a	5.96748e-23	0.408632	0.82	0.585	1.20531e-18
Phgdh	7.94638e-23	0.372119	0.933	0.927	1.60501e-18
H3f3b	8.32733e-23	-0.362092	1	1	1.68195e-18
Fosb	1.86802e-22	-0.416883	0.958	0.966	3.77303e-18
Ifrd1	3.25635e-22	-0.352347	0.976	0.984	6.57718e-18
Aqp5	1.33256e-21	-0.272135	0.998	1	2.69151e-17
Igfbp2	2.8835e-21	0.38351	0.96	0.82	5.82409e-17
Tacstd2	7.50188e-21	-0.349316	1	1	1.51523e-16
Csrnp1	1.28148e-20	-0.261366	0.89	0.89	2.58833e-16
Cyr61	2.05225e-20	-0.445492	0.902	0.896	4.14514e-16
Adm	4.2415e-20	-0.329006	0.81	0.692	8.56698e-16
H1fx	6.55233e-20	-0.258674	0.334	0.504	1.32344e-15
Tmem176b	6.7965e-20	0.382713	0.772	0.546	1.37276e-15
2610528A11Rik	4.73868e-19	-0.283583	0.998	0.997	9.57118e-15
Hist1h1e	7.92243e-19	0.357916	0.933	0.778	1.60017e-14
Jun	1.18103e-18	-0.343071	1	1	2.38545e-14
2200002D01Rik	1.52106e-18	0.339682	0.962	0.901	3.07223e-14
Tsc22d1	1.6762e-18	-0.267381	0.945	0.94	3.38559e-14
Lypd3	2.00469e-18	-0.3559	0.971	0.971	4.04907e-14
Ikzf2	2.19035e-18	-0.259186	0.985	0.992	4.42407e-14
Egr1	7.12254e-18	-0.390766	0.875	0.893	1.43861e-13
Tiparp	1.96768e-17	-0.277579	0.959	0.93	3.97432e-13
F3	2.92165e-17	-0.25997	0.965	0.974	5.90115e-13
Hist1h1b	7.77589e-17	0.403436	0.902	0.77	1.57057e-12
Cd44	2.14865e-16	-0.259482	0.983	0.984	4.33985e-12
Txnip	4.08549e-16	-0.309007	0.895	0.851	8.25187e-12
Btg2	5.2928e-16	-0.256656	0.989	0.995	1.06904e-11
Top2a	1.21979e-14	-0.421008	0.972	0.953	2.46373e-10
Calm2	2.70023e-13	-0.306832	0.999	0.995	5.45392e-09
Sfn	3.41538e-12	-0.264992	1	1	6.89838e-08
Apoe	4.7321e-11	0.355792	0.952	0.875	9.55789e-07
Col1a1	4.96953e-11	-0.305159	0.662	0.582	1.00375e-06
Hspd1	7.12412e-11	0.255681	0.973	0.969	1.43893e-06
Lxn	8.43469e-11	0.255	0.874	0.768	1.70364e-06
Ier5	9.14497e-10	0.252582	0.994	0.969	1.8471e-05
Ctsl	5.26186e-08	0.270656	1	1	0.00106279
Id3	8.72854e-06	0.353095	0.981	0.982	0.176299
Dcn	0.000525724	-0.461251	0.995	0.966	1

## Sheet: CBC.DEG
p_val	avg_logFC	pct.1	pct.2	p_val_adj
Fabp5	0	2.86472	1	0.843	0
Ifitm3	0	2.62223	0.999	0.509	0
BC100530	0	2.23223	1	0.921	0
Krt14	0	2.20036	1	0.875	0
Ifi27l2a	0	2.12585	0.981	0.094	0
Ly6a	0	1.77406	0.989	0.518	0
B2m	0	1.72741	0.994	0.559	0
Krt6a	0	1.67663	1	0.952	0
S100a9	0	1.60433	0.878	0.048	0
Ifitm1	0	1.5984	0.996	0.834	0
Ndufa4	0	1.28006	0.999	0.985	0
Ly6e	0	1.26674	0.991	0.67	0
Rbp1	0	1.25827	0.995	0.86	0
S100a8	0	1.245	0.69	0.007	0
Txn1	0	1.17966	1	0.983	0
S100a6	0	1.12573	1	1	0
Aldh1a3	0	1.10453	0.948	0.45	0
H2-D1	0	1.08121	0.984	0.876	0
Tubb5	0	1.07321	0.995	0.858	0
H2-K1	0	1.03303	0.996	0.937	0
Pkm	0	1.01792	0.992	0.948	0
Tagln2	0	0.993834	0.996	0.937	0
Hmgb2	0	0.940053	0.996	0.861	0
Psmb8	0	0.926984	0.939	0.407	0
S100a14	0	0.925733	0.998	0.95	0
Ptma	0	0.883294	0.999	0.997	0
Npm1	0	0.871925	0.993	0.964	0
Tpi1	0	0.859862	0.975	0.782	0
Sec61b	0	0.854663	0.989	0.915	0
S100a11	0	0.848328	1	0.988	0
Bst2	0	0.807386	0.857	0.124	0
Pycard	0	0.801855	0.989	0.849	0
Lmna	0	0.801577	0.991	0.835	0
Rpl36al	0	0.790314	0.982	0.79	0
Selenoh	0	0.77687	0.958	0.647	0
Snrpf	0	0.766792	0.997	0.952	0
Gapdh	0	0.763573	0.994	0.984	0
Pclaf	0	0.727306	0.824	0.112	0
Uqcc2	0	0.724471	0.984	0.881	0
Ranbp1	0	0.720177	0.989	0.924	0
H2-Q7	0	0.70241	0.72	0.022	0
Tpm2	0	0.696831	0.993	0.927	0
Cstb	0	0.696521	0.995	0.959	0
Ssr4	0	0.694277	0.976	0.857	0
Mrpl33	0	0.68419	0.969	0.636	0
Mmp3	0	0.66037	0.889	0.018	0
S100a10	0	0.659181	1	0.99	0
Snrpd1	0	0.657819	0.985	0.911	0
Ifitm2	0	0.653051	0.99	0.901	0
Fxyd3	0	0.637596	0.994	0.965	0
Timm13	0	0.634858	0.983	0.871	0
Alyref	0	0.620361	0.934	0.593	0
Eif5a	0	0.614207	0.996	0.978	0
Sec61g	0	0.610438	0.985	0.942	0
Rps2	0	0.600491	1	0.996	0
Akr1b8	0	0.598174	0.754	0.086	0
Slfn2	0	0.596998	0.736	0.052	0
Uqcrq	0	0.589762	0.981	0.859	0
Sem1	0	0.585054	0.994	0.964	0
Psmb3	0	0.579889	0.98	0.911	0
Snrpd2	0	0.561329	0.986	0.936	0
Spc24	0	0.504116	0.816	0.11	0
Rpl39	0	-0.528273	1	0.996	0
Gm20383	0	-0.635126	0.064	0.691	0
Upk3bl	0	-0.696528	0.993	0.993	0
Laptm4a	0	-0.702459	0.968	0.988	0
Psca	0	-0.703567	0.942	0.983	0
Syne2	0	-0.709644	0.825	0.955	0
Upk1b	0	-0.740952	0.867	0.969	0
Cox7a2l	0	-0.750999	0.942	0.983	0
Asprv1	0	-0.754855	0.939	0.987	0
Asph	0	-0.765227	0.735	0.952	0
Pdcd4	0	-0.775701	0.727	0.941	0
Tkt	0	-0.780982	1	1	0
Myo6	0	-0.785219	0.69	0.932	0
Hspa1b	0	-0.789385	0.986	0.982	0
Ces1d	0	-0.827726	0.252	0.88	0
Aplp2	0	-0.828666	0.867	0.974	0
Dsc3	0	-0.853946	0.966	0.985	0
Cbr2	0	-0.919417	0.863	0.952	0
Dsp	0	-0.959023	0.992	0.991	0
Dsg1a	0	-0.962263	0.285	0.872	0
Krt12	0	-0.989844	1	1	0
Adh1	0	-1.05168	0.868	0.973	0
Gyg	0	-1.19298	0.733	0.962	0
Hlf	0	-1.21883	0.789	0.985	0
Dapl1	0	-1.22697	0.987	0.99	0
Lypd2	0	-1.44271	0.993	0.999	0
Pfn1	4.94065645841247e-324	0.507703	0.996	0.981	9.9791379147015e-320
Slurp1	9.88131291682493e-324	-1.03796	0.99	0.998	1.9958275829403e-319
Iqgap1	1.97626258336499e-323	-0.616759	0.973	0.979	3.9916551658806e-319
Areg	4.72820823070073e-321	1.38716	0.847	0.201	9.55003498436933e-317
Zfp36l1	4.7830149327939e-318	-0.879989	0.975	0.982	9.66073356125712e-314
Aldh3a1	1.60880027113927e-317	-0.825316	1	0.999	3.24945478764709e-313
Ahnak2	3.30021572924788e-317	-0.667811	0.517	0.89	6.66577572993487e-313
Prdx6	1.12048016410007e-316	-0.585312	0.99	0.989	2.26314583544933e-312
Esd	3.96895349717426e-314	0.617701	0.975	0.911	8.01649227359256e-310
Glul	6.758367148873e-313	-0.761262	0.948	0.989	1.36505499672937e-308
Polr2f	5.76740706017543e-312	0.590244	0.983	0.929	1.1649e-307
Rora	1.89924655606695e-311	-0.759061	0.798	0.945	3.8361e-307
Ifi204	2.14122397454807e-309	0.633678	0.76	0.123	4.32484e-305
Cdo1	8.9810870280463e-309	-0.867333	0.75	0.97	1.814e-304
Hmgb1	6.89396e-307	0.687909	0.995	0.98	1.39244e-302
Cyp3a13	8.71489e-305	-0.687102	0.382	0.832	1.76023e-300
Psmb2	1.09204e-303	0.489034	0.982	0.939	2.2057e-299
Neat1	1.47938e-303	-0.908206	0.975	0.984	2.98804e-299
Ptprd	1.1933e-302	-0.524199	0.104	0.698	2.41023e-298
Cotl1	1.98035e-302	0.686678	0.968	0.887	3.99992e-298
Rock2	7.64329e-301	-0.670836	0.936	0.969	1.54379e-296
Sypl	3.26121e-299	-0.575182	0.887	0.965	6.58698e-295
Ddx39	1.34621e-298	0.643525	0.916	0.514	2.71908e-294
Jund	5.94113e-298	-0.743207	0.995	0.996	1.19999e-293
Tmprss11a	1.68391e-297	-0.635569	0.968	0.981	3.40116e-293
Tmprss11d	1.03894e-295	-1.02085	0.708	0.913	2.09846e-291
Necab1	1.71349e-295	-0.441788	0.041	0.615	3.4609e-291
Ptgr1	8.71323e-295	-0.842532	0.794	0.929	1.7599e-290
Capg	1.93727e-294	0.568674	0.989	0.939	3.9129e-290
Dst	1.66519e-293	-0.801509	0.925	0.971	3.36336e-289
Mpc2	6.27078e-293	-0.569717	0.952	0.964	1.26657e-288
Rpl17	2.51024e-292	-0.485222	0.999	0.995	5.07017e-288
Sdc4	2.56223e-291	-0.676927	0.997	0.992	5.1752e-287
Krt17	4.93986e-291	1.21558	0.934	0.349	9.97752e-287
Lgals7	2.36432e-290	1.27928	0.977	0.746	4.77546e-286
Rps27	2.39355e-290	-0.410599	0.999	0.993	4.83449e-286
Socs3	4.35641e-290	-1.20522	0.568	0.839	8.79908e-286
Rpl23	1.02206e-287	-0.384869	1	0.997	2.06436e-283
Ndufb7	2.02484e-285	0.51477	0.969	0.798	4.08977e-281
Fam169a	3.46044e-284	-0.708474	0.596	0.908	6.98939e-280
Uba52	5.94788e-284	-0.515186	0.716	0.889	1.20135e-279
Tpt1	6.05912e-284	-0.393399	1	1	1.22382e-279
Cd164	1.38983e-283	-0.562903	0.932	0.969	2.80719e-279
Calr	1.94897e-283	0.648867	0.992	0.943	3.93653e-279
Dbp	1.46944e-282	-0.664622	0.585	0.902	2.96798e-278
Mxra7	1.34699e-278	-0.601121	0.877	0.959	2.72065e-274
Nedd4	1.59466e-277	-0.58869	0.899	0.973	3.22089e-273
Tmem59	2.82938e-277	-0.577707	0.848	0.95	5.71479e-273
Ezr	2.38922e-276	-0.57152	0.982	0.985	4.82576e-272
Aldh1a1	7.03285e-275	-0.70268	0.238	0.749	1.4205e-270
Zbp1	1.44709e-274	0.396598	0.537	0.013	2.92284e-270
Nme1	2.3929e-274	0.644801	0.957	0.867	4.83318e-270
S100a4	1.92113e-273	0.397306	0.679	0.083	3.88029e-269
Ran	7.67876e-273	0.707449	0.991	0.962	1.55096e-268
Atp5j	2.84217e-271	0.444715	0.989	0.955	5.74061e-267
Barx2	7.81e-271	0.317216	0.539	0.015	1.57746e-266
Golga4	2.15786e-270	-0.631551	0.809	0.932	4.35844e-266
Cdca3	2.41891e-269	0.51625	0.718	0.112	4.88572e-265
Birc5	1.39295e-268	0.536324	0.714	0.11	2.81348e-264
Wfdc2	7.48227e-267	0.841521	0.985	0.82	1.51127e-262
Psmb9	6.7048e-266	0.59531	0.856	0.317	1.35424e-261
Ly6c1	1.31269e-265	0.371884	0.533	0.016	2.65136e-261
Homer2	9.82327e-262	-0.718588	0.756	0.926	1.9841e-257
Ccnd1	2.98497e-261	-0.660003	0.975	0.989	6.02903e-257
Rpl35	1.05236e-260	-0.367498	0.994	0.989	2.12556e-256
Ahnak	1.18929e-259	-0.585878	0.989	0.987	2.40212e-255
Bnip3l	4.10526e-258	-0.534571	0.921	0.957	8.29181e-254
Pgk1	6.06848e-258	0.631367	0.954	0.799	1.22571e-253
Msn	1.31804e-257	0.344798	0.518	0.015	2.66217e-253
Phb2	1.69806e-257	0.565116	0.954	0.822	3.42975e-253
Piezo2	2.05711e-257	-0.581781	0.143	0.685	4.15496e-253
Mgarp	2.39499e-256	-0.654453	1	1	4.83739e-252
Upp1	3.40621e-255	0.494575	0.652	0.085	6.87987e-251
Cenpw	5.01486e-252	0.344959	0.701	0.114	1.0129e-247
Pygl	1.16552e-250	-0.604826	0.164	0.677	2.35413e-246
Ncoa4	3.10174e-250	-0.678328	0.584	0.863	6.26489e-246
Atp5g1	5.47088e-249	0.478369	0.987	0.941	1.10501e-244
Paqr5	7.11924e-248	-0.600141	0.639	0.904	1.43794e-243
Ppp3ca	1.28526e-247	-0.532749	0.928	0.971	2.59596e-243
Ercc1	1.04545e-246	0.369199	0.755	0.172	2.1116e-242
Lamp2	1.31463e-246	-0.528776	0.904	0.95	2.6553e-242
Gas6	2.50533e-246	-0.563061	0.642	0.897	5.06026e-242
Vim	2.84714e-246	0.349875	0.707	0.125	5.75065e-242
Atp1b3	2.63725e-245	-0.506944	0.97	0.98	5.32673e-241
Eif4g2	3.32633e-245	-0.475363	0.99	0.989	6.71853e-241
Cenpm	9.03744e-244	0.346946	0.712	0.131	1.82538e-239
Rtp4	9.32456e-244	0.334314	0.568	0.042	1.88337e-239
Oxr1	1.59658e-243	-0.605335	0.82	0.932	3.22477e-239
Sf3b5	3.56802e-243	0.470559	0.956	0.786	7.2067e-239
Lsm5	1.52503e-242	0.523899	0.932	0.634	3.08025e-238
Rpl12	4.78465e-242	-0.42988	0.999	0.994	9.66403e-238
Urah	4.54273e-241	0.789036	0.99	0.952	9.1754e-237
Pfdn6	5.52257e-241	0.492708	0.962	0.724	1.11545e-236
Atp5e	7.02198e-241	0.42692	0.993	0.966	1.4183e-236
Sprr1a	6.27428e-240	0.476905	0.572	0.047	1.26728e-235
Taf10	5.92134e-239	0.454297	0.974	0.911	1.19599e-234
Eef1a1	2.00337e-237	-0.456431	1	1	4.0464e-233
Rps24	5.5362e-237	-0.334534	1	0.998	1.1182e-232
Mrpl12	1.00432e-234	0.504956	0.928	0.638	2.02853e-230
Cks1b	1.04613e-233	0.604609	0.894	0.426	2.11297e-229
Ccdc71l	3.98704e-233	0.698311	0.78	0.224	8.05302e-229
Cdk2ap1	4.39889e-233	0.497962	0.884	0.526	8.88488e-229
Wdr89	2.86222e-232	0.430559	0.899	0.441	5.78111e-228
Nr1d1	4.9126e-232	-0.709953	0.849	0.952	9.92247e-228
Slc6a6	1.00088e-231	-0.859105	0.866	0.984	2.02158e-227
Pdap1	1.83393e-231	0.500592	0.956	0.818	3.70417e-227
Lgals1	3.24687e-231	0.343227	0.698	0.133	6.55802e-227
Sh2d5	3.0825e-230	0.254722	0.429	0.001	6.22604e-226
Tuba1c	2.73656e-229	0.553417	0.896	0.462	5.5273e-225
Arhgef12	3.28341e-229	-0.52174	0.852	0.937	6.63182e-225
Hspe1	7.50921e-228	0.536781	0.987	0.959	1.51671e-223
Fscn1	1.08261e-227	0.581065	0.761	0.221	2.18665e-223
Rpl24	1.61624e-227	0.385471	0.999	0.99	3.26449e-223
Stmn1	1.67887e-227	0.54604	0.912	0.389	3.39099e-223
Ldha	1.70953e-227	0.6546	0.981	0.963	3.45291e-223
Cox5b	1.17449e-226	0.433048	0.988	0.927	2.37223e-222
Cdca8	8.84821e-226	0.528272	0.754	0.186	1.78716e-221
Psma7	1.44327e-225	0.447534	0.984	0.943	2.91512e-221
Ecm1	1.83592e-225	0.64171	0.851	0.318	3.7082e-221
Cenpa	2.04469e-225	0.53997	0.68	0.125	4.12987e-221
Rps7	1.07819e-223	-0.396196	0.999	0.996	2.17774e-219
Tyms	1.09455e-223	0.411964	0.813	0.262	2.21078e-219
Kit	2.01594e-223	-0.477849	0.23	0.698	4.07179e-219
Antxr1	3.22687e-223	-0.626764	0.504	0.858	6.51764e-219
Pgam1	7.59288e-222	0.585864	0.94	0.871	1.53361e-217
Serpinb6a	1.36001e-221	0.58109	0.912	0.568	2.74696e-217
Rps26	3.65279e-221	-0.347148	0.999	0.994	7.37791e-217
Erich5	4.62255e-219	-0.579406	0.723	0.918	9.33662e-215
Banf1	8.02807e-219	0.466924	0.97	0.869	1.62151e-214
Hras	4.75796e-218	0.466199	0.971	0.919	9.61012e-214
Gldc	2.06088e-217	-0.479905	0.335	0.748	4.16256e-213
Lsm4	8.28682e-217	0.508501	0.958	0.858	1.67377e-212
Ccnb2	2.69058e-216	0.365189	0.592	0.082	5.43443e-212
Rnaseh2c	3.90343e-216	0.465237	0.894	0.44	7.88415e-212
Tuba1b	4.9106e-216	0.630551	0.961	0.818	9.91844e-212
Eif3h	9.45162e-216	-0.403858	0.969	0.971	1.90904e-211
Psmd7	7.46456e-215	0.476852	0.958	0.784	1.50769e-210
Gng5	1.15617e-214	0.432368	0.996	0.982	2.33522e-210
Ndufab1	2.07598e-214	0.430281	0.97	0.86	4.19306e-210
Mrpl20	9.88938e-214	0.450139	0.946	0.795	1.99746e-209
Phf11d	1.00242e-212	0.355121	0.719	0.173	2.02469e-208
Elob	1.19204e-212	0.386033	0.991	0.972	2.40769e-208
Rpl9-ps6	1.52363e-212	0.355096	0.818	0.295	3.07743e-208
Fdps	1.87067e-212	0.598848	0.973	0.831	3.77838e-208
Mrpl51	2.58648e-212	0.450012	0.94	0.651	5.22417e-208
Krt15	6.12277e-211	0.890815	0.999	0.948	1.23668e-206
Chl1	6.03653e-210	-0.529105	0.655	0.865	1.21926e-205
Npepps	7.97458e-209	-0.580971	0.924	0.953	1.61071e-204
Eif4ebp1	9.49256e-209	0.504946	0.945	0.658	1.91731e-204
Arpc1b	1.03621e-208	0.469955	0.965	0.86	2.09293e-204
Cda	1.13161e-207	0.649741	0.852	0.446	2.28563e-203
Ybx1	4.1674e-207	0.446611	0.999	0.988	8.41731e-203
Lancl1	1.24404e-206	-0.509192	0.663	0.865	2.51271e-202
Irf7	4.74142e-206	0.432763	0.644	0.124	9.57671e-202
Hypk	4.78066e-206	0.423783	0.949	0.665	9.65597e-202
Psmb4	4.85409e-205	0.42215	0.973	0.926	9.80429e-201
Crot	5.5681e-205	-0.499198	0.647	0.842	1.12465e-200
Lgals3bp	5.90486e-205	0.252007	0.526	0.049	1.19266e-200
Actn1	1.40601e-204	0.279608	0.484	0.031	2.83987e-200
Timm10b	9.72438e-204	0.3412	0.822	0.298	1.96413e-199
H2afx	4.51275e-203	0.621049	0.868	0.401	9.11485e-199
Apobec3	2.38156e-202	0.265578	0.544	0.06	4.81027e-198
Cks2	6.19022e-202	0.72894	0.904	0.462	1.2503e-197
Cdkn3	6.64868e-202	0.391165	0.575	0.078	1.3429e-197
Ppib	4.14632e-201	0.417074	0.987	0.961	8.37473e-197
Snrpb	3.84896e-200	0.389929	0.992	0.95	7.77412e-196
Magoh	7.73303e-200	0.423831	0.97	0.871	1.56192e-195
Mgp	8.78661e-200	0.345112	0.815	0.281	1.77472e-195
Cpne3	9.58253e-200	-0.478834	0.78	0.927	1.93548e-195
Rpl5	1.46153e-199	-0.390207	1	0.997	2.95201e-195
Tomm40	1.73216e-199	0.442617	0.919	0.584	3.49861e-195
Scin	2.6707e-198	-0.463908	0.473	0.784	5.39428e-194
Lrrc59	1.13418e-197	0.440744	0.849	0.425	2.29081e-193
Uqcr11	1.86856e-197	0.400235	0.976	0.904	3.77412e-193
Smpdl3a	4.5009e-196	-0.441561	0.491	0.778	9.09091e-192
Lsm7	8.97381e-196	0.42754	0.938	0.605	1.81253e-191
Tox	4.21087e-195	-0.307396	0.037	0.473	8.50512e-191
0610012G03Rik	1.71735e-194	0.408873	0.887	0.498	3.4687e-190
Evi5	5.45434e-194	-0.459971	0.489	0.77	1.10167e-189
Rhob	8.08335e-193	-0.695001	0.872	0.942	1.63267e-188
Dynlt3	1.04144e-192	-0.451294	0.813	0.906	2.1035e-188
Atp5k	3.12097e-192	0.433407	0.971	0.808	6.30374e-188
Ppl	3.60806e-192	-0.51739	0.933	0.973	7.28756e-188
Higd1a	1.43166e-190	0.45463	0.947	0.698	2.89167e-186
Mrpl30	2.06889e-190	0.414401	0.961	0.833	4.17874e-186
Tk1	3.02005e-190	0.355239	0.705	0.187	6.09991e-186
Acadm	9.89005e-189	-0.412703	0.732	0.855	1.99759e-184
Ucp2	3.24638e-188	-0.449936	0.949	0.978	6.55703e-184
Rpl27	4.89129e-188	0.341134	0.993	0.977	9.87943e-184
Clic1	7.75958e-188	0.399059	0.99	0.977	1.56728e-183
AC160336.1	8.07948e-188	0.671907	0.888	0.475	1.63189e-183
Cox7a2	3.4884e-187	0.36198	0.987	0.954	7.04587e-183
Rps5	5.70265e-187	-0.363269	0.999	0.996	1.15182e-182
Csde1	6.93205e-187	-0.409766	0.968	0.975	1.40014e-182
Tnfrsf1a	1.7025e-186	0.445035	0.939	0.665	3.4387e-182
Epas1	4.44672e-186	-0.587958	0.679	0.915	8.98149e-182
Utrn	1.27619e-185	-0.45275	0.523	0.779	2.57766e-181
Mydgf	1.88383e-185	0.407412	0.917	0.57	3.80495e-181
Polr2j	9.52772e-185	0.409412	0.968	0.786	1.92441e-180
Selenok	1.35737e-184	0.430907	0.982	0.926	2.74162e-180
Ifit3	1.82689e-184	0.494917	0.629	0.134	3.68994e-180
App	4.84987e-184	-0.492341	0.917	0.967	9.79576e-180
Snrpd3	1.03634e-183	0.414037	0.945	0.763	2.0932e-179
Eny2	1.61623e-183	0.41285	0.956	0.785	3.26447e-179
Cdc20	2.38172e-183	0.560803	0.6	0.112	4.8106e-179
Apc	6.27139e-183	-0.439909	0.547	0.795	1.2667e-178
Rrm2	8.45362e-183	0.463638	0.696	0.206	1.70746e-178
Rbm3	1.05136e-182	0.443317	0.995	0.986	2.12354e-178
Erbin	1.24315e-182	-0.453639	0.728	0.884	2.51091e-178
Crim1	1.31161e-182	-0.547853	0.779	0.925	2.64919e-178
Akap9	4.46994e-181	-0.47104	0.768	0.892	9.02838e-177
Pmvk	1.56864e-180	0.473942	0.877	0.469	3.16834e-176
Mrpl54	5.24762e-180	0.397855	0.953	0.731	1.05991e-175
Nmt1	2.70075e-179	0.32264	0.801	0.312	5.45497e-175
Dnajb1	7.8622e-179	-0.713216	0.963	0.963	1.58801e-174
Cdk1	9.35474e-179	0.338548	0.628	0.136	1.88947e-174
Pcm1	1.30922e-178	-0.424284	0.714	0.854	2.64437e-174
Tubb4b	6.28895e-178	0.661764	0.987	0.908	1.27024e-173
H2-T22	2.17615e-177	0.448894	0.843	0.415	4.39539e-173
Egln3	3.43085e-177	-0.554198	0.863	0.935	6.92964e-173
Sphkap	9.0424e-177	-0.349844	0.068	0.495	1.82638e-172
Cyfip2	9.32684e-177	-0.414243	0.292	0.699	1.88384e-172
Cd63	1.85346e-176	0.375413	0.73	0.228	3.74363e-172
Adh7	1.90535e-176	-0.481834	0.977	0.991	3.84842e-172
Aprt	7.39738e-176	0.462698	0.962	0.858	1.49412e-171
Ccdc34	8.33338e-176	0.355112	0.833	0.342	1.68318e-171
Psmb6	6.31989e-175	0.379793	0.97	0.904	1.27649e-170
Cycs	7.58658e-175	0.420799	0.938	0.723	1.53234e-170
Nupr1	1.31253e-173	0.41413	0.843	0.358	2.65104e-169
Commd1	2.38269e-173	0.37654	0.92	0.611	4.81255e-169
Sorl1	5.6116e-173	-0.421628	0.68	0.849	1.13343e-168
Srsf7	6.43027e-173	0.451365	0.954	0.763	1.29879e-168
Ypel2	2.46955e-172	-0.553696	0.342	0.67	4.98799e-168
Snrpe	2.83492e-172	0.401711	0.977	0.943	5.72597e-168
Gpha2	3.27342e-172	0.711002	0.873	0.411	6.61166e-168
Tmem14c	3.42532e-172	0.410898	0.935	0.82	6.91846e-168
Mycbp2	7.39624e-172	-0.4526	0.901	0.949	1.49389e-167
Aldoa	7.96224e-172	0.486729	0.973	0.879	1.60821e-167
Snrpa1	1.84816e-171	0.414153	0.893	0.552	3.73292e-167
Sgk3	5.79408e-171	-0.392209	0.587	0.816	1.17029e-166
Cyp4a12b	5.57837e-170	-0.44817	0.208	0.622	1.12672e-165
Gadd45b	4.81323e-169	-0.781801	0.825	0.913	9.72177e-165
D8Ertd738e	5.9574e-169	0.380466	0.972	0.879	1.20328e-164
Mpc1	1.52802e-168	-0.388305	0.943	0.957	3.08629e-164
Cxcl2	1.65952e-168	0.325519	0.356	0.007	3.3519e-164
Psmb10	5.92812e-168	0.372272	0.794	0.325	1.19736e-163
Atp6ap2	1.00368e-167	-0.409296	0.763	0.869	2.02724e-163
Anp32a	1.12899e-167	-0.404939	0.894	0.941	2.28034e-163
Gmnn	1.38466e-167	0.4159	0.825	0.36	2.79674e-163
Mndal	3.20726e-167	0.30601	0.539	0.089	6.47802e-163
Ube2s	4.51603e-167	0.530671	0.966	0.827	9.12148e-163
Eps8	7.17023e-167	0.295756	0.527	0.082	1.44824e-162
Top2b	7.8963e-167	-0.401101	0.704	0.844	1.5949e-162
Gm47283	1.08183e-166	0.433029	0.737	0.265	2.18508e-162
Anxa8	1.99845e-166	-0.411984	0.968	0.985	4.03647e-162
Cox6b1	2.30189e-166	0.338275	0.99	0.951	4.64936e-162
Eif4e2	4.38955e-165	0.373615	0.925	0.671	8.866e-161
Mrpl14	2.40383e-164	0.381975	0.95	0.751	4.85526e-160
Hnrnpa0	4.51818e-164	0.405109	0.982	0.929	9.12583e-160
Tnfrsf12a	6.1185e-164	0.567094	0.926	0.616	1.23581e-159
Oasl2	7.40644e-164	0.338984	0.651	0.179	1.49595e-159
Arpp19	1.28609e-163	0.379862	0.982	0.883	2.59764e-159
Reep3	9.63021e-163	-0.428123	0.756	0.895	1.94511e-158
Psma2	1.7369e-162	0.3549	0.983	0.938	3.50819e-158
Tshz2	2.78451e-162	-0.410043	0.677	0.814	5.62415e-158
Zmynd11	1.04876e-161	-0.403282	0.763	0.869	2.11828e-157
Pgp	1.51536e-161	0.291405	0.742	0.26	3.06072e-157
Ephx1	2.098e-161	-0.378703	0.397	0.698	4.23754e-157
Ddah1	2.42749e-161	-0.45101	0.38	0.693	4.90304e-157
Ap1s1	3.47709e-161	0.341854	0.811	0.375	7.02303e-157
Gm10076	3.75285e-161	-0.351054	0.635	0.807	7.58001e-157
Tslp	1.94412e-160	0.714471	0.799	0.355	3.92673e-156
Eif1ax	2.35059e-160	0.375036	0.965	0.86	4.74773e-156
Scand1	2.84429e-160	0.382643	0.964	0.803	5.74489e-156
Dstn	3.50118e-160	0.434979	0.995	0.982	7.07168e-156
Osbpl6	1.26753e-159	-0.343201	0.186	0.561	2.56015e-155
Lars2	2.14477e-159	0.506101	0.757	0.285	4.332e-155
Hmgn5	3.75283e-159	-0.458315	0.611	0.792	7.57996e-155
Krt19	5.34163e-159	0.335965	0.592	0.134	1.0789e-154
Slc7a1	1.86497e-157	-0.484793	0.591	0.804	3.76687e-153
Elk3	4.35495e-157	0.255851	0.666	0.193	8.79614e-153
Jak1	1.79759e-156	-0.436096	0.913	0.952	3.63078e-152
Krt16	3.5791e-156	1.09822	0.999	0.869	7.22907e-152
Emp1	7.67988e-156	-0.483805	0.995	0.996	1.55118e-151
Gsta2	9.8479e-156	-0.568329	0.483	0.761	1.98908e-151
Slc39a8	9.85625e-156	-0.393747	0.286	0.654	1.99077e-151
Scp2	2.20204e-155	-0.360354	0.939	0.943	4.44769e-151
Cd109	3.67505e-155	-0.476024	0.646	0.807	7.42287e-151
Csn3	3.75292e-155	0.299941	0.311	0.002	7.58015e-151
Rpl41	5.19332e-155	0.277235	0.999	0.997	1.04895e-150
Naa20	8.16697e-155	0.381057	0.968	0.835	1.64956e-150
E130218I03Rik	1.31082e-154	-0.39975	0.291	0.672	2.64759e-150
Hspb1	2.53236e-154	-0.567572	0.998	0.998	5.11485e-150
Exph5	3.50389e-154	-0.402043	0.309	0.643	7.07717e-150
Klf3	8.1062e-154	-0.511852	0.936	0.976	1.63729e-149
Etnk1	1.76917e-153	-0.510729	0.708	0.876	3.57337e-149
Dynap	2.19847e-153	0.311196	0.315	0.003	4.44047e-149
Knstrn	2.98478e-153	0.250761	0.546	0.11	6.02867e-149
Nap1l1	4.21942e-152	0.542792	0.936	0.768	8.52238e-148
Prdx4	1.14854e-151	0.310922	0.655	0.196	2.31982e-147
Carhsp1	1.6796e-151	0.334747	0.867	0.439	3.39246e-147
Dkk3	4.32702e-151	-0.487508	0.642	0.876	8.73972e-147
Kif5b	4.71738e-151	-0.390508	0.967	0.973	9.52816e-147
Slirp	5.31029e-151	0.32958	0.88	0.49	1.07257e-146
Eif4a1	1.77077e-150	0.333581	0.995	0.978	3.57661e-146
1810037I17Rik	2.22932e-150	0.384962	0.989	0.922	4.50277e-146
Dut	2.41974e-149	0.541159	0.92	0.668	4.8874e-145
Suco	2.70325e-149	-0.528833	0.937	0.967	5.46002e-145
Mif	5.6562e-149	0.350311	0.994	0.971	1.14244e-144
Mast4	7.10924e-149	-0.421938	0.971	0.974	1.43592e-144
Atp5o.1	1.53029e-148	0.359136	0.972	0.93	3.09087e-144
Exosc8	1.71441e-148	0.31216	0.792	0.345	3.46276e-144
Htra1	2.18838e-148	0.348909	0.672	0.219	4.42008e-144
Krt13	4.10022e-148	0.736558	0.978	0.811	8.28162e-144
Stfa3	4.11438e-148	0.356952	0.712	0.259	8.31023e-144
Fbln1	4.44063e-148	0.355354	0.786	0.351	8.96919e-144
Tmigd1	9.06239e-148	0.295039	0.642	0.187	1.83042e-143
Vps13a	1.02045e-147	-0.372653	0.661	0.807	2.06111e-143
Rpl32	1.15246e-147	0.265752	1	0.996	2.32774e-143
Nudt4	1.94963e-147	-0.420046	0.925	0.955	3.93786e-143
Chd3	2.26424e-147	-0.3884	0.68	0.834	4.57332e-143
Ube2c	3.93427e-147	0.514245	0.656	0.198	7.94645e-143
Fbl	5.26142e-147	0.400497	0.958	0.821	1.0627e-142
Wdr18	6.00199e-147	0.282202	0.756	0.299	1.21228e-142
Sarnp	7.85028e-147	0.366229	0.926	0.679	1.5856e-142
Slco3a1	1.32083e-146	-0.438097	0.592	0.812	2.66781e-142
Calm1	2.43963e-146	0.349509	0.994	0.974	4.92757e-142
Sbno2	5.25907e-146	-0.543772	0.73	0.821	1.06223e-141
Cxadr	6.97908e-146	-0.42988	0.749	0.871	1.40963e-141
Jarid2	2.96526e-145	-0.434843	0.718	0.864	5.98923e-141
Crlf1	3.27781e-145	-0.415936	0.477	0.779	6.62051e-141
Cox5a	4.50698e-145	0.390239	0.984	0.95	9.10319e-141
Krt4	5.06689e-145	0.465502	0.695	0.239	1.02341e-140
Tmsb10	7.53058e-145	0.507684	0.991	0.924	1.52103e-140
Ethe1	1.09335e-144	0.28974	0.767	0.32	2.20835e-140
Serpinb3a	1.81065e-144	0.406198	0.432	0.052	3.65715e-140
Lsm2	4.33026e-144	0.385276	0.913	0.618	8.74626e-140
Ssu72	5.63526e-144	0.352909	0.953	0.807	1.13821e-139
Kif21a	7.33102e-144	-0.399377	0.943	0.969	1.48072e-139
Sptbn1	8.37519e-144	-0.399117	0.722	0.877	1.69162e-139
Rps27l	1.35374e-143	0.345913	0.987	0.959	2.73429e-139
Ndufc1	2.50874e-143	0.385186	0.943	0.715	5.06715e-139
Nmi	1.07729e-142	0.309314	0.745	0.304	2.17591e-138
Fn1	2.06231e-142	-0.469955	0.386	0.677	4.16545e-138
Npr3	2.1493e-142	-0.29316	0.073	0.438	4.34116e-138
Huwe1	2.72518e-142	-0.399063	0.73	0.864	5.50432e-138
Cux1	8.3469e-142	-0.364643	0.876	0.919	1.68591e-137
Msi2	7.47944e-141	-0.38448	0.682	0.839	1.5107e-136
Mrpl21	7.71044e-141	0.336776	0.913	0.621	1.55736e-136
Ccnd2	1.29106e-140	-0.638345	0.752	0.885	2.60768e-136
Zbtb38	2.57495e-140	-0.428501	0.618	0.804	5.20089e-136
Rbx1	5.62741e-140	0.327346	0.99	0.94	1.13662e-135
Mrpl57	3.42252e-139	0.346508	0.912	0.614	6.9128e-135
Perp	4.80877e-139	-0.347231	1	1	9.71276e-135
Jpt1	5.76786e-139	0.40458	0.927	0.652	1.16499e-134
Pomp	8.75404e-139	0.323546	0.98	0.941	1.76814e-134
Ebp	1.39275e-138	0.332529	0.832	0.469	2.81307e-134
Mgst3	1.77965e-138	0.411503	0.982	0.92	3.59453e-134
Pglyrp1	2.60813e-138	0.49135	0.9	0.589	5.2679e-134
H2afz	3.04164e-138	0.470197	0.997	0.987	6.14351e-134
Creb5	1.12657e-137	0.505475	0.67	0.23	2.27545e-133
Samhd1	1.24097e-137	0.408972	0.758	0.323	2.50651e-133
Nhp2	1.45226e-137	0.391534	0.946	0.818	2.93327e-133
Purb	2.26625e-137	-0.387123	0.929	0.966	4.57737e-133
Gadd45gip1	4.94287e-137	0.299545	0.86	0.474	9.98361e-133
Pdcd6	4.95247e-137	0.322435	0.965	0.869	1.0003e-132
Celf2	1.6394e-136	-0.351394	0.292	0.594	3.31126e-132
Pmepa1	2.21752e-136	0.421195	0.796	0.388	4.47894e-132
Map3k1	2.33915e-136	-0.349948	0.465	0.727	4.72461e-132
Psma5	8.3206e-136	0.363778	0.944	0.86	1.6806e-131
Sigmar1	9.80406e-136	0.259823	0.707	0.265	1.98022e-131
Ndufa5	3.08151e-135	0.354261	0.959	0.769	6.22403e-131
Mrps34	5.51315e-135	0.326059	0.882	0.538	1.11355e-130
Rps12	6.24638e-135	-0.264098	1	0.999	1.26164e-130
Tuba4a	8.50802e-135	0.371689	0.901	0.582	1.71845e-130
Pfdn5	3.55363e-134	-0.300745	0.98	0.974	7.17763e-130
Adipor1	5.95724e-134	-0.358438	0.913	0.944	1.20324e-129
Isg15	7.11868e-134	0.352047	0.608	0.179	1.43783e-129
Cldn4	1.49777e-133	-0.68263	0.951	0.957	3.02519e-129
Mrpl27	4.87487e-133	0.287938	0.865	0.485	9.84625e-129
Ptgs2	1.25294e-132	0.42251	0.456	0.075	2.53069e-128
Usp9x	1.97549e-132	-0.360143	0.661	0.809	3.9901e-128
Elof1	8.15869e-132	0.335666	0.927	0.733	1.64789e-127
Tmprss4	2.1505e-131	0.271065	0.56	0.145	4.34357e-127
Csrp1	4.62937e-131	0.457558	0.813	0.421	9.35041e-127
Anxa3	5.56022e-131	0.324322	0.823	0.415	1.12305e-126
Cdc42ep3	8.69559e-131	0.319946	0.707	0.268	1.75633e-126
Pxdc1	8.83962e-131	0.624832	0.977	0.804	1.78543e-126
Lamb1	3.03493e-130	-0.313553	0.241	0.57	6.12996e-126
Pkp3	3.28011e-130	0.378497	0.961	0.798	6.62517e-126
Sqstm1	5.2737e-130	-0.532459	0.863	0.883	1.06518e-125
Sept9	8.8392e-130	0.280308	0.758	0.332	1.78534e-125
Rapgef5	1.05971e-129	-0.368349	0.552	0.73	2.1404e-125
Stag2	1.12176e-129	-0.348693	0.456	0.713	2.26574e-125
Pbrm1	1.52892e-129	-0.341651	0.762	0.833	3.08812e-125
Ptges	1.02465e-128	0.262127	0.685	0.249	2.06958e-124
Cdk2ap2	3.57105e-128	0.345435	0.932	0.669	7.2128e-124
Ivns1abp	3.80367e-128	-0.363697	0.682	0.823	7.68266e-124
Braf	7.7454e-128	-0.350732	0.487	0.693	1.56442e-123
Nipbl	9.77102e-128	-0.361431	0.773	0.862	1.97355e-123
Ncor1	1.7324e-127	-0.375017	0.87	0.917	3.49909e-123
Hook3	2.61643e-127	-0.387031	0.662	0.788	5.28467e-123
Tm9sf3	2.70924e-127	-0.389029	0.82	0.929	5.47212e-123
Ly6g6c	9.04363e-127	-0.319406	0.178	0.554	1.82663e-122
Cpd	9.87477e-127	-0.407073	0.841	0.926	1.99451e-122
Rpa3	3.51449e-126	0.296225	0.811	0.417	7.09857e-122
Aak1	5.22249e-126	-0.34334	0.428	0.659	1.05484e-121
Rps4x	1.03084e-125	-0.284995	1	0.999	2.08209e-121
Mrps7	1.26211e-125	0.315919	0.873	0.571	2.54921e-121
Pfdn1	2.88679e-125	0.324994	0.965	0.858	5.83074e-121
Zfhx3	4.69115e-125	-0.359868	0.637	0.802	9.47519e-121
Nfix	5.02988e-125	-0.36348	0.648	0.834	1.01594e-120
Camk1d	1.31827e-124	-0.314199	0.505	0.707	2.66264e-120
Igfbp5	2.7499e-124	-0.57203	0.546	0.791	5.55424e-120
Pthlh	3.61166e-124	0.659973	0.964	0.749	7.29484e-120
Krtcap2	3.87353e-124	0.322987	0.964	0.86	7.82376e-120
Prom1	5.3075e-124	-0.293035	0.316	0.593	1.07201e-119
Rps19bp1	5.44072e-124	0.264255	0.814	0.411	1.09892e-119
Mal2	5.61388e-124	-0.408192	0.88	0.96	1.13389e-119
AI413582	1.13707e-123	0.291655	0.801	0.392	2.29666e-119
R3hdm2	1.31036e-123	-0.330244	0.699	0.804	2.64666e-119
Mpped2	2.58054e-123	-0.272361	0.158	0.483	5.21217e-119
Psmb5	3.13507e-123	0.318055	0.957	0.904	6.33221e-119
Psme2	3.48469e-123	0.351926	0.956	0.871	7.03837e-119
Lsamp	3.50639e-123	-0.363277	0.252	0.583	7.08221e-119
Calml3	4.16618e-123	-0.580562	0.999	0.998	8.41485e-119
Tns4	4.5251e-123	-0.442619	0.853	0.925	9.13979e-119
Arhgdib	5.1638e-123	0.340136	0.789	0.401	1.04298e-118
Dynll1	6.28544e-123	0.404282	0.998	0.985	1.26953e-118
Riok2	9.32523e-123	-0.333958	0.652	0.789	1.88351e-118
Tef	1.39075e-122	-0.344347	0.467	0.698	2.80904e-118
Stk35	2.11719e-122	-0.455945	0.814	0.913	4.27631e-118
Il1a	3.10831e-122	0.374475	0.58	0.18	6.27817e-118
Tma7	3.13714e-122	0.29772	0.988	0.94	6.33639e-118
Emg1	3.56857e-122	0.335466	0.926	0.764	7.2078e-118
Lyar	8.05428e-122	0.348562	0.867	0.574	1.6268e-117
A830036E02Rik	1.39193e-121	-0.455998	0.504	0.743	2.81142e-117
Ssbp1	2.20878e-121	0.300049	0.892	0.571	4.4613e-117
Gadd45a	2.35174e-121	0.378922	0.799	0.416	4.75005e-117
Csnk1a1	2.99276e-121	-0.321961	0.98	0.98	6.04478e-117
Psma4	2.6462e-120	0.331387	0.963	0.899	5.3448e-116
Gm42418	5.65752e-120	0.819867	1	1	1.14271e-115
Ndufs7	7.4373e-120	0.312385	0.939	0.765	1.50219e-115
Sptan1	9.18031e-120	-0.330107	0.686	0.805	1.85424e-115
Gpr87	1.17449e-119	0.351668	0.949	0.733	2.37223e-115
Sssca1	1.45639e-119	0.293272	0.846	0.488	2.94162e-115
Znrf2	2.45192e-119	-0.356292	0.83	0.882	4.95239e-115
Babam2	6.7017e-119	-0.29963	0.555	0.719	1.35361e-114
Pard3	7.7415e-119	-0.353932	0.794	0.871	1.56363e-114
Tax1bp1	7.74352e-119	-0.326983	0.966	0.969	1.56404e-114
Pdia6	7.85078e-119	0.391584	0.939	0.855	1.5857e-114
Ubl3	1.38604e-118	-0.340257	0.887	0.925	2.79953e-114
Ndufc2	1.75776e-118	0.314097	0.966	0.874	3.55031e-114
Sh3gl2	2.96687e-118	-0.303228	0.384	0.648	5.99248e-114
Mylip	8.53585e-118	-0.329975	0.442	0.669	1.72407e-113
Pten	8.70961e-118	-0.344046	0.775	0.886	1.75917e-113
Sdf2l1	8.94759e-118	0.268978	0.657	0.255	1.80723e-113
Pfkl	3.85611e-117	0.320171	0.804	0.45	7.78857e-113
Mpst	5.72662e-117	-0.308307	0.715	0.796	1.15666e-112
Ier5	5.77875e-117	0.653242	0.986	0.913	1.16719e-112
Prelid1	1.28922e-116	0.350312	0.929	0.863	2.60397e-112
Rnf13	5.06459e-116	-0.29402	0.492	0.668	1.02295e-111
Atrx	7.10118e-116	-0.382306	0.796	0.88	1.4343e-111
Kmt2a	7.68633e-116	-0.31478	0.597	0.72	1.55248e-111
Ephx2	1.16683e-115	-0.275549	0.199	0.499	2.35676e-111
Stoml2	1.99602e-115	0.330709	0.89	0.668	4.03156e-111
Lpp	2.04639e-115	-0.35161	0.61	0.752	4.1333e-111
Malat1	2.83242e-115	-0.279131	1	1	5.72093e-111
Diaph1	3.10098e-115	-0.340164	0.874	0.911	6.26336e-111
Cdkn1a	3.68295e-115	-0.568108	0.915	0.919	7.43882e-111
Lig1	4.84116e-115	0.3221	0.73	0.319	9.77819e-111
Mrps16	6.72737e-115	0.306145	0.927	0.756	1.35879e-110
Selenof	1.33811e-114	0.333094	0.97	0.938	2.70272e-110
Ubr5	4.45046e-114	-0.319691	0.673	0.775	8.98903e-110
Ppih	5.78139e-114	0.262426	0.784	0.397	1.16773e-109
Trpm3	8.75132e-114	-0.311376	0.338	0.633	1.76759e-109
Tspan5	2.10775e-113	-0.297522	0.461	0.658	4.25724e-109
Trim29	2.80706e-113	-0.302554	0.981	0.983	5.66969e-109
Rab10	3.17964e-113	-0.317089	0.938	0.959	6.42225e-109
Exosc7	3.43449e-113	0.307132	0.894	0.6	6.93698e-109
Ctnna1	3.67855e-113	-0.311874	0.944	0.945	7.42993e-109
Ebna1bp2	4.18752e-113	0.307661	0.888	0.637	8.45794e-109
Ttc3	4.49385e-113	-0.341799	0.666	0.806	9.07669e-109
Coa3	5.24854e-113	0.316525	0.95	0.848	1.0601e-108
Mreg	9.95455e-113	-0.336202	0.482	0.67	2.01062e-108
Mrto4	1.21193e-112	0.302587	0.842	0.518	2.44787e-108
Ube2e2	1.50993e-112	-0.291837	0.568	0.717	3.04977e-108
Clpx	1.58207e-112	-0.383936	0.819	0.839	3.19546e-108
Serbp1	3.12211e-112	0.310496	0.995	0.984	6.30603e-108
G3bp1	4.65253e-112	-0.31436	0.949	0.957	9.39718e-108
Mal	6.51184e-112	-0.425867	0.97	0.99	1.31526e-107
Sub1	9.14428e-112	0.278486	0.994	0.972	1.84696e-107
Phlda3	1.10788e-111	0.360937	0.97	0.815	2.2377e-107
Ddx3x	2.15734e-111	-0.348767	0.867	0.925	4.3574e-107
Ptpn13	3.68884e-111	-0.341942	0.896	0.923	7.45072e-107
Mrpl41	4.9197e-111	0.255982	0.835	0.469	9.93682e-107
U2af1	1.47517e-110	0.290537	0.968	0.921	2.97955e-106
H2afy	1.64938e-110	0.319213	0.966	0.923	3.33141e-106
Arhgdia	2.8001e-110	0.312585	0.933	0.781	5.65564e-106
Ktn1	3.19781e-110	-0.341064	0.922	0.944	6.45893e-106
Pum2	3.31546e-110	-0.296339	0.754	0.821	6.69656e-106
Psma1	7.14885e-110	0.308914	0.931	0.825	1.44393e-105
Ptprf	8.28119e-110	-0.366559	0.885	0.942	1.67263e-105
Tpm1	1.15806e-109	0.26118	0.513	0.139	2.33905e-105
Mgea5	1.39512e-109	-0.350474	0.796	0.859	2.81786e-105
Tulp4	1.55502e-109	-0.318485	0.644	0.774	3.14084e-105
Fam162a	4.46315e-109	0.398595	0.964	0.872	9.01468e-105
Ppil1	5.24956e-109	0.290974	0.836	0.492	1.06031e-104
Fgfbp1	7.87e-109	0.480279	0.98	0.909	1.58958e-104
Ssr2	8.10952e-109	0.324017	0.905	0.715	1.63796e-104
Wapl	1.28632e-108	-0.305952	0.829	0.886	2.59811e-104
Copg2	1.62778e-108	-0.303201	0.661	0.787	3.28779e-104
Pgd	1.79226e-108	0.314388	0.86	0.561	3.62e-104
Nbeal1	3.45292e-108	-0.314842	0.466	0.672	6.97421e-104
Slc12a2	4.2467e-108	-0.360643	0.647	0.821	8.57748e-104
Snrpa	1.03317e-107	0.291632	0.927	0.697	2.08679e-103
Atp5g3	1.06868e-107	0.302854	0.968	0.924	2.15852e-103
Gas1	1.88412e-107	-0.484561	0.594	0.814	3.80554e-103
Phip	2.56101e-107	-0.374196	0.811	0.858	5.17273e-103
Chp1	3.86739e-107	-0.298913	0.642	0.756	7.81134e-103
Rcc2	5.2482e-107	0.32553	0.88	0.629	1.06003e-102
Znhit1	1.03386e-106	0.292282	0.885	0.579	2.08818e-102
Clstn1	1.44515e-106	-0.296751	0.52	0.687	2.91891e-102
Ggta1	2.16524e-106	-0.354162	0.65	0.777	4.37336e-102
Emc6	2.47062e-106	0.290841	0.914	0.686	4.99016e-102
Nol7	2.93041e-106	0.29234	0.966	0.884	5.91883e-102
Rpl27-ps3	3.37912e-106	0.251373	0.861	0.515	6.82514e-102
Fam129a	5.45166e-106	-0.281452	0.323	0.573	1.10113e-101
Acap2	5.96869e-106	-0.299802	0.513	0.688	1.20556e-101
Myo1e	6.19184e-106	-0.341109	0.78	0.842	1.25063e-101
Psmd3	1.00601e-105	0.301421	0.9	0.688	2.03195e-101
Gm26669	1.33478e-105	-0.297857	0.309	0.562	2.69598e-101
Eef1b2	1.4083e-105	-0.251199	0.998	0.993	2.84448e-101
Csta1	2.50782e-105	0.455639	0.866	0.572	5.06529e-101
Fam174a	5.65264e-105	-0.254852	0.528	0.671	1.14172e-100
Tmed9	5.75499e-105	0.311351	0.962	0.926	1.16239e-100
Hdgfl3	6.36586e-105	-0.328115	0.665	0.807	1.28578e-100
Kmt2c	8.97362e-105	-0.307493	0.563	0.729	1.81249e-100
Ddost	8.98443e-105	0.323717	0.894	0.737	1.81468e-100
2610528A11Rik	1.21125e-104	-0.403494	0.988	0.99	2.44649e-100
Dap	1.3394e-104	-0.347092	0.852	0.888	2.70531e-100
Lman2	3.20667e-104	0.274204	0.889	0.59	6.47683e-100
Aff4	3.23597e-104	-0.321342	0.802	0.881	6.53602e-100
Nudc	3.42968e-104	0.303823	0.942	0.803	6.92727e-100
Dock1	1.14669e-103	-0.304764	0.632	0.751	2.31609e-99
Eef2k	1.62146e-103	-0.282566	0.606	0.73	3.27502e-99
Abcd3	2.00727e-103	-0.278719	0.587	0.724	4.05429e-99
Hist1h1c	3.67558e-103	-0.595754	0.936	0.918	7.42394e-99
Ube2a	5.11879e-103	0.278223	0.909	0.632	1.03389e-98
St6galnac1	7.94924e-103	-0.406322	0.385	0.643	1.60559e-98
Myh14	1.18249e-102	-0.315398	0.689	0.794	2.38839e-98
Med21	2.43947e-102	0.258599	0.906	0.601	4.92724e-98
Bcl7a	3.40021e-102	-0.277714	0.421	0.642	6.86774e-98
Ifngr1	3.92329e-102	0.382799	0.91	0.659	7.92426e-98
Smim14	4.33891e-102	-0.27226	0.808	0.841	8.76374e-98
Eif6	6.13413e-102	0.283895	0.982	0.943	1.23897e-97
Lrrc8b	7.15126e-102	-0.29072	0.511	0.695	1.44441e-97
Mcm5	7.24849e-102	0.294765	0.702	0.316	1.46405e-97
Ifi35	8.02796e-102	0.293656	0.871	0.562	1.62149e-97
Ewsr1	8.37816e-102	0.298412	0.963	0.851	1.69222e-97
Sema5a	1.09834e-101	-0.301588	0.326	0.571	2.21843e-97
Naa10	1.12775e-101	0.278605	0.852	0.564	2.27783e-97
Ddx6	1.26473e-101	-0.31761	0.811	0.868	2.5545e-97
Nckap1	2.82069e-101	-0.31296	0.761	0.845	5.69724e-97
Abi3bp	2.93656e-101	-0.286459	0.161	0.466	5.93126e-97
Lamb3	3.2926e-101	0.261159	0.682	0.295	6.65039e-97
Odc1	3.40625e-101	-0.38136	0.974	0.974	6.87994e-97
Polr2k	4.03594e-101	0.262182	0.899	0.594	8.1518e-97
Zyx	4.72601e-101	0.290661	0.82	0.47	9.54559e-97
Bmpr2	1.00622e-100	-0.283393	0.491	0.658	2.03237e-96
Dazap1	1.03093e-100	0.288798	0.944	0.793	2.08226e-96
Ppa1	1.16523e-100	0.344504	0.976	0.928	2.35353e-96
Gpt	2.93796e-100	-0.256314	0.325	0.568	5.93409e-96
Gnptab	4.08768e-100	-0.259913	0.363	0.568	8.2563e-96
Cpt1a	4.88692e-100	-0.273616	0.194	0.491	9.8706e-96
Mrpl35	6.18884e-100	0.253925	0.869	0.543	1.25002e-95
Vars	7.09786e-100	0.255913	0.782	0.423	1.43362e-95
Dbi	1.19014e-99	0.27544	0.99	0.957	2.40385e-95
Stk26	2.40499e-99	-0.255978	0.404	0.58	4.85759e-95
Srp9	3.31548e-99	0.273347	0.983	0.936	6.69661e-95
Mgat4b	4.59786e-99	0.289516	0.839	0.512	9.28676e-95
Nedd8	7.36859e-99	0.260513	0.98	0.942	1.48831e-94
Kif1b	7.74697e-99	-0.284757	0.602	0.698	1.56473e-94
Gsta4	1.17281e-98	-0.461716	1	0.999	2.36885e-94
Ndufa12	1.26609e-98	0.274698	0.966	0.885	2.55725e-94
Itm2b	1.38981e-98	-0.266151	0.998	0.99	2.80714e-94
Rbm8a	1.49171e-98	0.292204	0.962	0.835	3.01295e-94
Zfp36	1.57518e-98	-0.39943	0.981	0.983	3.18154e-94
Syne1	3.47089e-98	-0.268794	0.184	0.46	7.0105e-94
Tgfbr1	3.48708e-98	-0.286848	0.565	0.705	7.04319e-94
Swi5	4.56274e-98	0.257929	0.987	0.953	9.21583e-94
Uhrf1	5.11818e-98	0.268645	0.69	0.307	1.03377e-93
Anxa1	5.67563e-98	0.315338	1	0.994	1.14636e-93
Gm20186	1.10026e-97	-0.691026	0.689	0.716	2.22231e-93
St8sia6	1.14184e-97	-0.270582	0.211	0.498	2.30628e-93
Matr3	1.85365e-97	-0.322328	0.81	0.881	3.74399e-93
Ptbp1	2.13465e-97	0.312363	0.896	0.709	4.31156e-93
Taok1	2.95484e-97	-0.295474	0.675	0.766	5.96819e-93
Etv3	3.87937e-97	-0.318161	0.467	0.662	7.83556e-93
Uchl3	3.98461e-97	0.302171	0.933	0.77	8.04812e-93
Tpd52	4.89916e-97	-0.289186	0.954	0.957	9.89533e-93
Mdh2	4.9789e-97	0.292657	0.955	0.893	1.00564e-92
H3f3b	5.25506e-97	-0.435998	1	1	1.06142e-92
Atp6v1a	5.8895e-97	-0.325012	0.756	0.856	1.18956e-92
Aldh2	1.25195e-96	-0.293551	0.754	0.839	2.5287e-92
Arpc4	1.45901e-96	0.279641	0.858	0.571	2.9469e-92
Pim1	2.58066e-96	-0.452452	0.963	0.959	5.21242e-92
Nasp	3.34298e-96	0.384904	0.908	0.688	6.75215e-92
Rnf126	4.18523e-96	0.277171	0.918	0.705	8.45333e-92
Rell1	5.44415e-96	-0.270318	0.662	0.68	1.09961e-91
Actn4	7.60175e-96	-0.305346	0.996	0.99	1.5354e-91
Lgals3	1.01664e-95	0.365749	0.998	0.978	2.05341e-91
Med13	2.21565e-95	-0.264758	0.551	0.683	4.47518e-91
Zfp704	3.31999e-95	-0.261217	0.227	0.471	6.70571e-91
Hist1h1b	4.26032e-95	0.362182	0.582	0.218	8.605e-91
Tecr	4.48954e-95	-0.296261	0.942	0.943	9.06798e-91
Wdtc1	5.19014e-95	-0.251544	0.458	0.633	1.0483e-90
Sbno1	9.90976e-95	-0.299984	0.736	0.824	2.00157e-90
Ubald2	1.30032e-94	0.294047	0.865	0.559	2.62639e-90
Rrm1	1.67682e-94	0.269525	0.756	0.394	3.38685e-90
Ankrd12	2.3748e-94	-0.308421	0.544	0.701	4.79663e-90
Fam76a	3.49577e-94	-0.257529	0.694	0.751	7.06077e-90
Bax	7.19341e-94	0.294512	0.889	0.672	1.45292e-89
mt-Co2	7.68046e-94	-0.286625	0.994	0.987	1.5513e-89
Raly	8.03008e-94	0.292328	0.901	0.741	1.62192e-89
Ptbp3	8.45727e-94	-0.31178	0.946	0.959	1.7082e-89
Tmod3	1.0938e-93	-0.292925	0.906	0.923	2.20926e-89
Ash1l	1.14981e-93	-0.296735	0.762	0.82	2.32238e-89
Crybg1	1.16874e-93	-0.295902	0.601	0.735	2.36062e-89
Ube2l3	1.67616e-93	0.268993	0.967	0.885	3.3855e-89
Ndufs8	1.76755e-93	0.264323	0.916	0.682	3.57009e-89
Hcar2	2.72072e-93	-0.340926	0.655	0.724	5.49531e-89
Mrpl34	2.83645e-93	0.254856	0.835	0.534	5.72907e-89
Skp1a	3.14407e-93	-0.278052	0.902	0.912	6.35039e-89
Mrpl9	5.54389e-93	0.267435	0.87	0.58	1.11976e-88
Lifr	1.90996e-92	-0.27707	0.331	0.555	3.85773e-88
Tmprss11e	2.43417e-92	-0.322776	0.795	0.853	4.91654e-88
Zbtb20	2.70405e-92	-0.354391	0.473	0.662	5.46165e-88
Mrpl17	3.4488e-92	0.278653	0.922	0.763	6.96589e-88
Lamp1	5.31646e-92	-0.304827	0.948	0.974	1.07382e-87
Tgm1	9.07243e-92	0.346754	0.561	0.21	1.83245e-87
Ndrg1	1.49675e-91	0.291162	0.644	0.282	3.02313e-87
mt-Nd4	1.56784e-91	-0.261401	0.992	0.982	3.16673e-87
Pon2	2.40951e-91	-0.295881	0.845	0.902	4.86672e-87
Pbx1	3.3935e-91	-0.312295	0.876	0.905	6.8542e-87
Jdp2	4.32305e-91	-0.331045	0.57	0.744	8.7317e-87
Rfc3	7.07125e-91	0.280371	0.708	0.353	1.42825e-86
Aurkaip1	9.36456e-91	0.261602	0.902	0.677	1.89145e-86
Egfr	1.4312e-90	-0.286792	0.725	0.811	2.89074e-86
Ube2i	3.1034e-90	0.260577	0.973	0.922	6.26826e-86
Fam46a	4.90384e-90	0.280771	0.775	0.42	9.90477e-86
Dad1	8.39908e-90	0.258726	0.965	0.919	1.69645e-85
Arhgap5	8.41476e-90	-0.292619	0.83	0.872	1.69961e-85
2010107E04Rik	1.07425e-89	0.261145	0.97	0.889	2.16976e-85
Cox7b	1.25098e-89	0.260237	0.989	0.939	2.52672e-85
Mcm7	1.58982e-89	0.307062	0.744	0.391	3.21112e-85
Dynll2	1.63481e-89	-0.318597	0.915	0.94	3.30199e-85
Rnf152	1.64202e-89	-0.341402	0.56	0.727	3.31655e-85
Cd24a	1.81988e-89	-0.373965	0.892	0.908	3.67579e-85
Uqcrb	1.87768e-89	0.250793	0.987	0.948	3.79253e-85
Abracl	1.94065e-89	0.271437	0.965	0.869	3.91973e-85
Manf	2.06249e-89	0.310922	0.961	0.872	4.16581e-85
Aff1	2.54766e-89	-0.299778	0.649	0.746	5.14577e-85
Mia2	3.85624e-89	-0.270894	0.794	0.847	7.78884e-85
Irf2bp2	4.07345e-89	0.322194	0.935	0.716	8.22755e-85
Psap	5.45952e-89	-0.317613	0.871	0.92	1.10271e-84
Wdr26	7.24618e-89	-0.293922	0.849	0.893	1.46358e-84
Galnt7	7.4522e-89	-0.288739	0.607	0.748	1.5052e-84
Hist1h1e	1.70044e-88	0.383642	0.767	0.429	3.43455e-84
Gnb2	2.0038e-88	0.262828	0.985	0.958	4.04728e-84
Ndel1	2.38317e-88	-0.298106	0.878	0.879	4.81353e-84
Cpe	2.44841e-88	-0.413022	0.664	0.814	4.94529e-84
Tet3	3.8812e-88	-0.271294	0.681	0.748	7.83924e-84
Eea1	3.92581e-88	-0.276777	0.712	0.776	7.92936e-84
Fos	5.91634e-88	-0.529489	0.98	0.988	1.19498e-83
Mpzl2	7.15994e-88	-0.310811	0.834	0.886	1.44616e-83
Pof1b	8.8076e-88	-0.31804	0.599	0.745	1.77896e-83
Procr	8.88467e-88	0.279562	0.596	0.239	1.79453e-83
Klf6	1.93528e-87	-0.606284	0.954	0.948	3.90888e-83
Eif3d	1.95863e-87	0.270477	0.932	0.76	3.95603e-83
Gm45941	2.30392e-87	-0.27635	0.258	0.472	4.65345e-83
Ak2	2.42066e-87	0.278509	0.942	0.799	4.88925e-83
Rex1bd	6.37636e-87	0.252724	0.915	0.68	1.2879e-82
Kdelr2	9.12027e-87	0.289531	0.918	0.773	1.84211e-82
Tmf1	9.48547e-87	-0.251706	0.596	0.712	1.91588e-82
Ndufs6	1.06508e-86	0.262836	0.95	0.855	2.15125e-82
Pcmtd1	1.29579e-86	-0.260546	0.496	0.668	2.61723e-82
Oxct1	1.41791e-86	-0.337485	0.789	0.898	2.86389e-82
Kif13a	1.63581e-86	-0.288491	0.465	0.649	3.304e-82
Calm3	2.24014e-86	0.253508	0.85	0.547	4.52463e-82
Snrpg	3.90186e-86	0.271608	0.964	0.861	7.88097e-82
Slc25a5	4.49678e-86	0.318529	0.987	0.974	9.0826e-82
Pigp	4.98243e-86	-0.253686	0.897	0.899	1.00635e-81
Sowahc	5.09992e-86	-0.32554	0.754	0.805	1.03008e-81
Psmc3	5.81073e-86	0.276815	0.924	0.77	1.17365e-81
Usp34	5.94751e-86	-0.275147	0.754	0.8	1.20128e-81
Ghr	1.08818e-85	-0.256397	0.652	0.752	2.1979e-81
Tnks2	1.27978e-85	-0.260895	0.739	0.793	2.5849e-81
Timm8a1	1.49675e-85	0.267383	0.736	0.413	3.02314e-81
Mcm3	1.76694e-85	0.301599	0.733	0.379	3.56886e-81
Clip4	2.37889e-85	-0.311088	0.62	0.771	4.80489e-81
Pam	2.44338e-85	-0.29931	0.529	0.7	4.93513e-81
Fgfr2	3.48951e-85	-0.268006	0.69	0.768	7.04811e-81
Tmem123	4.39723e-85	-0.265304	0.644	0.756	8.88153e-81
Dennd2c	4.73373e-85	-0.369824	0.842	0.873	9.5612e-81
Hint1	6.73555e-85	0.291208	0.988	0.972	1.36045e-80
Birc6	8.37949e-85	-0.276401	0.672	0.774	1.69249e-80
Slc2a1	9.9682e-85	0.3291	0.859	0.561	2.01338e-80
Tmem30a	6.67467e-84	-0.251331	0.613	0.725	1.34815e-79
Ak3	1.35763e-83	-0.258653	0.552	0.682	2.74214e-79
Ank	1.47877e-83	-0.258071	0.513	0.671	2.98682e-79
Rps6ka4	2.27281e-83	0.25781	0.806	0.506	4.59062e-79
Tnrc18	2.71435e-83	-0.254049	0.645	0.746	5.48245e-79
Srsf3	4.48355e-83	0.271695	0.992	0.969	9.05588e-79
Sf3b1	4.8844e-83	-0.289143	0.983	0.977	9.8655e-79
Polr2e	4.91229e-83	0.264107	0.902	0.737	9.92184e-79
Ldlr	2.13318e-82	-0.352957	0.858	0.886	4.30861e-78
Zfp593	2.24418e-82	0.270705	0.932	0.747	4.5328e-78
Meis2	3.1266e-82	-0.276995	0.835	0.872	6.3151e-78
Gbp2	3.76783e-82	0.293944	0.479	0.16	7.61027e-78
Sgk1	5.15744e-82	0.386565	0.937	0.761	1.0417e-77
Chd4	5.23396e-82	-0.291688	0.896	0.93	1.05716e-77
Spen	3.42109e-81	-0.27423	0.561	0.682	6.90992e-77
Hspa4	4.11362e-81	-0.254877	0.903	0.912	8.30869e-77
Copb1	4.96582e-81	-0.253652	0.775	0.839	1.003e-76
Cct5	1.09398e-80	0.282357	0.942	0.913	2.20962e-76
Golph3	2.4396e-80	-0.277568	0.892	0.897	4.9275e-76
Kdm5b	2.47979e-80	-0.364333	0.749	0.849	5.00868e-76
Thoc2	5.63235e-80	-0.276591	0.764	0.82	1.13762e-75
Trir	7.69462e-80	0.254029	0.977	0.897	1.55416e-75
Eef1g	1.07147e-79	0.356032	0.984	0.978	2.16415e-75
Tomm5	1.5138e-79	0.283818	0.902	0.723	3.05756e-75
Dapk1	1.72694e-79	-0.25182	0.454	0.628	3.48808e-75
Phlda1	2.25373e-79	0.545225	0.975	0.867	4.55208e-75
Gda	3.25567e-79	0.251887	0.838	0.526	6.5758e-75
Mrpl18	1.38939e-78	0.263633	0.882	0.679	2.80629e-74
Cul3	5.2754e-78	-0.252107	0.789	0.832	1.06552e-73
Mfge8	6.46047e-78	-0.305228	0.47	0.677	1.30488e-73
Sorbs2	8.23788e-78	-0.271085	0.363	0.567	1.66389e-73
Ppp1ca	8.293e-78	0.279499	0.963	0.939	1.67502e-73
Sfrp1	1.0394e-77	-0.341357	0.815	0.915	2.09939e-73
Chmp4c	1.06959e-77	-0.29736	0.538	0.68	2.16035e-73
Foxp1	1.14208e-77	-0.309154	0.885	0.929	2.30677e-73
P4hb	1.40685e-77	0.284538	0.913	0.808	2.84156e-73
Stk24	1.77191e-77	-0.270459	0.858	0.886	3.5789e-73
Lsm3	2.7622e-77	0.286118	0.925	0.756	5.57909e-73
Rnf10	6.92587e-77	-0.254967	0.871	0.897	1.39889e-72
Cst3	1.30037e-76	0.256089	0.979	0.927	2.62648e-72
Mall	1.61365e-76	0.284538	0.793	0.499	3.25925e-72
1110008F13Rik	1.77375e-76	0.263517	0.871	0.69	3.58262e-72
Rab27b	3.62494e-76	-0.290471	0.818	0.869	7.32166e-72
Ppm1a	3.69519e-76	-0.253458	0.891	0.897	7.46355e-72
Psme1	8.87781e-76	0.263129	0.963	0.883	1.79314e-71
Adamts1	1.00187e-75	0.355809	0.427	0.129	2.02357e-71
Arl6ip1	1.321e-75	-0.323862	0.872	0.929	2.66816e-71
Ssrp1	9.92731e-75	0.286514	0.896	0.73	2.00512e-70
Phf5a	4.43483e-74	0.250658	0.893	0.698	8.95748e-70
Midn	4.7257e-74	-0.33921	0.804	0.847	9.54497e-70
Pak2	4.94572e-74	-0.270675	0.848	0.901	9.98936e-70
Plec	1.26035e-73	-0.268052	0.949	0.958	2.54565e-69
Erg28	2.84062e-73	0.26268	0.898	0.709	5.73748e-69
Hsp90b1	3.20237e-73	0.389286	0.971	0.939	6.46815e-69
Ywhah	5.93567e-73	0.268404	0.903	0.744	1.19889e-68
Sec62	8.30413e-73	-0.269102	0.902	0.908	1.67727e-68
Id1	1.04388e-72	0.59257	0.955	0.796	2.10844e-68
Rpl13a	1.67178e-72	0.264245	0.963	0.945	3.37666e-68
Scaf11	2.31159e-72	-0.276116	0.868	0.915	4.66895e-68
Srrm1	3.6425e-72	-0.258821	0.956	0.96	7.35712e-68
Junb	3.68329e-72	-0.330737	0.995	0.993	7.4395e-68
Morf4l1	7.7897e-72	-0.254669	0.973	0.98	1.57336e-67
Scd2	1.27181e-71	-0.287291	0.935	0.973	2.5688e-67
Clu	1.30324e-71	0.315696	0.908	0.744	2.63228e-67
Igfbp2	1.69934e-71	0.36887	0.922	0.705	3.43232e-67
Irf6	2.18045e-71	-0.376353	0.982	0.967	4.40406e-67
Hspa1a	6.00951e-71	-0.409951	0.898	0.918	1.2138e-66
Hnrnpdl	6.19314e-71	0.251996	0.97	0.907	1.25089e-66
Mt1	6.93243e-71	-0.386978	0.999	0.992	1.40021e-66
Lsm8	7.06071e-71	0.270968	0.949	0.828	1.42612e-66
Mid1ip1	1.72602e-70	0.33137	0.901	0.705	3.48622e-66
mt-Co3	4.93766e-70	-0.260202	0.996	0.989	9.97308e-66
Gpc3	9.92136e-70	-0.316518	0.473	0.648	2.00392e-65
Kmt2e	1.21351e-69	-0.278037	0.884	0.903	2.45105e-65
Fam25c	1.25984e-69	-0.2896	0.496	0.648	2.54463e-65
Palmd	1.43791e-69	-0.257418	0.427	0.597	2.90429e-65
Zdhhc5	3.71978e-69	-0.268161	0.87	0.898	7.51321e-65
mt-Nd3	6.32416e-69	-0.30401	0.986	0.974	1.27735e-64
Wls	1.21783e-68	-0.304771	0.768	0.857	2.45977e-64
Slk	3.39349e-68	-0.276391	0.918	0.929	6.85418e-64
Gsta3	7.29875e-68	-0.310473	0.818	0.912	1.4742e-63
Gsk3b	7.69755e-68	-0.254518	0.94	0.933	1.55475e-63
Magt1	1.34187e-67	-0.256998	0.675	0.781	2.71032e-63
Actr3	1.49427e-67	-0.252541	0.963	0.963	3.01813e-63
Ptp4a2	4.62596e-67	-0.281143	0.987	0.974	9.34352e-63
Lmo4	4.98024e-67	0.27399	0.967	0.888	1.00591e-62
Ier3	8.52745e-67	-0.507718	0.957	0.951	1.72237e-62
Aqp5	1.09405e-66	-0.290993	0.999	0.999	2.20977e-62
Dusp5	1.38059e-66	0.298858	0.668	0.372	2.78852e-62
Rnpep	3.27942e-66	0.255883	0.917	0.725	6.62378e-62
Impdh2	4.16719e-66	0.293823	0.889	0.816	8.4169e-62
Cirbp	1.12256e-65	-0.262991	0.825	0.879	2.26734e-61
Pdia4	9.88431e-65	0.255008	0.829	0.61	1.99643e-60
Itpkc	2.38808e-64	-0.307543	0.689	0.758	4.82344e-60
Rtn3	4.08702e-64	-0.251761	0.866	0.908	8.25497e-60
Evpl	6.92905e-64	-0.277732	0.882	0.915	1.39953e-59
Hsp90aa1	4.63688e-63	0.265163	0.994	0.967	9.36558e-59
Foxq1	2.09384e-62	0.37913	0.925	0.783	4.22914e-58
Vasp	1.23235e-61	0.265881	0.961	0.901	2.48911e-57
Ube2q2	3.02162e-60	-0.251857	0.825	0.871	6.10306e-56
Tacstd2	5.51653e-60	-0.309942	0.996	0.994	1.11423e-55
Fkbp4	7.70229e-60	0.253596	0.906	0.79	1.55571e-55
Reep5	9.25131e-60	-0.250079	0.971	0.966	1.86858e-55
Bhlhe40	1.60029e-59	-0.288851	0.987	0.974	3.23227e-55
Plaur	8.54987e-59	0.263525	0.649	0.351	1.7269e-54
Shroom3	1.275e-58	0.400747	0.735	0.468	2.57524e-54
Vps37b	3.90765e-58	0.505174	0.922	0.767	7.89266e-54
Vmp1	2.0019e-57	0.31651	0.968	0.854	4.04343e-53
Tmem176a	1.94126e-56	0.272011	0.699	0.412	3.92095e-52
Ifi202b	1.40927e-55	-0.356727	0.969	0.969	2.84644e-51
Dusp1	1.71063e-54	0.823463	0.987	0.948	3.45513e-50
Dsc2	4.13277e-54	-0.252781	0.933	0.932	8.34738e-50
Hist1h2bc	1.05602e-53	0.288486	0.919	0.734	2.13296e-49
Plet1	1.25354e-53	-0.278724	0.994	0.991	2.5319e-49
Apoe	3.10883e-53	0.328117	0.917	0.708	6.27922e-49
Lima1	4.62095e-51	-0.25649	0.892	0.934	9.33339e-47
2200002D01Rik	4.78366e-51	0.327639	0.954	0.875	9.66205e-47
Acsl1	8.31228e-51	-0.263402	0.835	0.858	1.67891e-46
Rpl8	3.67274e-50	0.267479	1	0.994	7.41821e-46
Top1	1.45617e-49	-0.256275	0.963	0.96	2.94117e-45
Hnrnpa1	2.4713e-49	0.2701	0.974	0.966	4.99153e-45
Plac8	1.13835e-48	-0.252382	0.897	0.896	2.29923e-44
Bok	2.79635e-48	0.275396	0.932	0.851	5.64807e-44
Epcam	7.75547e-47	0.260241	0.97	0.923	1.56645e-42
Nfkbiz	1.21603e-46	0.366174	0.941	0.793	2.45614e-42
Siva1	1.89642e-46	0.26704	0.887	0.773	3.83039e-42
Set	3.15233e-46	0.252297	0.98	0.984	6.36707e-42
Hsp90ab1	3.15292e-46	0.319523	0.999	0.997	6.36827e-42
Egr1	2.77221e-45	-0.426553	0.806	0.821	5.59932e-41
Phgdh	8.40292e-45	0.355775	0.822	0.653	1.69722e-40
Zfp36l2	3.6194e-44	-0.304371	0.857	0.849	7.31046e-40
Zfand5	4.6799e-40	0.429244	0.988	0.961	9.45245e-36
Itgb4	9.03883e-39	0.283162	0.857	0.686	1.82566e-34
Sat1	9.27203e-39	0.323016	0.992	0.965	1.87277e-34
Timp3	3.82113e-38	-0.330638	0.534	0.658	7.71793e-34
Lxn	3.93312e-38	0.258106	0.851	0.692	7.94411e-34
Adrb2	5.07969e-38	0.317176	0.949	0.851	1.026e-33
Krt6b	1.03123e-36	0.696344	0.966	0.915	2.08288e-32
Fosb	1.54248e-36	-0.275798	0.913	0.933	3.11549e-32
Errfi1	2.0254e-36	0.270096	0.903	0.756	4.0909e-32
Pmp22	6.76873e-36	0.28314	0.711	0.494	1.36715e-31
Atp5b	5.42579e-35	0.262536	0.973	0.957	1.0959e-30
Ftl1	2.21747e-30	0.285777	0.98	0.907	4.47885e-26
Hspd1	1.32356e-29	0.257927	0.909	0.904	2.67332e-25
Hes1	3.18453e-25	0.441885	0.939	0.844	6.43211e-21
Id3	2.20668e-09	0.26	0.971	0.942	4.45705e-05

## Sheet: CSbC.DEG
p_val	avg_logFC	pct.1	pct.2	p_val_adj
Krt14	0	4.14681	1	0.627	0
Krt16	0	2.36831	1	0.896	0
Fabp5	0	2.34391	1	0.957	0
Ifi27l2a	0	2.34059	0.948	0.036	0
Ifitm3	0	2.28394	0.997	0.223	0
S100a9	0	2.03191	0.836	0.046	0
Gm42418	0	1.90678	1	0.999	0
Ifitm1	0	1.80675	1	0.912	0
Sprr1a	0	1.70699	0.878	0.319	0
B2m	0	1.70641	0.99	0.583	0
Txn1	0	1.60596	0.999	0.965	0
Areg	0	1.59749	0.963	0.722	0
Ecm1	0	1.51854	0.915	0.307	0
Rbp1	0	1.44823	0.994	0.844	0
Ly6a	0	1.40551	0.959	0.618	0
Ccdc71l	0	1.21859	0.872	0.289	0
Krt17	0	1.21851	0.869	0.243	0
Isg15	0	1.16252	0.832	0.351	0
Upp1	0	1.15449	0.916	0.527	0
BC100530	0	1.15307	1	0.987	0
Aldh1a3	0	1.12787	0.941	0.741	0
Shroom3	0	1.12394	0.929	0.611	0
Urah	0	1.11357	0.985	0.966	0
Ifit3	0	1.07001	0.808	0.275	0
Nfkbiz	0	1.06393	0.983	0.916	0
4430402I18Rik	0	1.04657	0.762	0.623	0
Prdm1	0	1.02364	0.86	0.589	0
Prss27	0	1.02243	0.907	0.697	0
Ifitm2	0	1.00828	0.936	0.587	0
Slfn2	0	0.971514	0.821	0.255	0
S100a11	0	0.957243	1	0.997	0
Tpm2	0	0.954192	0.99	0.931	0
Rnd3	0	0.950158	0.987	0.977	0
Lars2	0	0.92592	0.845	0.298	0
Dusp5	0	0.910683	0.906	0.696	0
Vps37b	0	0.896941	0.946	0.793	0
Lpin2	0	0.887436	0.802	0.561	0
Ifi204	0	0.883319	0.907	0.409	0
Ifit1	0	0.877591	0.803	0.436	0
Phlda1	0	0.871211	0.986	0.949	0
Zfand5	0	0.825351	0.997	0.994	0
Cd274	0	0.820845	0.496	0.125	0
Oasl1	0	0.815778	0.858	0.529	0
Tuba1c	0	0.804498	0.943	0.715	0
Polr2f	0	0.789167	0.981	0.939	0
Rap2b	0	0.786979	0.948	0.836	0
Lgals7	0	0.786522	0.819	0.279	0
Tagln2	0	0.784884	0.909	0.587	0
Sec61b	0	0.778761	0.983	0.953	0
Cdc42ep3	0	0.74706	0.808	0.582	0
Mmp3	0	0.744433	0.873	0.02	0
S100a8	0	0.743021	0.471	0.005	0
Anxa1	0	0.742733	1	0.994	0
Zbp1	0	0.738782	0.745	0.064	0
Ndufa4	0	0.73518	1	0.993	0
H2-D1	0	0.724616	0.993	0.963	0
Pxdc1	0	0.722454	0.758	0.365	0
Ier5	0	0.717978	0.998	0.985	0
Akr1b8	0	0.715887	0.713	0.039	0
AC160336.1	0	0.715087	0.837	0.506	0
Slc6a14	0	0.705132	0.935	0.802	0
Fxyd3	0	0.704621	0.992	0.969	0
Plk2	0	0.689447	0.96	0.918	0
H2-K1	0	0.684001	0.997	0.982	0
Rpl36al	0	0.683497	0.943	0.778	0
Pkp3	0	0.681932	0.985	0.925	0
S100a6	0	0.681571	1	1	0
Pycard	0	0.680588	0.981	0.951	0
Tslp	0	0.677978	0.609	0.2	0
Bst2	0	0.677401	0.721	0.091	0
Ifit3b	0	0.677398	0.651	0.222	0
Fam43a	0	0.676006	0.686	0.36	0
Sgk1	0	0.664933	0.927	0.82	0
Tubb5	0	0.648373	0.967	0.89	0
Epha2	0	0.646528	0.974	0.91	0
Sat1	0	0.641458	0.998	0.993	0
Pkm	0	0.635842	0.969	0.936	0
Krt6a	0	0.623943	1	0.999	0
Mndal	0	0.62152	0.731	0.147	0
Cstb	0	0.620193	0.993	0.979	0
Lmna	0	0.618115	0.967	0.885	0
Il1a	0	0.617132	0.871	0.679	0
Uqcc2	0	0.607311	0.949	0.847	0
Gm14137	0	0.596782	0.841	0.587	0
Capg	0	0.59652	0.994	0.973	0
Atp5e	0	0.592842	0.99	0.96	0
Gng5	0	0.590557	0.995	0.987	0
Sec61g	0	0.590272	0.984	0.952	0
Ftl1	0	0.588256	0.858	0.402	0
Oasl2	0	0.581782	0.817	0.418	0
Slc5a1	0	0.581549	0.739	0.402	0
Serpinb1a	0	0.573796	0.89	0.816	0
Rtp4	0	0.570937	0.674	0.086	0
Irf7	0	0.569013	0.79	0.403	0
Adrb2	0	0.568216	0.905	0.791	0
Avpi1	0	0.559412	0.99	0.974	0
Wfdc2	0	0.554736	0.753	0.421	0
Cda	0	0.554298	0.945	0.894	0
Ifngr1	0	0.550554	0.918	0.832	0
Hist1h1e	0	0.534321	0.739	0.379	0
H13	0	0.528516	0.811	0.52	0
Pmp22	0	0.524926	0.588	0.173	0
Metrnl	0	0.519814	0.951	0.905	0
Mgp	0	0.504604	0.79	0.331	0
Sem1	0	0.503677	0.986	0.969	0
Pfn1	0	0.502727	0.992	0.978	0
Hs3st1	0	0.495468	0.468	0.078	0
Snrpf	0	0.493312	0.943	0.856	0
Gch1	0	0.490843	0.662	0.212	0
S100a10	0	0.485683	1	0.996	0
Fam102b	0	0.480489	0.616	0.24	0
Dstn	0	0.480252	0.996	0.99	0
Pcdh1	0	0.479726	0.969	0.92	0
Carhsp1	0	0.477418	0.792	0.405	0
Marcks	0	0.475682	0.977	0.945	0
Gapdh	0	0.473552	0.988	0.976	0
Ssr4	0	0.466222	0.944	0.912	0
Ifi35	0	0.460288	0.87	0.728	0
Selenok	0	0.446851	0.98	0.959	0
Uqcrq	0	0.441279	0.952	0.904	0
S100a3	0	0.437148	0.693	0.386	0
Tpi1	0	0.435088	0.91	0.84	0
Phf11d	0	0.43314	0.755	0.403	0
Gpha2	0	0.43008	0.726	0.252	0
Vim	0	0.429316	0.677	0.134	0
Phlda3	0	0.419848	0.838	0.741	0
Dapp1	0	0.417744	0.837	0.683	0
Rnpep	0	0.414202	0.942	0.892	0
Snrpd2	0	0.413175	0.938	0.891	0
Cst3	0	0.408036	0.946	0.894	0
Mrpl33	0	0.406444	0.86	0.665	0
Cpn1	0	0.391625	0.649	0.203	0
Atp5k	0	0.390841	0.95	0.892	0
Atp5j	0	0.389956	0.984	0.967	0
Esd	0	0.381354	0.924	0.887	0
Apol9a	0	0.381188	0.493	0.039	0
Anxa3	0	0.375961	0.536	0.135	0
Gpr87	0	0.375848	0.938	0.869	0
Tuba4a	0	0.372448	0.887	0.779	0
Cd63	0	0.369421	0.65	0.192	0
Timm13	0	0.368578	0.932	0.877	0
Ssu72	0	0.368108	0.935	0.919	0
Elob	0	0.367342	0.987	0.972	0
Psmb2	0	0.359155	0.969	0.955	0
Cblc	0	0.357864	0.88	0.75	0
Mrpl30	0	0.351794	0.892	0.814	0
Lgals1	0	0.34672	0.599	0.139	0
Cox5b	0	0.336462	0.963	0.942	0
0610012G03Rik	0	0.333672	0.816	0.664	0
Ndufb7	0	0.330923	0.913	0.861	0
Scand1	0	0.323004	0.917	0.867	0
Oas2	0	0.321875	0.474	0.037	0
Nmi	0	0.319953	0.753	0.518	0
Pglyrp4	0	0.312572	0.505	0.125	0
Pmepa1	0	0.311631	0.51	0.139	0
Bcar3	0	0.310839	0.511	0.103	0
Emc9	0	0.309531	0.746	0.536	0
Wdr89	0	0.308255	0.658	0.327	0
Adamtsl4	0	0.305553	0.498	0.104	0
Ifi44	0	0.305017	0.421	0.024	0
Xaf1	0	0.299895	0.559	0.186	0
Lgals3bp	0	0.299598	0.444	0.04	0
Il1f9	0	0.29273	0.451	0.024	0
H2-Q7	0	0.292514	0.383	0.008	0
Barx2	0	0.286008	0.456	0.029	0
Cxcl2	0	0.28037	0.324	0.01	0
Saa3	0	0.279909	0.464	0.019	0
Ifi205	0	0.276412	0.315	0.007	0
Gipc2	0	0.269269	0.53	0.153	0
Osbpl6	0	-0.302598	0.068	0.508	0
Stag2	0	-0.311639	0.299	0.725	0
Fxyd4	0	-0.325039	0.092	0.559	0
Evi5	0	-0.330014	0.229	0.672	0
Ephx1	0	-0.33116	0.198	0.674	0
Oaz1	0	-0.336952	0.97	0.989	0
Bmpr2	0	-0.33847	0.333	0.767	0
Vapa	0	-0.339719	0.894	0.97	0
Calml3	0	-0.340574	1	1	0
Sh3glb1	0	-0.344944	0.931	0.979	0
Rnf13	0	-0.348308	0.394	0.807	0
Anxa8	0	-0.348515	0.969	0.987	0
Tmbim6	0	-0.349387	0.944	0.99	0
Tmf1	0	-0.350939	0.449	0.824	0
Dcxr	0	-0.352386	0.411	0.786	0
Cdc42	0	-0.352462	0.975	0.99	0
Hibadh	0	-0.352914	0.664	0.908	0
Stk24	0	-0.356972	0.843	0.964	0
Pcmtd1	0	-0.357395	0.483	0.841	0
Matr3	0	-0.357468	0.433	0.822	0
Pdpk1	0	-0.358308	0.454	0.837	0
Fyttd1	0	-0.361543	0.655	0.915	0
Tm9sf2	0	-0.363632	0.546	0.88	0
Apc	0	-0.364481	0.435	0.829	0
Rps6ka3	0	-0.366348	0.408	0.802	0
Skp1a	0	-0.369207	0.818	0.945	0
Zmynd11	0	-0.371114	0.658	0.914	0
Ttc3	0	-0.372785	0.422	0.824	0
Hdgfl3	0	-0.373464	0.487	0.85	0
Ezr	0	-0.376014	0.984	0.997	0
Vdac2	0	-0.376534	0.83	0.961	0
Scp2	0	-0.376827	0.931	0.973	0
Etf1	0	-0.376857	0.665	0.924	0
Prom1	0	-0.379178	0.367	0.795	0
Gdi2	0	-0.379301	0.771	0.952	0
Hdgf	0	-0.380522	0.94	0.984	0
Usp46	0	-0.380925	0.366	0.793	0
Smpdl3a	0	-0.382295	0.55	0.895	0
Diaph1	0	-0.382646	0.872	0.977	0
Pon2	0	-0.385049	0.746	0.946	0
Mtdh	0	-0.385407	0.656	0.93	0
Pak2	0	-0.385668	0.724	0.947	0
Zfhx3	0	-0.386816	0.464	0.851	0
Capza2	0	-0.386965	0.9	0.976	0
Pfdn5	0	-0.387622	0.93	0.974	0
Ddx6	0	-0.388491	0.659	0.923	0
Ncor1	0	-0.388854	0.733	0.949	0
Rab10	0	-0.389634	0.914	0.987	0
Smarca5	0	-0.391434	0.61	0.902	0
Hectd1	0	-0.391978	0.784	0.956	0
Tmem123	0	-0.393305	0.493	0.869	0
Ctnna1	0	-0.397299	0.944	0.987	0
Arhgap5	0	-0.398152	0.695	0.934	0
Efemp1	0	-0.398749	0.464	0.847	0
Ywhae	0	-0.402708	0.9	0.98	0
Pten	0	-0.404302	0.512	0.882	0
Top2b	0	-0.404657	0.504	0.871	0
Morf4l1	0	-0.40687	0.881	0.976	0
H3f3a	0	-0.407339	0.998	0.997	0
Dbp	0	-0.407531	0.462	0.853	0
Kit	0	-0.407667	0.355	0.82	0
Tecr	0	-0.407814	0.873	0.961	0
Eif3a	0	-0.408901	0.788	0.964	0
Hebp2	0	-0.41103	0.769	0.947	0
Hnrnpk	0	-0.416465	0.907	0.986	0
Rnf10	0	-0.416752	0.804	0.969	0
Esrp1	0	-0.417921	0.671	0.939	0
Cux1	0	-0.418297	0.861	0.974	0
Nckap1	0	-0.41874	0.674	0.934	0
Camk1d	0	-0.418967	0.639	0.909	0
Pitpna	0	-0.420548	0.68	0.933	0
Tpd52	0	-0.421901	0.916	0.983	0
Chp1	0	-0.423907	0.767	0.953	0
Uba52	0	-0.423971	0.545	0.878	0
Anp32a	0	-0.424905	0.891	0.979	0
Wdr26	0	-0.424908	0.854	0.976	0
Actr3	0	-0.425433	0.946	0.99	0
Magt1	0	-0.425529	0.524	0.891	0
Atp6v1a	0	-0.425927	0.581	0.926	0
Jak1	0	-0.428919	0.814	0.971	0
Rab18	0	-0.429619	0.634	0.932	0
Kif1b	0	-0.430353	0.592	0.895	0
Ivns1abp	0	-0.431573	0.487	0.884	0
Sumo2	0	-0.433514	0.964	0.985	0
Rab14	0	-0.433769	0.862	0.98	0
Arl6ip1	0	-0.434138	0.767	0.966	0
Galnt4	0	-0.434268	0.347	0.81	0
Rora	0	-0.434917	0.578	0.892	0
Acaa2	0	-0.436118	0.603	0.897	0
Auts2	0	-0.437441	0.487	0.841	0
Ostf1	0	-0.438365	0.957	0.988	0
Sri	0	-0.438505	0.903	0.975	0
Hnrnpu	0	-0.439421	0.867	0.979	0
Ap1ar	0	-0.440258	0.465	0.865	0
Dhcr24	0	-0.441047	0.829	0.987	0
Tpm3	0	-0.442362	0.923	0.982	0
Cmpk1	0	-0.443931	0.899	0.973	0
Tmed10	0	-0.444428	0.853	0.971	0
Sptbn1	0	-0.444676	0.649	0.93	0
Hnrnpf	0	-0.445036	0.956	0.992	0
Exph5	0	-0.445649	0.346	0.815	0
Sgk3	0	-0.445997	0.315	0.828	0
Rtn3	0	-0.447402	0.715	0.959	0
Sorbs2	0	-0.44933	0.44	0.83	0
Pebp1	0	-0.45043	0.869	0.968	0
Brk1	0	-0.450932	0.75	0.955	0
Eif3e	0	-0.452632	0.798	0.955	0
Ptbp3	0	-0.452907	0.898	0.987	0
Huwe1	0	-0.453145	0.759	0.965	0
Suds3	0	-0.453422	0.716	0.943	0
Krcc1	0	-0.454536	0.814	0.971	0
Idi1	0	-0.457408	0.836	0.967	0
Cd164	0	-0.459384	0.828	0.961	0
Pcm1	0	-0.460183	0.489	0.874	0
Ermp1	0	-0.462555	0.378	0.801	0
Iqgap1	0	-0.464092	0.963	0.996	0
Ktn1	0	-0.464985	0.791	0.967	0
Arpc2	0	-0.465679	0.992	0.998	0
Cyp51	0	-0.465717	0.82	0.96	0
Ucp2	0	-0.467413	0.895	0.975	0
Krt12	0	-0.469983	1	1	0
Ncoa4	0	-0.471759	0.348	0.823	0
Erbin	0	-0.473007	0.722	0.949	0
Mycbp2	0	-0.475088	0.834	0.975	0
Nedd4	0	-0.47671	0.661	0.914	0
Vdac1	0	-0.478753	0.867	0.978	0
Tmod3	0	-0.478952	0.836	0.973	0
Kif5b	0	-0.480777	0.951	0.994	0
Lamp1	0	-0.484247	0.845	0.98	0
Pcyt1a	0	-0.48575	0.742	0.961	0
Csnk1a1	0	-0.488386	0.953	0.994	0
Hmgcs1	0	-0.490162	0.893	0.979	0
Bcap31	0	-0.491043	0.769	0.96	0
Epas1	0	-0.494983	0.277	0.705	0
Hmgn3	0	-0.495156	0.951	0.986	0
Tm9sf3	0	-0.495157	0.639	0.949	0
Cpd	0	-0.497024	0.63	0.953	0
Mia2	0	-0.497252	0.715	0.947	0
St8sia6	0	-0.50131	0.471	0.882	0
Abcd3	0	-0.502285	0.485	0.895	0
Utrn	0	-0.503669	0.564	0.923	0
Ahnak2	0	-0.507666	0.741	0.965	0
Cirbp	0	-0.508769	0.57	0.922	0
Asph	0	-0.508808	0.375	0.837	0
Znrf2	0	-0.510683	0.819	0.974	0
Ywhaq	0	-0.511366	0.738	0.954	0
Eif3h	0	-0.511797	0.881	0.969	0
Acadm	0	-0.512039	0.803	0.961	0
Mpzl2	0	-0.513316	0.911	0.986	0
Aldh1a1	0	-0.51369	0.222	0.665	0
Rplp0	0	-0.515607	0.999	0.998	0
Dock1	0	-0.516055	0.658	0.934	0
Crim1	0	-0.52277	0.559	0.931	0
Mfap3l	0	-0.526316	0.528	0.9	0
App	0	-0.52816	0.726	0.958	0
Pygl	0	-0.531954	0.222	0.647	0
Lamp2	0	-0.534034	0.85	0.98	0
Mpc2	0	-0.540035	0.873	0.967	0
Arhgef12	0	-0.540936	0.734	0.971	0
Upk3bl	0	-0.542979	0.997	1	0
Prdx6	0	-0.544127	0.954	0.983	0
Tax1bp1	0	-0.544166	0.941	0.988	0
Gsta3	0	-0.544581	0.695	0.948	0
Sfr1	0	-0.546351	0.889	0.977	0
Sorl1	0	-0.548112	0.695	0.962	0
Perp	0	-0.54827	0.999	1	0
Dynlt3	0	-0.556835	0.635	0.945	0
Npepps	0	-0.558211	0.853	0.983	0
Slc35a1	0	-0.558369	0.625	0.919	0
Smim14	0	-0.561284	0.665	0.949	0
Kif21a	0	-0.565424	0.863	0.986	0
Mtch1	0	-0.569303	0.665	0.956	0
Adipor1	0	-0.56991	0.838	0.974	0
Rock2	0	-0.573389	0.732	0.962	0
Rps4x	0	-0.576669	0.998	0.996	0
Dynll2	0	-0.580345	0.692	0.947	0
Rps5	0	-0.584449	0.995	0.993	0
Ces1d	0	-0.586283	0.371	0.87	0
Crot	0	-0.588534	0.678	0.956	0
Oxct1	0	-0.592711	0.631	0.957	0
Chl1	0	-0.593243	0.533	0.921	0
Scin	0	-0.59346	0.691	0.955	0
Paqr5	0	-0.593706	0.875	0.982	0
Ptprf	0	-0.594875	0.687	0.964	0
Zfp36l1	0	-0.597716	0.963	0.994	0
Nudt4	0	-0.597895	0.925	0.994	0
Cdkn1a	0	-0.603294	0.97	0.994	0
Homer2	0	-0.606801	0.872	0.979	0
Mxra7	0	-0.608208	0.808	0.964	0
Syne2	0	-0.613057	0.636	0.958	0
Rpl7	0	-0.61592	0.998	0.995	0
Hook3	0	-0.618265	0.707	0.963	0
Hmgn1	0	-0.621197	0.89	0.977	0
Erich5	0	-0.622793	0.628	0.944	0
Bnip3l	0	-0.625613	0.843	0.971	0
Slc39a8	0	-0.627771	0.287	0.88	0
Pdcd4	0	-0.638444	0.756	0.97	0
Ttc36	0	-0.64086	0.156	0.69	0
Ahnak	0	-0.643657	0.989	0.999	0
Scd2	0	-0.646134	0.905	0.997	0
Trim29	0	-0.651957	0.977	0.998	0
Purb	0	-0.653272	0.757	0.983	0
Csde1	0	-0.656147	0.856	0.991	0
Akap9	0	-0.662306	0.736	0.979	0
Neat1	0	-0.670159	0.954	0.997	0
Ybx3	0	-0.672156	0.967	0.993	0
Hspb1	0	-0.673915	0.995	0.998	0
Egln3	0	-0.68316	0.891	0.992	0
Tmem59	0	-0.691584	0.741	0.972	0
Jund	0	-0.695679	0.99	0.998	0
Cd109	0	-0.697677	0.384	0.872	0
Mpc1	0	-0.699638	0.784	0.965	0
G3bp1	0	-0.713187	0.792	0.974	0
Reep3	0	-0.716676	0.65	0.968	0
Myo6	0	-0.72907	0.72	0.979	0
Eef1a1	0	-0.731725	1	1	0
Cpne3	0	-0.738131	0.711	0.981	0
Slc12a2	0	-0.758197	0.539	0.922	0
Golga4	0	-0.771618	0.87	0.993	0
Atp6ap2	0	-0.777415	0.854	0.981	0
Sypl	0	-0.787997	0.831	0.99	0
Sdc4	0	-0.796266	0.981	0.998	0
Cox7a2l	0	-0.797976	0.744	0.961	0
Upk1b	0	-0.836599	0.911	0.993	0
Lypd2	0	-0.838632	0.999	1	0
Eif4g2	0	-0.841398	0.951	0.997	0
Ptgr1	0	-0.855087	0.837	0.982	0
Tkt	0	-0.859593	0.992	0.999	0
Cryab	0	-0.885273	0.526	0.83	0
Cyp4a12b	0	-0.88568	0.665	0.965	0
Socs3	0	-0.920096	0.406	0.788	0
Adh1	0	-0.936644	0.827	0.98	0
Adh7	0	-0.944538	0.813	0.963	0
Laptm4a	0	-0.946511	0.962	0.996	0
Dsp	0	-0.951184	0.994	1	0
Kctd12	0	-0.980696	0.219	0.865	0
Gyg	0	-0.99882	0.63	0.963	0
Aplp2	0	-1.00925	0.678	0.99	0
Hlf	0	-1.03241	0.381	0.945	0
Dsc3	0	-1.17665	0.738	0.992	0
Cdo1	0	-1.24879	0.489	0.968	0
Dsg1a	0	-1.28202	0.718	0.996	0
Cbr2	0	-1.38445	0.678	0.975	0
Ly6g6c	0	-1.62105	0.615	0.935	0
Usp9x	4.94065645841247e-324	-0.333651	0.402	0.799	9.9791379147015e-320
Paip2	9.04140131889481e-322	-0.351437	0.801	0.955	1.82618223839037e-317
Ptma	9.09080788347894e-322	0.637615	0.995	0.966	1.83616137630508e-317
Pbrm1	1.03259719980821e-321	-0.37118	0.569	0.882	2.08563982417261e-317
Hmgb2	1.03358533109989e-320	0.402493	0.969	0.889	2.08763565175555e-316
Braf	1.94513644767699e-320	-0.354718	0.435	0.812	3.92878659701798e-316
Nccrp1	2.02813947617832e-320	1.04701	0.911	0.736	4.09643611398496e-316
Mylk	3.17560693864461e-319	-0.267899	0.164	0.579	6.41409089467439e-315
Tnfaip3	3.59892238400139e-319	0.451127	0.453	0.106	7.26910343120601e-315
Hspa4	1.88323792730341e-317	-0.372137	0.66	0.91	3.80376396556743e-313
Psmb3	1.50019288342099e-316	0.346342	0.959	0.936	3.03008958593372e-312
Tm4sf1	5.87359750484092e-316	0.61014	0.448	0.087	1.18634922402777e-311
Tacc1	5.00566126831457e-315	-0.376141	0.445	0.811	1.01104346297418e-310
Rab27b	5.79805013444291e-315	-0.372056	0.805	0.958	1.17109016615478e-310
Kmt5a	5.70153695150744e-314	-0.35661	0.886	0.972	1.15159643346547e-309
Ei24	1.24506089730819e-313	-0.297549	0.412	0.805	2.51477400038308e-309
Atrx	9.62313671163882e-313	-0.377982	0.498	0.846	1.94368115301681e-308
Tmem30a	3.66179401525087e-312	-0.318029	0.458	0.828	7.39609e-308
Scaf11	2.16257446882035e-311	-0.361404	0.635	0.911	4.36797e-307
Ube2e2	2.0609166635648e-310	-0.323735	0.548	0.87	4.16264e-306
Sc5d	1.54075803924273e-309	-0.410292	0.925	0.981	3.11202e-305
Ywhaz	2.84303298695301e-309	-0.306548	0.983	0.991	5.74236e-305
Rhob	4.66334277000625e-309	-0.507159	0.854	0.966	9.41902e-305
Ywhab	6.00272678656202e-309	-0.34999	0.845	0.96	1.21243e-304
Cops9	3.20479e-308	-0.342608	0.644	0.9	6.47304e-304
Pfdn6	8.28052e-308	0.307663	0.854	0.766	1.6725e-303
Trib1	1.00582e-307	0.596392	0.95	0.911	2.03156e-303
Etnk1	9.44786e-307	-0.44021	0.603	0.89	1.90828e-302
Mark2	6.37898e-305	-0.342131	0.897	0.983	1.28843e-300
Glul	1.20321e-304	-0.775231	0.648	0.88	2.43024e-300
Gas1	1.50729e-304	-0.38413	0.219	0.622	3.04443e-300
Serpinb6a	1.49479e-303	0.340285	0.602	0.319	3.01917e-299
Ablim1	2.60175e-303	-0.477416	0.958	0.986	5.25501e-299
Psmb9	2.82839e-303	0.349701	0.756	0.559	5.71279e-299
Fgfr1op2	3.64506e-303	-0.348222	0.71	0.927	7.36229e-299
Lurap1l	1.4398e-301	0.304603	0.557	0.221	2.9081e-297
Slc25a3	4.18539e-301	-0.3249	0.938	0.977	8.45365e-297
Canx	8.36672e-301	-0.342462	0.626	0.919	1.68991e-296
Cryba4	1.02852e-300	0.360825	0.326	0.039	2.07741e-296
Akr1b7	6.78448e-300	-0.745211	0.54	0.82	1.37033e-295
Rnf152	1.09586e-299	-0.435675	0.779	0.946	2.21341e-295
Clip4	1.66611e-299	-0.450613	0.848	0.967	3.36521e-295
Nab1	5.60703e-298	-0.360547	0.631	0.912	1.13251e-293
Jdp2	7.79744e-298	-0.420599	0.472	0.822	1.57493e-293
Sh3gl2	3.65474e-297	-0.311561	0.471	0.821	7.38184e-293
Slc31a1	3.47905e-296	-0.321881	0.494	0.818	7.02698e-292
Muc15	4.43826e-296	-0.431964	0.774	0.938	8.9644e-292
Foxp1	6.9915e-296	-0.373425	0.828	0.963	1.41214e-291
Rbpms	9.0427e-296	0.311325	0.729	0.507	1.82644e-291
Eps8	1.69292e-295	0.579138	0.885	0.657	3.41936e-291
Epb41l4b	4.79412e-295	-0.303208	0.36	0.742	9.68317e-291
Nbeal1	4.20714e-294	-0.316175	0.328	0.732	8.49757e-290
Mreg	1.8972e-293	-0.273971	0.289	0.685	3.83197e-289
Aak1	5.64364e-293	-0.334478	0.472	0.823	1.1399e-288
Cmas	6.05625e-293	-0.453418	0.856	0.965	1.22324e-288
Sp100	4.4522e-291	0.283231	0.49	0.148	8.99255e-287
Dynap	6.40846e-291	0.282085	0.225	0.004	1.29438e-286
Cdkn2b	1.20354e-289	0.390782	0.919	0.858	2.43092e-285
Stk35	6.69724e-289	-0.42023	0.846	0.964	1.35271e-284
Gm26669	2.31691e-288	-0.321829	0.248	0.648	4.67969e-284
Sec62	1.02494e-287	-0.338903	0.798	0.948	2.07018e-283
Fam169a	4.74946e-286	-0.321522	0.248	0.65	9.59297e-282
Prss22	5.1511e-286	0.737362	0.886	0.734	1.04042e-281
Wapl	6.07497e-286	-0.346612	0.705	0.927	1.22702e-281
Tprgl	8.61881e-286	-0.323506	0.584	0.88	1.74083e-281
Ddx3x	3.21199e-284	-0.362334	0.811	0.967	6.48757e-280
Rpl17	2.60604e-283	-0.563252	0.999	0.996	5.26369e-279
Mrpl14	9.15372e-283	0.334262	0.931	0.887	1.84887e-278
Fam174a	1.13146e-282	-0.274477	0.371	0.742	2.28533e-278
Copg2	1.55435e-282	-0.323213	0.531	0.847	3.13947e-278
Gm10076	2.12525e-282	-0.294613	0.391	0.753	4.29257e-278
Ppp1r15a	4.97698e-282	0.599407	0.96	0.958	1.00525e-277
Syne1	5.21605e-282	-0.335578	0.402	0.776	1.05354e-277
Tmem50a	2.80162e-281	-0.313645	0.578	0.867	5.65871e-277
Gas6	1.18273e-280	-0.384569	0.547	0.848	2.38888e-276
Ankk1	1.36608e-280	0.311536	0.513	0.202	2.75921e-276
Eef2k	8.99211e-280	-0.278323	0.316	0.706	1.81623e-275
Tpr	3.76411e-279	-0.363582	0.777	0.958	7.60274e-275
Hnrnpr	4.36803e-279	-0.315879	0.487	0.82	8.82254e-275
Chd4	7.78003e-279	-0.364594	0.771	0.947	1.57141e-274
Higd1a	9.45365e-278	0.291958	0.863	0.8	1.90945e-273
Bag2	1.01353e-277	-0.346461	0.565	0.862	2.04713e-273
Vapb	3.08423e-277	-0.282669	0.408	0.762	6.22952e-273
Krt19	1.98661e-276	0.928405	0.699	0.322	4.01255e-272
Gpx4	2.1642e-276	-0.306475	0.948	0.968	4.37125e-272
Zbtb38	2.17786e-276	-0.34664	0.303	0.684	4.39884e-272
Dnaja2	9.35539e-276	-0.313177	0.862	0.966	1.8896e-271
Vps41	1.93475e-275	-0.281768	0.388	0.753	3.90781e-271
Slc5a8	3.27774e-275	-0.469167	0.398	0.715	6.62039e-271
Cox6b1	3.40279e-275	0.286591	0.982	0.968	6.87296e-271
Stim1	3.73607e-275	-0.267233	0.313	0.702	7.54611e-271
Cyb5a	4.78049e-275	-0.316293	0.887	0.962	9.65564e-271
Vps35	1.21067e-274	-0.323864	0.661	0.913	2.4453e-270
Ppp1r11	2.21559e-274	0.305301	0.888	0.81	4.47505e-270
S100a7a	5.11166e-274	0.419219	0.439	0.132	1.03245e-269
Tspan5	5.33238e-274	-0.30278	0.427	0.776	1.07703e-269
Rapgefl1	5.33466e-274	-0.279198	0.328	0.713	1.07749e-269
Ccng2	1.54565e-273	0.454296	0.713	0.458	3.1219e-269
Gpx1	1.77458e-273	-0.322936	0.933	0.971	3.5843e-269
Arf6	2.94759e-273	0.326762	0.959	0.942	5.95355e-269
Tspo	2.5722e-272	0.447315	0.962	0.925	5.19534e-268
Gnai2	7.61337e-272	-0.294011	0.903	0.976	1.53775e-267
Plgrkt	4.95428e-271	0.309869	0.844	0.747	1.00066e-266
Naca	1.36825e-270	-0.280237	0.991	0.993	2.76359e-266
Chmp1a	2.0524e-270	-0.309272	0.613	0.889	4.14543e-266
Fbxo9	2.00577e-269	-0.346839	0.542	0.851	4.05125e-265
Mocs2	2.16878e-269	-0.370657	0.786	0.944	4.38051e-265
Serpinb3a	5.07023e-269	0.290026	0.405	0.077	1.02409e-264
Ryk	6.7961e-269	-0.312072	0.544	0.858	1.37268e-264
Atox1	1.96908e-268	-0.293409	0.979	0.982	3.97714e-264
Gipc1	6.46726e-268	-0.335218	0.882	0.973	1.30626e-263
Myof	5.57778e-267	-0.327754	0.613	0.899	1.1266e-262
Tomm20	1.57348e-266	-0.374846	0.758	0.934	3.17811e-262
Ube2d3	2.02076e-266	-0.271235	0.964	0.989	4.08153e-262
Tef	2.86159e-266	-0.272292	0.307	0.694	5.77983e-262
Stfa3	5.14734e-266	0.345548	0.685	0.445	1.03966e-261
Tpt1	6.2007e-266	-0.437955	1	1	1.25242e-261
1700020I14Rik	2.08369e-265	-0.32118	0.649	0.896	4.20863e-261
Carnmt1	1.17402e-264	-0.27238	0.328	0.696	2.37129e-260
St6galnac1	2.82086e-264	-0.386243	0.775	0.958	5.69757e-260
Fam76a	2.88925e-264	-0.2964	0.488	0.815	5.8357e-260
Srrm1	3.21671e-264	-0.319055	0.881	0.971	6.4971e-260
Pgm1	1.79113e-263	0.290429	0.651	0.397	3.61773e-259
Ppm1a	3.21183e-263	-0.327014	0.717	0.922	6.48725e-259
Sptan1	3.28272e-263	-0.339643	0.725	0.93	6.63044e-259
Ly6e	1.88052e-262	0.49181	0.955	0.817	3.79828e-258
AY036118	4.05692e-262	0.417571	0.992	0.915	8.19416e-258
Gldc	4.95877e-262	-0.283481	0.257	0.643	1.00157e-257
Psap	1.47243e-261	-0.320382	0.703	0.937	2.97401e-257
Nupr1	2.94486e-261	0.394232	0.746	0.422	5.94804e-257
Anapc5	1.31857e-260	-0.27439	0.39	0.761	2.66325e-256
2610507B11Rik	1.89623e-260	-0.322685	0.626	0.894	3.83001e-256
Tgfbr1	2.15673e-260	-0.262276	0.241	0.629	4.35616e-256
Tshz2	3.0553e-260	-0.336267	0.602	0.877	6.1711e-256
Elk3	3.74766e-260	0.296184	0.736	0.459	7.56953e-256
Acap2	3.07507e-259	-0.322138	0.608	0.88	6.21102e-255
Gnb1	3.08642e-259	-0.29508	0.891	0.981	6.23396e-255
Lima1	8.15086e-259	-0.389732	0.531	0.827	1.64631e-254
Fos	8.90588e-259	-0.614624	0.978	0.997	1.79881e-254
Acsm1	1.43773e-258	-0.31737	0.305	0.676	2.90393e-254
Tulp4	4.66837e-258	-0.309594	0.538	0.847	9.42918e-254
Ggh	5.58745e-258	-0.349909	0.455	0.796	1.12855e-253
Klf4	8.1949e-258	0.39722	0.998	0.998	1.65521e-253
Rhoa	8.53684e-258	-0.322346	0.924	0.981	1.72427e-253
Rrbp1	1.04569e-254	0.342254	0.97	0.945	2.11209e-250
Uchl3	1.43146e-254	0.291071	0.87	0.814	2.89126e-250
Sumo1	2.28338e-254	-0.305914	0.809	0.956	4.61196e-250
S100a14	3.20904e-254	0.345059	0.997	0.993	6.48162e-250
Arg1	2.93365e-253	0.584612	0.837	0.744	5.92538e-249
Stmn1	4.59931e-253	0.259112	0.365	0.077	9.28969e-249
Atpif1	1.25307e-252	-0.317506	0.94	0.964	2.53095e-248
Msi2	1.45312e-252	-0.317313	0.597	0.874	2.93502e-248
Elovl6	1.9618e-252	-0.345858	0.728	0.929	3.96245e-248
Golgb1	2.66257e-252	-0.336839	0.659	0.901	5.37786e-248
Adm	2.77995e-252	0.985272	0.835	0.615	5.61495e-248
Rpl27	4.54314e-252	0.348439	0.984	0.959	9.17624e-248
E130218I03Rik	8.75379e-252	-0.303042	0.548	0.85	1.76809e-247
Filip1l	1.63609e-251	0.313558	0.63	0.339	3.30457e-247
Sesn2	3.07666e-251	0.466813	0.672	0.409	6.21424e-247
Cnot6	5.89496e-251	-0.282317	0.446	0.795	1.19066e-246
Slc25a4	1.73083e-250	-0.40852	0.833	0.955	3.49592e-246
Uqcr11	2.68041e-250	0.294805	0.944	0.924	5.41389e-246
Gnai3	9.10715e-249	-0.31267	0.744	0.933	1.83946e-244
Ppfia1	1.2484e-248	-0.28735	0.463	0.789	2.52151e-244
Rabgap1	4.40899e-248	-0.255434	0.332	0.7	8.90527e-244
Vps13a	4.72356e-248	-0.314065	0.453	0.782	9.54065e-244
Ube2k	8.54787e-248	-0.301905	0.679	0.911	1.7265e-243
Hypk	6.08283e-247	0.26413	0.833	0.74	1.22861e-242
Higd2a	2.38315e-246	-0.295215	0.637	0.886	4.81348e-242
Sphkap	2.57549e-246	-0.265845	0.114	0.453	5.20197e-242
Ckap4	2.99904e-246	-0.321505	0.866	0.968	6.05747e-242
Rab2a	1.02992e-245	-0.291372	0.866	0.967	2.08023e-241
Pdia3	2.25825e-245	-0.306434	0.632	0.885	4.56121e-241
Sbno1	3.66142e-245	-0.307901	0.524	0.831	7.39534e-241
Egr1	6.05989e-245	-0.727419	0.751	0.929	1.22398e-240
Prr13	6.08885e-245	0.358188	0.955	0.944	1.22983e-240
Selenos	9.93671e-245	-0.302896	0.697	0.916	2.00702e-240
Taok1	1.38976e-244	-0.29985	0.542	0.846	2.80703e-240
Tbl1x	1.63279e-244	-0.30673	0.634	0.886	3.29791e-240
Kpna4	5.10339e-244	-0.272758	0.451	0.781	1.03078e-239
Nfix	8.38857e-244	-0.276863	0.211	0.574	1.69432e-239
Slc34a2	1.57925e-243	-0.346162	0.198	0.554	3.18977e-239
Atp5g1	1.98124e-243	0.319091	0.961	0.939	4.00172e-239
Nrd1	4.37572e-243	-0.320654	0.627	0.888	8.83808e-239
Lims1	2.5304e-242	-0.304744	0.507	0.806	5.1109e-238
Ppp3ca	3.97803e-242	-0.331934	0.87	0.974	8.03483e-238
Dapl1	6.21916e-242	-0.821408	0.955	0.988	1.25615e-237
Arfip1	1.45768e-241	-0.272428	0.388	0.735	2.94421e-237
Slc1a1	1.53723e-241	0.482759	0.827	0.779	3.10489e-237
Arpc1a	1.9094e-241	-0.343573	0.917	0.976	3.8566e-237
R3hdm2	2.37933e-241	-0.298506	0.599	0.868	4.80577e-237
Cldn1	5.96122e-241	0.585574	0.767	0.447	1.20405e-236
Echs1	2.97193e-240	-0.316843	0.642	0.886	6.0027e-236
Cnih1	3.43419e-239	-0.251182	0.371	0.725	6.93639e-235
Pum2	8.20221e-239	-0.303864	0.543	0.841	1.65668e-234
Hacd2	2.87985e-237	-0.347701	0.728	0.915	5.81671e-233
Pea15a	1.02683e-236	-0.303872	0.517	0.806	2.07399e-232
Dusp1	1.13867e-236	0.946058	0.993	0.973	2.29988e-232
H2afz	1.17247e-236	-0.259928	0.987	0.989	2.36816e-232
Chmp2a	1.95933e-236	0.28832	0.99	0.976	3.95745e-232
Lgals3	3.06426e-236	0.385798	0.998	0.995	6.1892e-232
Bsg	6.25682e-236	-0.256556	0.923	0.966	1.26375e-231
Gm45941	7.46204e-236	-0.371971	0.516	0.818	1.50718e-231
Arhgdib	1.92023e-235	0.389564	0.687	0.379	3.87849e-231
Pof1b	4.47397e-235	-0.332561	0.863	0.962	9.03652e-231
Eprs	7.74329e-235	-0.315576	0.606	0.876	1.56399e-230
Rpl5	7.86622e-235	-0.566857	0.992	0.99	1.58882e-230
Ralgps2	8.56704e-235	-0.314036	0.656	0.89	1.73037e-230
Thrap3	8.60714e-235	-0.307766	0.721	0.923	1.73847e-230
Rbbp4	2.8327e-234	-0.2733	0.551	0.848	5.72148e-230
Ptgs2	7.29949e-234	0.297122	0.296	0.041	1.47435e-229
Itm2b	7.33071e-234	-0.255759	0.99	0.995	1.48066e-229
Necap2	4.25178e-233	-0.344274	0.737	0.909	8.58775e-229
Scel	5.63216e-233	-0.443495	0.602	0.839	1.13758e-228
Ldlr	1.49268e-232	-0.362643	0.903	0.983	3.01492e-228
Mtpn	1.54152e-232	-0.278079	0.551	0.85	3.11356e-228
Pafah1b1	4.56152e-232	-0.292332	0.882	0.974	9.21335e-228
Gm20383	9.04931e-232	-0.302774	0.054	0.356	1.82778e-227
Dnajb1	1.8503e-231	-0.453828	0.939	0.984	3.73725e-227
Smox	2.08527e-231	0.360688	0.883	0.843	4.21184e-227
Rab21	8.68086e-231	-0.290144	0.74	0.928	1.75336e-226
Dsc2	8.71317e-231	-0.288449	0.987	0.996	1.75989e-226
Pcbp2	1.27471e-230	-0.306505	0.94	0.972	2.57465e-226
Cyp3a13	4.74289e-230	-0.343512	0.413	0.747	9.5797e-226
Apod	4.74537e-230	0.338866	0.824	0.624	9.58469e-226
Cd82	4.88075e-230	-0.320098	0.711	0.912	9.85814e-226
Ephb3	4.96453e-230	0.321326	0.734	0.475	1.00274e-225
Cox6a1	6.00248e-230	-0.299024	0.762	0.922	1.21238e-225
Fcho2	1.30727e-229	-0.349909	0.696	0.897	2.64043e-225
Ctdsp2	1.52942e-229	-0.275766	0.537	0.838	3.08912e-225
Ube2b	3.50435e-229	-0.282062	0.958	0.979	7.07808e-225
Elf3	1.42732e-228	0.475623	0.998	0.998	2.8829e-224
Eef2	1.47265e-228	-0.404495	0.974	0.994	2.97446e-224
Anxa11	5.07964e-228	-0.322242	0.612	0.843	1.02599e-223
Tet3	5.78575e-228	-0.332209	0.749	0.928	1.16861e-223
Nfe2l3	5.89443e-228	-0.277466	0.435	0.753	1.19056e-223
Ubxn2a	1.55633e-227	-0.255298	0.412	0.745	3.14347e-223
Parl	1.00358e-226	-0.264058	0.473	0.787	2.02703e-222
Tmsb10	2.9393e-226	0.39429	0.965	0.931	5.93681e-222
Etfb	4.45779e-225	0.262558	0.866	0.819	9.00384e-221
Rheb	5.61796e-225	-0.254487	0.94	0.975	1.13472e-220
Snrpd1	1.26439e-224	0.285456	0.899	0.859	2.55381e-220
Tnks2	2.0753e-224	-0.281347	0.493	0.801	4.19169e-220
Abhd12	3.49388e-224	-0.284861	0.659	0.892	7.05695e-220
Irgm1	3.99425e-224	0.289106	0.464	0.182	8.06759e-220
Calr	9.59251e-224	0.332267	0.976	0.974	1.93749e-219
Ak3	1.26152e-223	-0.268651	0.417	0.74	2.54802e-219
AI413582	1.39746e-223	0.281227	0.796	0.614	2.82259e-219
Mbd2	1.93626e-223	-0.278714	0.899	0.975	3.91087e-219
Add1	5.28746e-223	-0.301154	0.761	0.943	1.06796e-218
Cop1	6.3156e-222	-0.327607	0.658	0.89	1.27562e-217
Msmo1	7.56403e-222	-0.35382	0.926	0.976	1.52778e-217
A830036E02Rik	1.38474e-221	-0.498537	0.503	0.791	2.79691e-217
Ubl3	8.74276e-221	-0.304917	0.798	0.945	1.76586e-216
Stat3	1.48891e-220	-0.304935	0.716	0.919	3.00729e-216
Acer3	2.47033e-220	-0.322685	0.853	0.963	4.98956e-216
Chmp4c	2.73372e-220	-0.32661	0.834	0.956	5.52157e-216
Gss	2.87033e-220	0.257771	0.702	0.524	5.79749e-216
Cds1	5.13605e-220	-0.291753	0.419	0.728	1.03738e-215
Pdap1	7.45582e-220	0.257744	0.837	0.797	1.50593e-215
Hist1h2bc	9.27715e-220	0.450378	0.925	0.834	1.8738e-215
Eef1b2	1.37076e-219	-0.491542	0.981	0.985	2.76866e-215
Naa20	3.14123e-219	0.250003	0.902	0.878	6.34466e-215
Sbsn	3.95119e-219	0.334294	0.393	0.12	7.98062e-215
Gsn	6.87853e-219	-0.324807	0.987	0.995	1.38933e-214
Asprv1	7.34726e-219	-1.11535	0.963	0.996	1.484e-214
Rpl10a	3.76534e-218	-0.448644	0.988	0.992	7.60524e-214
Babam2	3.77038e-218	-0.271668	0.601	0.859	7.61541e-214
Dnajc21	2.24317e-217	-0.2963	0.58	0.849	4.53075e-213
Tmprss11d	3.55877e-217	-0.504867	0.87	0.949	7.188e-213
Vti1b	6.53502e-217	-0.252766	0.48	0.789	1.31994e-212
Fn1	2.75011e-216	-0.367141	0.176	0.486	5.55467e-212
Cobl	1.16413e-215	-0.30318	0.505	0.793	2.3513e-211
Gsk3b	2.82288e-215	-0.295442	0.88	0.974	5.70166e-211
Ccdc51	1.14123e-214	0.346404	0.914	0.828	2.30506e-210
Lxn	1.22533e-214	0.264393	0.783	0.7	2.47492e-210
Palmd	8.05355e-214	-0.280215	0.27	0.613	1.62666e-209
Dnajc8	1.80469e-213	-0.306774	0.744	0.925	3.64511e-209
Nr2f2	5.23462e-213	-0.320728	0.48	0.777	1.05729e-208
Rab11b	7.13425e-213	-0.272884	0.733	0.918	1.44098e-208
Tnfrsf1a	9.09108e-213	0.266156	0.839	0.741	1.83622e-208
Cyfip1	9.83072e-213	-0.281673	0.725	0.927	1.98561e-208
Plaur	1.00528e-212	0.38	0.486	0.191	2.03047e-208
Pts	1.39667e-212	-0.26356	0.489	0.795	2.82099e-208
Alcam	1.81096e-212	-0.331604	0.738	0.93	3.65778e-208
Slco3a1	4.72855e-212	-0.289794	0.695	0.913	9.55073e-208
Hmgn5	5.01017e-212	-0.279619	0.423	0.737	1.01195e-207
Tsc22d2	5.58885e-212	0.551639	0.891	0.855	1.12884e-207
Tprg	2.11622e-211	0.400073	0.841	0.82	4.27434e-207
Ddx39	6.1812e-211	0.256552	0.676	0.5	1.24848e-206
Eea1	8.37113e-211	-0.293386	0.521	0.809	1.6908e-206
Igfbp2	1.37578e-210	0.32748	0.875	0.737	2.7788e-206
Prpf40a	2.6427e-210	-0.286107	0.721	0.921	5.33773e-206
Trip11	3.57097e-210	-0.284099	0.499	0.796	7.21265e-206
Sox9	4.57108e-210	0.63717	0.914	0.773	9.23266e-206
Tmem234	4.78892e-210	-0.284678	0.817	0.949	9.67266e-206
H2afv	5.57614e-210	-0.263885	0.707	0.922	1.12627e-205
Rps7	3.48501e-209	-0.518228	0.995	0.994	7.03903e-205
AC149090.1	8.62771e-209	0.27044	0.58	0.293	1.74262e-204
Fabp4	1.19421e-207	0.291829	0.176	0.005	2.41207e-203
Tmed2	3.24497e-207	-0.264913	0.812	0.958	6.55418e-203
Galnt7	3.5486e-207	-0.295495	0.762	0.944	7.16745e-203
Dcn	1.29355e-206	0.359346	0.982	0.946	2.61272e-202
Cyr61	3.49063e-206	0.935902	0.881	0.76	7.05038e-202
Psmb8	3.77e-206	0.392787	0.905	0.815	7.61465e-202
Vat1	5.83545e-206	-0.292339	0.658	0.894	1.17864e-201
Immp1l	8.83218e-206	-0.252673	0.545	0.831	1.78392e-201
Kat6a	2.43827e-205	-0.254537	0.416	0.738	4.92482e-201
Papola	4.46091e-205	-0.265747	0.672	0.9	9.01015e-201
Arpp19	1.6117e-204	0.257484	0.962	0.948	3.25531e-200
Ooep	2.0796e-204	-0.366507	0.256	0.574	4.20037e-200
Arfgef1	3.35055e-204	-0.271476	0.537	0.82	6.76743e-200
Samhd1	4.50681e-203	0.37833	0.774	0.573	9.10286e-199
Pard3	5.22744e-203	-0.294708	0.772	0.936	1.05584e-198
Vmp1	5.72279e-203	0.530385	0.97	0.954	1.15589e-198
Pdcd6ip	7.11818e-203	-0.267017	0.917	0.979	1.43773e-198
Nfkb1	3.01614e-202	0.317466	0.82	0.701	6.09199e-198
Aldh3a1	3.3912e-202	-0.266361	1	1	6.84955e-198
Spop	1.26985e-201	-0.258966	0.581	0.852	2.56485e-197
Pgrmc1	1.28431e-201	-0.27132	0.719	0.911	2.59405e-197
Psme1	1.59006e-201	0.26959	0.936	0.922	3.21161e-197
Fbxo3	1.82054e-201	-0.252836	0.517	0.803	3.67713e-197
Nipbl	1.47432e-200	-0.287902	0.642	0.878	2.97783e-196
Metap2	1.56879e-200	-0.328773	0.847	0.958	3.16863e-196
Rnf19a	2.9263e-200	0.344164	0.685	0.53	5.91053e-196
Tmcc3	3.63894e-200	0.461792	0.864	0.832	7.34993e-196
Fubp1	7.3397e-200	-0.306497	0.791	0.945	1.48247e-195
Gns	8.59842e-200	-0.25241	0.452	0.763	1.73671e-195
Vps4b	1.25537e-199	-0.282022	0.755	0.919	2.53559e-195
Ube2d2a	1.65603e-199	-0.262898	0.715	0.918	3.34486e-195
Atp1b3	2.87837e-199	-0.390041	0.876	0.96	5.81373e-195
Psmb6	7.40939e-199	0.254847	0.948	0.93	1.49655e-194
Kcmf1	9.01524e-199	-0.266204	0.677	0.898	1.8209e-194
Hipk1	4.45534e-198	-0.254582	0.464	0.776	8.9989e-194
Cep290	5.29392e-198	-0.278356	0.357	0.682	1.06927e-193
Trim2	1.65669e-196	-0.295061	0.883	0.969	3.34619e-192
Tmed7	1.94711e-196	-0.264387	0.596	0.848	3.93277e-192
Rarg	4.98819e-196	-0.276372	0.761	0.932	1.00752e-191
Rnh1	9.77063e-196	0.29497	0.986	0.981	1.97347e-191
Zfp91	1.84155e-195	-0.280641	0.74	0.928	3.71956e-191
Plec	3.24817e-195	-0.284733	0.871	0.974	6.56064e-191
Hmgcr	3.78202e-195	-0.320739	0.827	0.961	7.63892e-191
Ppib	9.10805e-195	0.262862	0.967	0.958	1.83964e-190
Guca1a	2.75016e-194	0.338217	0.962	0.95	5.55478e-190
Tiam1	2.76277e-194	-0.279934	0.616	0.859	5.58024e-190
Errfi1	3.44494e-194	0.482088	0.959	0.902	6.9581e-190
Smim10l1	4.554e-194	-0.261672	0.648	0.882	9.19817e-190
Ppfibp1	1.20588e-193	-0.272775	0.604	0.853	2.43564e-189
Rps3a1	1.57641e-193	-0.495463	0.998	0.994	3.18403e-189
Hp1bp3	1.92734e-193	-0.275686	0.831	0.946	3.89283e-189
Mgea5	4.16708e-193	-0.300102	0.689	0.906	8.41666e-189
Ppl	4.66369e-192	-0.359932	0.992	0.999	9.41972e-188
Pard6b	4.96131e-192	0.571576	0.742	0.623	1.00209e-187
Fam110c	1.55209e-191	0.428947	0.721	0.587	3.13491e-187
Epop	2.93769e-191	-0.280188	0.463	0.76	5.93355e-187
Xlr4c	4.32616e-191	-0.307919	0.647	0.858	8.73798e-187
Sned1	2.6456e-190	-0.259307	0.194	0.526	5.34358e-186
Ttc39b	4.75109e-190	-0.259374	0.568	0.822	9.59625e-186
Rpl12	1.50249e-189	-0.590885	0.998	0.993	3.03474e-185
Paics	9.84638e-189	-0.255699	0.266	0.582	1.98877e-184
Rps9	3.39803e-188	-0.374951	0.995	0.992	6.86334e-184
Cnfn	6.35748e-188	0.398543	0.28	0.054	1.28408e-183
Eif4ebp1	1.55046e-187	0.290889	0.863	0.74	3.13163e-183
Cul3	4.34412e-187	-0.250208	0.58	0.841	8.77425e-183
Hsdl2	8.31027e-187	-0.264579	0.68	0.89	1.67851e-182
Rpl39	1.53768e-186	-0.469518	0.998	0.996	3.1058e-182
Acsl1	4.03593e-186	-0.326848	0.933	0.988	8.15177e-182
Defb1	1.1965e-185	-0.67932	0.805	0.93	2.4167e-181
Ceacam1	2.8487e-185	0.43212	0.851	0.706	5.75381e-181
Phf14	3.38377e-185	-0.273709	0.812	0.946	6.83454e-181
Pbx1	4.65765e-185	-0.285418	0.662	0.887	9.40751e-181
Sfpq	5.73469e-185	-0.274053	0.827	0.955	1.15829e-180
Crb3	6.36969e-185	0.258512	0.926	0.912	1.28655e-180
Reep5	8.13423e-185	-0.3429	0.818	0.946	1.64295e-180
F11r	2.53072e-184	-0.271474	0.943	0.977	5.11155e-180
Krt13	6.45315e-184	0.753558	0.993	0.948	1.30341e-179
Zfp750	7.62081e-183	0.457944	0.989	0.99	1.53925e-178
Midn	1.37375e-182	-0.457797	0.857	0.955	2.7747e-178
Csta1	2.61342e-182	0.450793	0.965	0.919	5.27859e-178
Gtpbp4	2.91417e-182	-0.268027	0.44	0.741	5.88603e-178
Copb1	5.09015e-182	-0.255949	0.673	0.891	1.02811e-177
Smim22	2.20413e-181	0.259539	0.707	0.558	4.4519e-177
Mgst3	3.74852e-181	0.280842	0.97	0.955	7.57126e-177
Prrc2c	5.32206e-181	-0.274631	0.858	0.967	1.07495e-176
Gsta4	8.56634e-181	-0.25149	1	1	1.73023e-176
Pigp	2.63948e-180	-0.26252	0.781	0.928	5.33122e-176
Tcp1	3.2557e-180	-0.260377	0.623	0.869	6.57586e-176
Ubc	2.32126e-179	0.368878	0.999	0.994	4.68847e-175
Insig1	9.59969e-177	-0.327176	0.619	0.839	1.93895e-172
Tgm1	9.96397e-177	0.384727	0.701	0.513	2.01252e-172
Ndufb11	1.87418e-176	-0.255468	0.855	0.949	3.78547e-172
Gltp	2.73581e-176	-0.334482	0.942	0.978	5.5258e-172
Meis2	5.57477e-176	-0.271984	0.69	0.891	1.12599e-171
Pkn2	8.83183e-176	-0.263239	0.74	0.904	1.78385e-171
Jarid2	1.74917e-174	-0.28161	0.655	0.872	3.53297e-170
Cltc	2.62401e-174	-0.277512	0.773	0.93	5.29997e-170
Rock1	1.0557e-173	-0.250682	0.579	0.835	2.1323e-169
Rpl30	3.32399e-173	-0.351592	0.999	0.995	6.7138e-169
St14	6.92454e-173	0.260821	0.833	0.732	1.39862e-168
Chmp5	1.04678e-172	-0.262917	0.815	0.941	2.11429e-168
Cbx4	3.45821e-172	-0.320318	0.474	0.723	6.98489e-168
Snrpb	7.00829e-172	0.262407	0.959	0.943	1.41553e-167
Usp7	1.70015e-171	-0.255688	0.584	0.827	3.43396e-167
Gadd45a	6.42316e-171	0.368309	0.854	0.744	1.29735e-166
Id1	2.96196e-170	0.678323	0.979	0.932	5.98256e-166
Cpeb2	3.44466e-170	0.449433	0.924	0.933	6.95752e-166
Cxadr	5.36145e-170	-0.271142	0.727	0.914	1.08291e-165
Pbp2	9.78498e-170	0.435481	0.634	0.361	1.97637e-165
2200002D01Rik	1.87723e-169	0.316085	0.987	0.968	3.79163e-165
Clu	3.6581e-169	0.300206	0.922	0.928	7.38864e-165
Lum	3.57023e-168	0.267789	0.728	0.533	7.21114e-164
Hspa1b	6.3952e-168	-0.307718	0.988	0.995	1.2917e-163
Ppp2r5c	1.03904e-167	-0.250163	0.757	0.924	2.09866e-163
Apoe	1.07403e-167	0.274305	0.781	0.597	2.16934e-163
Rpl10	7.55321e-167	-0.318632	0.995	0.992	1.5256e-162
Rps27	2.78401e-166	-0.404638	0.989	0.987	5.62315e-162
Stx11	1.82521e-165	0.265037	0.647	0.478	3.68656e-161
Ppp1r12a	1.96399e-165	-0.287288	0.831	0.946	3.96687e-161
Ypel3	5.84066e-165	-0.275896	0.718	0.885	1.1797e-160
Crybg1	9.69811e-165	-0.255616	0.588	0.826	1.95883e-160
Trafd1	1.45721e-164	0.254785	0.855	0.732	2.94327e-160
Khdrbs1	1.81064e-164	-0.253576	0.726	0.907	3.65713e-160
Trim25	6.01797e-164	0.456353	0.918	0.871	1.21551e-159
Tmprss4	1.55843e-163	0.286461	0.864	0.688	3.14772e-159
Sh3d19	1.70885e-163	-0.281545	0.572	0.79	3.45154e-159
Mxd1	4.26129e-163	0.453261	0.993	0.99	8.60696e-159
Mgarp	2.70189e-162	-0.289084	0.999	1	5.45728e-158
Eif5a	6.54394e-161	0.26996	0.992	0.978	1.32174e-156
Nfkbia	8.12098e-161	0.633762	0.959	0.872	1.64028e-156
Clic1	3.58453e-160	0.255269	0.992	0.984	7.24003e-156
Adam28	1.00642e-159	0.350753	0.804	0.646	2.03276e-155
Ppa1	2.033e-159	0.277999	0.838	0.773	4.10625e-155
Rpl32	1.79688e-158	0.320539	0.999	0.993	3.62934e-154
Cadm4	4.43458e-158	0.251385	0.854	0.76	8.95697e-154
Ypel2	1.0996e-157	-0.30411	0.591	0.821	2.22097e-153
Fosl1	2.05179e-157	0.302577	0.568	0.427	4.14421e-153
Ccdc12	1.51988e-156	0.317086	0.961	0.94	3.06986e-152
Ube2r2	2.67652e-156	-0.303164	0.874	0.958	5.40603e-152
Cst6	3.69514e-155	-0.278583	0.705	0.868	7.46345e-151
Arap2	3.6804e-154	-0.277537	0.806	0.925	7.43367e-150
Fam46a	2.07203e-152	0.321052	0.745	0.587	4.18508e-148
Trim16	2.31198e-152	0.271021	0.875	0.768	4.66973e-148
Rpl35	3.41813e-152	-0.379676	0.977	0.979	6.90393e-148
Cldnd1	6.25901e-152	-0.313953	0.723	0.873	1.2642e-147
Son	3.32834e-150	-0.263512	0.875	0.96	6.72259e-146
Wnk1	8.71573e-150	-0.257279	0.764	0.921	1.7604e-145
Ndel1	1.84922e-149	-0.270071	0.806	0.944	3.73505e-145
Map1lc3a	2.59018e-148	-0.311584	0.761	0.891	5.23165e-144
Rps24	1.902e-147	-0.357919	0.999	0.997	3.84166e-143
Krt6b	4.74239e-147	0.400309	0.999	0.995	9.57868e-143
Emp2	2.01049e-145	-0.36436	0.953	0.988	4.06079e-141
Irf2bp2	9.2304e-145	0.271527	0.757	0.655	1.86436e-140
B930036N10Rik	9.782e-144	0.294078	0.398	0.176	1.97577e-139
Ube2h	1.3764e-143	-0.251473	0.792	0.926	2.78006e-139
Wwc1	7.94712e-142	-0.280457	0.705	0.87	1.60516e-137
Rpl23	1.15171e-141	-0.422097	1	0.996	2.32623e-137
Rps8	3.27283e-140	-0.406817	0.999	0.997	6.61046e-136
Gm28588	3.14293e-138	0.372179	0.282	0.082	6.34808e-134
Mal	3.77484e-138	-0.382006	0.999	1	7.62441e-134
Mcl1	5.24659e-137	0.283369	0.994	0.991	1.05971e-132
H60c	6.79845e-137	-0.583006	0.766	0.789	1.37315e-132
AA467197	4.07514e-131	0.365365	0.456	0.348	8.23096e-127
Usp53	1.84527e-130	0.401291	0.917	0.925	3.72707e-126
Krt15	3.28811e-129	0.529449	1	0.978	6.64132e-125
Odc1	1.2661e-128	-0.348742	0.898	0.959	2.55727e-124
Ranbp1	3.3799e-128	0.250588	0.841	0.82	6.82672e-124
Prss23	7.4264e-128	-0.324145	0.697	0.882	1.49998e-123
Rpl38	1.1082e-126	0.27565	0.995	0.977	2.23835e-122
Pthlh	1.50067e-126	0.530361	0.741	0.494	3.03106e-122
Krt78	1.36635e-124	-0.363559	0.177	0.403	2.75976e-120
Pglyrp1	1.66225e-124	0.292165	0.967	0.864	3.35741e-120
Plxnb2	9.41676e-124	0.298284	0.948	0.925	1.902e-119
Rnasel	9.85791e-124	0.3124	0.852	0.777	1.9911e-119
Klf6	3.29224e-122	0.534555	0.98	0.982	6.64967e-118
Rpl4	6.12339e-122	-0.36094	0.981	0.981	1.2368e-117
Rhov	3.10658e-121	0.272211	0.955	0.965	6.27466e-117
Dcun1d3	5.60071e-121	0.253627	0.441	0.277	1.13123e-116
Arid5b	7.11491e-120	0.378105	0.967	0.966	1.43707e-115
Rps2	5.54487e-119	0.396769	1	0.989	1.11995e-114
Pla2g16	4.37429e-117	-0.27327	0.671	0.828	8.8352e-113
Plk3	9.36605e-115	0.303423	0.631	0.524	1.89175e-110
Slc6a6	2.91488e-113	-0.302835	0.417	0.631	5.88747e-109
Rps15a	3.17984e-112	-0.372383	0.998	0.994	6.42264e-108
Akirin1	4.21757e-112	0.280447	0.924	0.935	8.51864e-108
Rps13	5.09344e-112	-0.304769	0.998	0.993	1.02877e-107
Cd44	7.16406e-112	-0.31902	0.889	0.943	1.447e-107
Tiparp	1.02112e-109	0.326269	0.97	0.969	2.06246e-105
Ets2	5.85536e-109	0.264962	0.855	0.79	1.18267e-104
Rab11fip1	7.64371e-109	0.35478	0.964	0.977	1.54388e-104
Id3	1.01279e-108	0.349795	0.86	0.702	2.04563e-104
Eif3f	2.05425e-108	-0.255119	0.901	0.962	4.14917e-104
Atp2b1	7.59306e-108	0.277643	0.992	0.982	1.53365e-103
Id2	1.22448e-107	-0.404899	0.685	0.827	2.47321e-103
Gsta2	1.41471e-106	-0.316152	0.803	0.891	2.85743e-102
Suco	2.00046e-106	-0.286449	0.884	0.962	4.04052e-102
Mif	1.17624e-104	0.316892	0.954	0.906	2.37577e-100
Rps14	1.89479e-102	-0.302481	0.999	0.997	3.8271e-98
Rps26	4.74652e-101	-0.286204	0.996	0.989	9.58703e-97
Spink5	4.49303e-100	0.411054	0.767	0.605	9.07502e-96
Trp53inp2	7.39876e-98	-0.27205	0.491	0.674	1.4944e-93
Tcim	1.16471e-97	-0.251319	0.482	0.698	2.35247e-93
Rpl35a	5.882e-97	-0.319656	0.997	0.99	1.18805e-92
Aebp2	7.44494e-97	0.26069	0.845	0.843	1.50373e-92
F2rl1	2.49082e-96	0.322796	0.856	0.82	5.03096e-92
Nabp1	8.3049e-96	0.320161	0.761	0.645	1.67742e-91
Pdhb	8.3453e-96	0.313181	0.911	0.895	1.68558e-91
Dsg3	4.49047e-95	0.267995	0.986	0.986	9.06986e-91
Dst	4.95314e-95	-0.33692	0.672	0.823	1.00043e-90
Npm1	5.28064e-95	0.267732	0.918	0.886	1.06658e-90
Proser2	4.43294e-93	0.280661	0.684	0.609	8.95366e-89
Mpzl3	7.20062e-93	0.277517	0.94	0.929	1.45438e-88
Rpl3	8.22861e-93	-0.319986	0.994	0.989	1.66201e-88
Ank3	9.21268e-89	0.267688	0.693	0.565	1.86078e-84
Arhgap17	1.78105e-88	0.255	0.778	0.729	3.59736e-84
Edn1	3.29498e-85	0.264068	0.454	0.321	6.65519e-81
Mafb	1.37055e-82	0.259734	0.709	0.622	2.76823e-78
Cavin3	1.73253e-79	0.293081	0.874	0.781	3.49937e-75
Rpl36a	2.1856e-79	-0.331135	0.962	0.972	4.41447e-75
Krt80	4.46132e-77	-0.288483	0.755	0.871	9.01098e-73
mt-Atp6	1.39038e-76	0.305651	1	1	2.80828e-72
Gm44275	5.2311e-76	0.272369	0.578	0.371	1.05658e-71
Jun	1.89625e-75	0.55341	0.998	0.999	3.83006e-71
Pnrc1	3.17519e-73	0.289682	0.913	0.931	6.41324e-69
Maff	5.40419e-71	0.375525	0.901	0.933	1.09154e-66
Hspa1a	4.28657e-70	-0.269399	0.891	0.952	8.65802e-66
Rps15	2.30758e-68	-0.282561	0.998	0.992	4.66084e-64
mt-Cytb	3.90796e-66	0.289185	0.996	0.999	7.89331e-62
Mt1	4.76567e-66	-0.507926	0.913	0.907	9.62571e-62
Gprc5a	1.29166e-65	0.334525	0.868	0.854	2.6089e-61
Stfa1	1.67399e-65	-0.299765	0.637	0.784	3.38112e-61
Rps18	2.90483e-64	-0.281833	0.999	0.991	5.86718e-60
Emp1	6.66002e-61	-0.254764	1	1	1.34519e-56
Ier2	1.11775e-58	-0.311886	0.974	0.985	2.25763e-54
Itga6	1.36266e-55	0.251501	0.937	0.945	2.75229e-51
Psca	1.12891e-50	-0.290408	0.954	0.993	2.28018e-46
Malat1	3.37052e-50	0.383548	1	1	6.80777e-46
Slc38a2	6.36992e-44	0.257334	0.948	0.95	1.2866e-39
Hopx	3.00692e-41	-0.474179	0.925	0.964	6.07339e-37
Ifit1bl1	1.46386e-35	0.284618	0.451	0.411	2.95671e-31
Col17a1	5.92451e-30	0.364315	0.891	0.883	1.19663e-25
Lmo7	3.72454e-28	0.261389	0.993	0.998	7.52282e-24
Ifrd1	1.72779e-25	0.361485	0.959	0.988	3.48978e-21
Fosb	2.35422e-23	0.251515	0.928	0.965	4.75506e-19
Atf3	5.84278e-20	0.435069	0.977	0.994	1.18012e-15
Btg2	1.04006e-19	0.302348	0.975	0.997	2.10071e-15
Pnp	1.8336e-19	-0.278045	0.84	0.864	3.70351e-15

## Sheet: CSfC.DEG
p_val	avg_logFC	pct.1	pct.2	p_val_adj
Krt14	0	3.05976	0.999	0.633	0
Krt16	0	2.92202	1	0.789	0
Fabp5	0	2.59898	0.999	0.557	0
Sprr1a	0	2.2914	0.934	0.183	0
Ifi27l2a	0	2.23684	0.899	0.023	0
Ifitm3	0	2.18359	0.987	0.297	0
B2m	0	1.67235	0.99	0.528	0
Ecm1	0	1.55923	0.988	0.861	0
Rbp1	0	1.44815	0.99	0.761	0
Anxa1	0	1.3166	0.999	0.954	0
Txn1	0	1.27712	0.994	0.784	0
Tpm2	0	1.14467	0.962	0.564	0
Rps19	0	1.10456	0.996	0.952	0
Rpl32	0	0.972711	1	0.992	0
Rps2	0	0.88203	0.999	0.982	0
Sec61b	0	0.864927	0.97	0.902	0
Rplp2	0	0.860887	0.996	0.98	0
Mmp3	0	0.790536	0.838	0.023	0
Emp1	0	-0.63092	1	1	0
Scel	0	-0.748949	0.887	0.988	0
Ctnna1	0	-0.752023	0.929	0.995	0
Laptm4a	0	-0.75992	0.962	0.997	0
Bri3	0	-0.780904	0.902	0.992	0
Upk1b	0	-1.12008	0.965	0.999	0
H60c	0	-1.13221	0.931	0.997	0
Slc12a2	0	-1.27167	0.89	0.998	0
Cdo1	0	-1.42649	0.627	0.992	0
Rpl34	4.36096923614693e-319	0.727267	0.999	0.983	8.80828566316957e-315
Upp1	1.57532337110836e-318	1.09862	0.954	0.763	3.18183814496466e-314
Rpl27a	7.56737622715329e-318	0.76387	0.999	0.991	1.52845865036042e-313
Tpm3	7.28978742029997e-317	-0.675897	0.931	0.992	1.47239126315219e-312
Cryab	3.54571738838482e-315	-1.16301	0.79	0.985	7.16163998105966e-311
Tmem59	9.58826556986519e-310	-0.730955	0.793	0.981	1.93664e-305
Lypd2	6.84822443538573e-309	-0.863969	0.996	1	1.3832e-304
Ptma	2.34516e-308	1.02714	0.986	0.686	4.73675e-304
Rpl19	9.87698e-304	0.69821	0.999	0.997	1.99495e-299
Zbp1	1.07966e-298	0.97734	0.863	0.398	2.1807e-294
Adipor1	2.52387e-297	-0.673542	0.866	0.987	5.0977e-293
Rpl13	3.53358e-297	0.709334	1	0.997	7.13711e-293
Cda	4.41499e-297	0.930777	0.897	0.582	8.91741e-293
Krt78	7.53382e-294	-1.05004	0.478	0.975	1.52168e-289
Atp5e	3.21335e-293	0.692692	0.977	0.945	6.49033e-289
Capg	1.31993e-292	0.710091	0.993	0.97	2.66599e-288
S100a9	1.11925e-291	1.77303	0.795	0.092	2.26066e-287
Rps23	1.18579e-290	0.715783	0.991	0.981	2.39507e-286
Rpl36al	2.13628e-289	0.671296	0.871	0.585	4.31485e-285
Ccdc71l	9.81157e-289	1.37312	0.86	0.299	1.98174e-284
Cstb	4.67806e-287	0.799887	0.997	0.985	9.44875e-283
Hspb1	3.19861e-284	-1.12388	0.981	0.998	6.46055e-280
Wdr26	3.05213e-280	-0.686159	0.893	0.996	6.16469e-276
Rpl38	7.79404e-278	0.708054	0.993	0.953	1.57424e-273
Reep3	8.01114e-276	-0.727456	0.783	0.981	1.61809e-271
Cnfn	2.95853e-275	2.12172	0.829	0.292	5.97565e-271
Rps20	2.30319e-273	0.752865	1	0.994	4.65199e-269
Rpl14	1.59404e-269	0.728337	0.99	0.956	3.21963e-265
Gch1	1.37859e-267	0.977001	0.893	0.463	2.78447e-263
Rpl6	4.84282e-266	0.695572	0.996	0.984	9.78154e-262
Rps12	1.00398e-265	0.711998	1	0.996	2.02784e-261
Shroom3	2.10159e-264	0.996624	0.899	0.649	4.24479e-260
Rpl24	1.75846e-261	0.650171	0.996	0.977	3.55174e-257
Lasp1	2.22387e-261	-0.694094	0.686	0.984	4.49178e-257
Aplp2	1.56518e-260	-0.723292	0.569	0.967	3.16135e-256
Rplp1	1.45669e-259	0.64659	1	0.997	2.94221e-255
Asprv1	1.00101e-258	-0.86283	0.999	1	2.02184e-254
Avpi1	1.64072e-258	0.948361	0.967	0.822	3.31393e-254
Fxyd3	2.88858e-258	0.934335	0.952	0.729	5.83436e-254
Upk3bl	1.25028e-257	-0.579216	1	1	2.52531e-253
Sec61g	5.84685e-256	0.65291	0.974	0.955	1.18095e-251
Cpne3	4.40961e-254	-0.698395	0.728	0.979	8.90653e-250
Bst2	2.09067e-246	0.767455	0.71	0.084	4.22273e-242
Dnajc21	9.27242e-246	-0.838896	0.711	0.985	1.87284e-241
Fcho2	1.40167e-244	-0.62148	0.871	0.992	2.8311e-240
Slc34a2	1.62793e-244	-0.800142	0.555	0.979	3.28808e-240
Cldnd1	4.403e-243	-0.700291	0.79	0.982	8.89317e-239
Rnh1	1.89366e-242	0.805629	0.949	0.795	3.82481e-238
Rpl27	1.30283e-241	0.594159	0.968	0.923	2.63145e-237
Chp1	1.79603e-241	-0.614996	0.822	0.987	3.62761e-237
Lmna	1.87077e-239	0.691742	0.884	0.498	3.77859e-235
Gm42418	6.27383e-239	1.78155	1	1	1.26719e-234
Rps28	1.75772e-238	0.663358	0.98	0.956	3.55024e-234
Bcas1	3.37541e-238	-0.743638	0.553	0.96	6.81765e-234
Ttc36	4.45374e-238	-0.696966	0.179	0.849	8.99566e-234
Urah	1.07523e-237	0.917578	0.947	0.84	2.17175e-233
Rps11	2.58147e-237	0.627547	0.999	0.99	5.21404e-233
Rpl29	9.42071e-237	0.633825	0.967	0.945	1.9028e-232
Cyp4a12b	1.31161e-236	-1.00508	0.527	0.952	2.6492e-232
Nfkbiz	7.7647e-231	1.1185	0.971	0.829	1.56831e-226
Rpl36	5.08767e-230	0.634976	0.99	0.961	1.02761e-225
Zfp185	5.52762e-230	-0.585495	0.89	0.992	1.11647e-225
Apol9a	8.76489e-229	0.8366	0.801	0.237	1.77033e-224
Dstn	1.11523e-228	0.716012	0.986	0.972	2.25255e-224
Ifitm2	2.11577e-228	0.907126	0.887	0.525	4.27343e-224
Golga4	3.00147e-228	-0.698035	0.805	0.986	6.06236e-224
Map1lc3a	1.7619e-227	-0.758899	0.879	0.986	3.55869e-223
Tax1bp1	1.93526e-227	-0.537112	0.916	0.988	3.90883e-223
Rtp4	6.19201e-227	0.900229	0.884	0.444	1.25066e-222
Tjp1	1.51845e-226	-0.60474	0.925	0.997	3.06696e-222
Mfap3l	4.47325e-225	-0.688756	0.546	0.955	9.03507e-221
Krt17	4.34607e-224	1.0802	0.801	0.187	8.7782e-220
Gltp	5.54281e-224	-0.574906	0.939	0.99	1.11954e-219
Tmbim6	3.93332e-222	-0.497534	0.957	0.993	7.94452e-218
Lgals7	4.38031e-222	0.606712	0.731	0.11	8.84736e-218
Galnt7	9.32017e-222	-0.665541	0.723	0.982	1.88249e-217
Trp53inp2	7.27492e-221	-0.631491	0.835	0.996	1.46939e-216
Ndrg1	2.2389e-220	-1.0501	0.588	0.968	4.52212e-216
Pycard	2.33502e-220	0.763739	0.942	0.813	4.71627e-216
Necap2	2.76777e-220	-0.600463	0.795	0.973	5.59035e-216
Myo6	1.44627e-218	-0.649028	0.741	0.977	2.92119e-214
Pla2g16	2.86049e-218	-0.693449	0.837	0.984	5.77761e-214
Aldh1a3	1.26683e-216	1.27066	0.882	0.563	2.55874e-212
Vdac2	1.31076e-215	-0.614065	0.799	0.974	2.64748e-211
Slc39a8	1.70935e-215	-0.632091	0.384	0.919	3.45254e-211
Rps29	2.97776e-215	0.580709	0.996	0.987	6.01449e-211
Cdc42ep3	4.55532e-215	0.973326	0.837	0.451	9.20084e-211
Rpl9	1.21132e-214	0.57848	1	0.988	2.44663e-210
Gipc1	7.24527e-214	-0.538212	0.89	0.981	1.4634e-209
Cirbp	1.29018e-213	-0.625911	0.462	0.933	2.6059e-209
Egr1	2.90617e-213	-1.32564	0.624	0.966	5.86988e-209
Rpsa	1.07909e-211	0.674069	0.993	0.974	2.17954e-207
Rps6	4.82767e-211	0.639812	0.984	0.943	9.75092e-207
Klk8	4.84948e-209	0.847239	0.697	0.199	9.79498e-205
Trim29	1.35192e-208	-0.660242	0.915	0.992	2.73061e-204
Ifi44	2.59911e-207	0.702586	0.721	0.132	5.24969e-203
St6galnac1	2.78564e-207	-0.600598	0.847	0.991	5.62643e-203
Arpc2	4.2306e-207	-0.461875	0.996	0.998	8.54497e-203
F11r	5.90201e-207	-0.513422	0.944	0.993	1.19209e-202
Rpl8	3.81545e-206	0.634407	0.983	0.97	7.70644e-202
H13	1.27572e-205	0.636633	0.766	0.372	2.57669e-201
Ifi205	3.16507e-204	0.467218	0.48	0.004	6.3928e-200
Paqr8	7.52083e-203	-0.640616	0.649	0.974	1.51906e-198
Scpep1	9.57926e-203	-0.610877	0.422	0.925	1.93482e-198
Krt80	3.368e-202	-0.537957	0.961	0.999	6.80268e-198
Rpl18a	4.16715e-202	0.544144	0.997	0.996	8.41682e-198
Psca	9.3654e-202	-0.69256	0.997	1	1.89162e-197
Rpl31	1.08822e-201	0.58713	0.974	0.947	2.19799e-197
Mpc1	1.97835e-199	-0.671679	0.582	0.945	3.99587e-195
Pmm1	6.80298e-199	-0.899392	0.363	0.87	1.37406e-194
Upk3b	1.43113e-197	-0.556978	0.023	0.62	2.8906e-193
Mndal	4.33267e-196	0.598185	0.632	0.085	8.75113e-192
Id2	7.65133e-196	-1.00132	0.882	0.992	1.54542e-191
Rpl18	8.01816e-196	0.563884	0.999	0.986	1.61951e-191
Rps27a	3.7418e-195	0.588103	0.999	0.99	7.55768e-191
Ly6g6c	1.71068e-194	-1.08971	0.853	0.987	3.45524e-190
Ube2h	5.86253e-194	-0.615985	0.79	0.987	1.18411e-189
Lars2	2.45084e-192	1.14235	0.835	0.295	4.95021e-188
Gsto1	2.68959e-192	-0.372249	1	1	5.43243e-188
Ybx3	9.88706e-192	-0.559144	0.968	0.993	1.99699e-187
Rhob	2.7049e-191	-0.757128	0.915	0.994	5.46335e-187
H3f3a	3.56176e-191	-0.438617	0.999	0.999	7.19404e-187
Hsbp1l1	5.48299e-191	-0.631349	0.487	0.932	1.10746e-186
Uqcc2	7.09079e-191	0.568287	0.824	0.478	1.4322e-186
Pcmtd1	1.4856e-190	-0.581908	0.408	0.919	3.00061e-186
Tagln2	1.67278e-190	0.536354	0.691	0.144	3.37868e-186
Ftl1	8.43095e-190	0.68031	0.829	0.36	1.70288e-185
Parm1	2.98985e-189	0.547989	0.717	0.198	6.03889e-185
Isg15	6.44558e-189	1.11714	0.954	0.826	1.30188e-184
Plpp1	2.12486e-188	-0.881383	0.218	0.798	4.2918e-184
Dock1	3.17989e-188	-0.600708	0.441	0.914	6.42274e-184
Ostf1	1.60428e-187	-0.449278	0.957	0.988	3.24033e-183
Rpl7a	2.82645e-187	0.545034	0.983	0.97	5.70887e-183
Defb1	7.0358e-186	-0.690609	0.918	0.992	1.42109e-181
Rps16	7.62951e-186	0.553515	0.997	0.993	1.54101e-181
Snx31	1.21569e-185	-0.754659	0.11	0.707	2.45545e-181
Vim	2.94606e-185	0.484621	0.679	0.137	5.95045e-181
Psmb2	7.06606e-185	0.489336	0.925	0.909	1.4272e-180
Ptbp3	8.14034e-185	-0.53372	0.854	0.988	1.64419e-180
Marcks	1.04395e-184	0.818464	0.764	0.32	2.10857e-180
Areg	2.64157e-184	1.30194	0.921	0.682	5.33545e-180
Rps17	4.22288e-183	0.566242	0.994	0.976	8.52937e-179
Sem1	1.13768e-182	0.480744	0.961	0.965	2.29788e-178
AC160336.1	1.77414e-182	0.832625	0.815	0.43	3.58342e-178
Emp2	2.19497e-179	-0.566028	0.962	0.997	4.4334e-175
Fmo5	2.88028e-179	-0.440677	0.127	0.73	5.81759e-175
Rps3	2.05714e-178	0.577739	0.994	0.982	4.15501e-174
Rpl15	3.75581e-178	0.587939	0.996	0.979	7.58598e-174
Gda	3.97037e-178	-0.696153	0.786	0.985	8.01935e-174
Cdc42	2.38559e-177	-0.424919	0.955	0.994	4.81842e-173
Fth1	4.65813e-177	-0.808962	1	1	9.4085e-173
Gm2a	1.78909e-176	-0.567934	0.282	0.846	3.6136e-172
Sec62	6.55783e-175	-0.528044	0.79	0.97	1.32455e-170
Anxa11	1.74486e-174	-0.5414	0.698	0.96	3.52426e-170
Rpl21	3.05388e-174	0.581759	0.994	0.987	6.16823e-170
Spink5	9.84587e-174	0.91564	0.789	0.405	1.98867e-169
Ube2b	1.33572e-173	-0.462852	0.948	0.988	2.69788e-169
Ifit3	2.66191e-173	1.1233	0.925	0.639	5.37653e-169
Tmsb10	4.52012e-173	0.705542	0.887	0.659	9.12974e-169
Gapdh	2.04707e-172	0.5398	0.96	0.954	4.13466e-168
Rpl26	2.40375e-172	0.546959	0.997	0.988	4.8551e-168
Rpl11	1.15269e-171	0.533689	0.999	0.993	2.32819e-167
Anxa3	3.3064e-171	0.879526	0.691	0.208	6.67827e-167
Tspo	7.34361e-171	0.613416	0.867	0.572	1.48326e-166
Eif2s2	1.86268e-170	0.581225	0.958	0.925	3.76225e-166
Tmod3	2.00915e-170	-0.474101	0.863	0.983	4.05808e-166
Uqcrq	3.74409e-170	0.473665	0.908	0.834	7.56232e-166
Slfn4	2.43574e-169	0.874339	0.523	0.042	4.9197e-165
Retreg1	3.16649e-169	-0.573519	0.314	0.844	6.39568e-165
Rps15a	3.94694e-169	0.591871	0.996	0.986	7.97203e-165
Folr1	4.04593e-169	-0.649897	0.368	0.87	8.17197e-165
Apol9b	6.80382e-169	0.407898	0.496	0.032	1.37424e-164
Phf11d	1.44907e-168	0.581709	0.828	0.673	2.92682e-164
Pglyrp4	3.71077e-168	0.52287	0.72	0.319	7.49501e-164
Kdsr	9.17399e-168	-0.425296	0.22	0.795	1.85296e-163
Pkm	5.18823e-167	0.500867	0.906	0.803	1.04792e-162
Ube2r2	7.13454e-167	-0.472513	0.934	0.991	1.44103e-162
Serpinb5	2.6217e-166	0.635639	0.847	0.604	5.29531e-162
Erbin	4.37731e-166	-0.59203	0.749	0.972	8.8413e-162
Oas2	1.04559e-165	0.564895	0.658	0.131	2.11189e-161
Snrpf	1.73899e-165	0.498361	0.769	0.404	3.51242e-161
Arf6	1.21041e-164	0.461484	0.9	0.855	2.44478e-160
Ndufa4	9.9743e-164	0.611476	1	0.995	2.01461e-159
Map4	5.52733e-163	-0.509865	0.89	0.992	1.11641e-158
Il1a	5.95505e-162	0.801261	0.832	0.541	1.2028e-157
Rpl35a	3.27744e-161	0.571108	0.994	0.971	6.61978e-157
Ap1ar	4.26728e-161	-0.475204	0.301	0.832	8.61905e-157
Galnt3	1.2788e-160	-0.4564	0.948	0.992	2.58291e-156
Polr2f	1.50369e-160	0.53911	0.882	0.699	3.03715e-156
Rack1	7.06104e-160	0.556603	0.987	0.974	1.42619e-155
Ifi202b	2.12633e-159	0.832306	0.809	0.541	4.29476e-155
Emb	2.65001e-158	-0.401935	0.114	0.673	5.3525e-154
Ifngr1	2.37174e-157	0.519224	0.896	0.789	4.79045e-153
Rab17	3.44438e-157	-0.54525	0.211	0.769	6.95696e-153
Ssr4	9.27367e-156	0.446943	0.909	0.875	1.8731e-151
Mgp	8.16763e-155	0.528467	0.785	0.356	1.6497e-150
Pon2	1.7546e-154	-0.523873	0.646	0.94	3.54395e-150
Slc16a11	1.83812e-153	-0.782407	0.399	0.864	3.71264e-149
Serpinb1a	3.07278e-153	0.786501	0.819	0.529	6.2064e-149
Nmi	4.29808e-153	0.484327	0.84	0.655	8.68126e-149
Pkp3	7.03869e-153	0.546129	0.945	0.895	1.42167e-148
Ifit1	1.8626e-152	1.02284	0.838	0.41	3.76209e-148
Pfn1	4.61564e-151	0.573112	0.984	0.975	9.32267e-147
Sptlc1	1.46263e-150	-0.404035	0.321	0.833	2.95422e-146
Ccl2	1.09513e-149	0.284829	0.377	0.005	2.21194e-145
Adgrf1	3.77732e-147	-0.612196	0.611	0.955	7.62944e-143
Oxct1	1.47368e-146	-0.507697	0.702	0.966	2.97654e-142
Chmp2a	3.19353e-146	0.419704	0.987	0.977	6.4503e-142
Tuba1c	4.74678e-146	0.532025	0.934	0.863	9.58755e-142
Tpm4	2.64503e-145	0.50643	0.754	0.405	5.34244e-141
Gpx4	1.51545e-144	-0.514634	0.858	0.973	3.06091e-140
Xaf1	4.04071e-144	0.526834	0.779	0.409	8.16143e-140
Atp6ap2	5.6395e-144	-0.525262	0.832	0.981	1.13907e-139
Mxra7	6.80045e-144	-0.512641	0.691	0.956	1.37356e-139
Mal	1.06838e-143	-0.333131	1	1	2.15791e-139
Mif	2.54929e-143	0.469998	0.769	0.434	5.14905e-139
Ifit3b	4.37472e-143	0.933072	0.863	0.491	8.83607e-139
Rpl41	1.64462e-142	0.431918	1	0.998	3.32179e-138
Pdcd5	2.56691e-142	0.473588	0.78	0.464	5.18465e-138
Fgfbp1	2.68178e-141	0.84933	0.945	0.752	5.41665e-137
Tuba4a	1.91117e-140	0.456042	0.801	0.638	3.86018e-136
Rps21	7.10632e-140	0.492553	0.994	0.975	1.43533e-135
Atp5j	1.26074e-139	0.413779	0.958	0.961	2.54644e-135
Mgst3	1.50124e-139	0.556375	0.882	0.781	3.03221e-135
S100a8	2.39643e-139	0.502223	0.409	0.018	4.84031e-135
Hp1bp3	3.42999e-139	-0.453733	0.78	0.967	6.92789e-135
Rpl3	4.4547e-139	0.51447	0.987	0.95	8.99761e-135
Rpl22	4.68422e-139	0.507095	0.991	0.971	9.46118e-135
Ceacam1	5.90424e-139	0.648509	0.944	0.845	1.19254e-134
Usp18	5.84617e-138	0.450799	0.533	0.081	1.18081e-133
Snrpd1	1.33427e-137	0.430605	0.798	0.553	2.69497e-133
Stfa3	2.60624e-137	0.522229	0.655	0.28	5.26409e-133
Ppib	2.78942e-137	0.425475	0.955	0.919	5.63408e-133
Slk	4.15575e-137	-0.374043	0.986	0.998	8.39378e-133
Mxd4	7.11407e-137	-0.379984	0.277	0.794	1.4369e-132
Uchl3	7.42642e-137	0.409299	0.656	0.329	1.49999e-132
Spop	8.9932e-137	-0.459621	0.513	0.912	1.81645e-132
Ccdc12	2.05285e-136	0.570821	0.957	0.932	4.14634e-132
Ier2	3.27084e-136	-0.783625	0.947	0.994	6.60644e-132
Sdc1	1.45534e-135	0.573278	0.808	0.519	2.9395e-131
Carhsp1	8.29097e-135	0.427755	0.658	0.266	1.67461e-130
Lgals3bp	1.95455e-134	0.366998	0.481	0.063	3.94779e-130
Mbp	4.24006e-134	-0.476632	0.675	0.955	8.56408e-130
Crybg1	4.37934e-134	-0.453124	0.659	0.96	8.84539e-130
Prss32	6.7002e-133	-0.549155	0.701	0.962	1.35331e-128
Tm4sf1	8.69578e-133	0.661327	0.399	0.021	1.75637e-128
Spns2	1.02191e-132	-0.508365	0.876	0.994	2.06406e-128
Snrpb	1.36004e-132	0.408965	0.91	0.844	2.74701e-128
Abcg1	1.81624e-132	-0.51056	0.708	0.965	3.66844e-128
Map1lc3b	5.16985e-132	-0.467778	0.935	0.987	1.04421e-127
Ifi211	3.55143e-131	0.342354	0.46	0.053	7.17317e-127
Oit1	5.11032e-131	0.527941	0.841	0.599	1.03218e-126
Rhoa	1.41627e-130	-0.395165	0.89	0.991	2.86057e-126
Rps8	1.46088e-130	0.533228	0.999	0.989	2.95069e-126
Cds1	1.58201e-130	-0.415142	0.555	0.921	3.19534e-126
Slc38a2	1.64122e-130	0.79119	0.828	0.523	3.31494e-126
Jund	3.36368e-130	-0.597925	0.988	0.997	6.79396e-126
Ezr	3.47107e-130	-0.444005	0.952	0.991	7.01087e-126
Fam83a	3.92521e-130	0.532841	0.707	0.42	7.92815e-126
Tmem248	1.44722e-128	-0.55652	0.753	0.964	2.9231e-124
Tmem50b	2.66372e-128	-0.446011	0.642	0.942	5.38019e-124
Capns1	5.78146e-128	-0.338547	0.993	0.997	1.16774e-123
Liph	1.61049e-127	-0.47754	0.548	0.912	3.25287e-123
Igtp	2.32074e-127	0.397698	0.423	0.033	4.68743e-123
Crim1	2.33054e-127	-0.475708	0.464	0.879	4.70723e-123
Rpl37a	1.10108e-126	0.42269	0.994	0.99	2.22395e-122
Midn	2.84793e-126	-0.811494	0.858	0.986	5.75224e-122
Add1	3.13475e-126	-0.433894	0.727	0.961	6.33157e-122
Rnd3	3.79032e-126	0.690758	0.987	0.982	7.65569e-122
Usp46	4.45077e-126	-0.389551	0.293	0.784	8.98967e-122
Klk11	1.91084e-125	0.568302	0.816	0.601	3.85952e-121
Eif4ebp2	8.05858e-125	-0.399333	0.348	0.81	1.62767e-120
Ppa1	2.39678e-124	0.404078	0.632	0.259	4.84102e-120
Rnf152	3.53681e-124	-0.477652	0.796	0.981	7.14364e-120
Dazap2	5.43837e-124	-0.414286	0.879	0.983	1.09844e-119
Fos	1.42507e-123	-0.82982	0.931	0.994	2.87836e-119
Muc4	1.48752e-123	-0.355197	0.996	1	3.0045e-119
Rps18	3.36794e-123	0.496117	0.997	0.983	6.80256e-119
Wfdc2	3.53854e-123	0.466319	0.653	0.241	7.14714e-119
Suds3	5.79495e-123	-0.438133	0.723	0.959	1.17046e-118
Ncoa4	1.19183e-122	-0.361729	0.28	0.764	2.40727e-118
Rps14	3.88365e-122	0.453556	1	0.993	7.84419e-118
Chst15	1.3416e-121	-0.331767	0.208	0.713	2.70975e-117
Kazn	9.04954e-121	-0.436113	0.637	0.948	1.82783e-116
Mrpl30	9.29543e-121	0.393463	0.795	0.585	1.87749e-116
Eef1d	3.97337e-120	0.366371	0.847	0.811	8.02542e-116
Akr1b8	1.90843e-119	0.317239	0.311	0.005	3.85465e-115
Cbx4	2.34574e-119	-0.497229	0.533	0.895	4.73792e-115
Gdi2	3.25599e-119	-0.427504	0.669	0.941	6.57644e-115
Cops6	6.855e-119	0.522269	0.789	0.72	1.38457e-114
Cxcl2	7.49909e-119	0.442849	0.335	0.01	1.51467e-114
Guca1a	1.25799e-118	0.56878	0.841	0.637	2.54088e-114
Sh3glb1	1.47655e-118	-0.363785	0.928	0.988	2.98233e-114
Huwe1	1.74731e-118	-0.443304	0.733	0.959	3.52922e-114
Snrpd2	6.38739e-118	0.392799	0.779	0.545	1.29012e-113
Kctd12	1.16152e-117	-0.441243	0.101	0.575	2.34604e-113
Hopx	1.31625e-117	-0.499852	0.996	0.999	2.65856e-113
Rnf10	1.84484e-117	-0.412463	0.779	0.969	3.72621e-113
Gmppb	7.59953e-117	0.375129	0.698	0.442	1.53495e-112
Exph5	1.47044e-116	-0.414417	0.335	0.793	2.97e-112
Rps15	2.11636e-116	0.42824	0.994	0.984	4.27462e-112
Rps10	2.57206e-116	0.456727	0.997	0.992	5.19505e-112
Ypel3	3.20594e-116	-0.416641	0.78	0.971	6.47535e-112
Psmb3	5.76427e-116	0.391467	0.918	0.861	1.16427e-111
Gpcpd1	7.66309e-116	-0.577369	0.848	0.976	1.54779e-111
Rb1cc1	1.17495e-115	-0.438118	0.686	0.949	2.37317e-111
Hspa8	3.08719e-115	0.436775	0.815	0.572	6.2355e-111
Wipi1	3.45702e-115	-0.433103	0.601	0.923	6.98248e-111
S100a7a	5.49332e-115	0.737879	0.897	0.574	1.10954e-110
Vps37b	2.96383e-114	0.612127	0.921	0.91	5.98634e-110
Ggta1	4.64735e-114	-0.397186	0.262	0.739	9.38671e-110
Slc25a48	1.25561e-113	-0.410769	0.835	0.978	2.53609e-109
Krt19	1.55631e-113	1.26502	0.814	0.443	3.14342e-109
Mgarp	2.19808e-113	0.67357	0.994	0.993	4.43969e-109
Car5b	3.96787e-113	-0.419283	0.793	0.971	8.01431e-109
Eps8l2	8.67249e-113	-0.387344	0.986	0.995	1.75167e-108
Gfpt1	9.23487e-113	-0.427212	0.955	0.997	1.86526e-108
Chmp4b	1.16997e-112	-0.412888	0.913	0.985	2.36311e-108
Rap2b	1.45398e-112	0.58479	0.624	0.326	2.93674e-108
Tnfaip3	1.57238e-112	0.432911	0.478	0.084	3.1759e-108
Clca4a	1.60654e-112	-0.39651	0.142	0.614	3.24488e-108
Cmpk1	1.78574e-112	-0.382229	0.919	0.982	3.60684e-108
Sned1	6.04769e-112	-0.456751	0.474	0.891	1.22151e-107
Tpi1	7.50217e-112	0.393571	0.835	0.706	1.51529e-107
Lgals1	1.5822e-111	0.381083	0.558	0.149	3.19573e-107
Mylip	3.3834e-111	-0.412323	0.289	0.742	6.8338e-107
Mindy3	1.20288e-110	-0.423896	0.876	0.983	2.42957e-106
H2-K1	1.37051e-110	0.491457	0.999	0.989	2.76815e-106
Serpinb3a	2.02183e-109	0.283324	0.387	0.037	4.08369e-105
Bnip3l	3.0792e-109	-0.378318	0.841	0.971	6.21938e-105
Ifi35	3.19657e-109	0.369982	0.882	0.865	6.45643e-105
Ldha	9.02073e-109	0.383358	0.829	0.767	1.82201e-104
Pof1b	9.82103e-109	-0.417811	0.88	0.979	1.98365e-104
Rps24	1.24233e-108	0.446702	1	0.997	2.50926e-104
H2-T22	2.3139e-108	0.380149	0.728	0.526	4.67362e-104
Pnp	4.93375e-108	-0.603492	0.958	0.996	9.96519e-104
Kctd5	5.92577e-108	-0.410256	0.799	0.976	1.19689e-103
Hspe1	2.06597e-107	0.371423	0.643	0.281	4.17284e-103
Rtn3	2.11529e-107	-0.397329	0.717	0.946	4.27246e-103
Golga7	1.5025e-106	-0.37533	0.731	0.955	3.03475e-102
Krcc1	1.99845e-106	-0.399475	0.831	0.976	4.03648e-102
Fam120a	2.44536e-106	-0.405446	0.707	0.948	4.93913e-102
Gpat4	2.88745e-106	-0.335106	0.358	0.797	5.83207e-102
Aif1l	4.61012e-106	-0.468547	0.801	0.984	9.31151e-102
Rimklb	5.3407e-106	-0.311137	0.173	0.638	1.07872e-101
Prss23	1.08527e-105	-0.503039	0.925	0.992	2.19203e-101
Crb3	2.62707e-105	0.369244	0.91	0.927	5.30615e-101
Pdzd2	1.23733e-104	-0.332679	0.353	0.802	2.49916e-100
Atp6v0a1	1.43774e-104	-0.370389	0.533	0.894	2.90395e-100
Galnt4	2.771e-104	-0.355505	0.225	0.683	5.59687e-100
Stx7	6.64753e-104	-0.395282	0.743	0.955	1.34267e-99
Ube2f	7.99093e-104	-0.395966	0.77	0.964	1.61401e-99
Timm13	1.33117e-103	0.36299	0.815	0.689	2.6887e-99
Jpt1	1.57639e-103	0.390198	0.848	0.746	3.18399e-99
Cyb5r4	2.35534e-103	-0.356491	0.467	0.862	4.75731e-99
Txndc12	6.72398e-103	-0.339536	0.403	0.806	1.35811e-98
Rab18	9.1419e-103	-0.361006	0.525	0.89	1.84648e-98
Myl12a	1.10409e-102	-0.341497	0.977	0.992	2.23004e-98
Slc5a8	1.58899e-102	-0.401879	0.438	0.843	3.20943e-98
Emc9	1.70922e-102	0.326542	0.556	0.217	3.45228e-98
Saa3	2.26883e-102	0.274043	0.412	0.056	4.58259e-98
Cobl	2.34371e-102	-0.418801	0.603	0.912	4.73382e-98
Cryba4	7.58952e-102	0.332549	0.296	0.012	1.53293e-97
Gng5	2.75085e-101	0.388093	0.991	0.997	5.55616e-97
Lipm	3.77865e-101	-0.418614	0.47	0.852	7.63212e-97
Dnajb6	6.58196e-101	-0.357988	0.895	0.985	1.32942e-96
Etf1	7.33582e-101	-0.368667	0.513	0.874	1.48169e-96
Nme1	7.70932e-101	0.332687	0.591	0.237	1.55713e-96
Gm20234	9.0743e-101	0.923282	0.766	0.537	1.83283e-96
Sp100	1.08765e-100	0.457208	0.686	0.347	2.19683e-96
AC168977.2	1.44648e-100	0.341724	0.579	0.244	2.9216e-96
Vps4b	1.51425e-100	-0.373517	0.762	0.963	3.05848e-96
AY036118	1.07363e-99	0.583003	0.994	0.937	2.16852e-95
4430402I18Rik	1.12657e-99	0.913138	0.76	0.539	2.27545e-95
Myo1d	1.82699e-99	-0.326937	0.306	0.748	3.69015e-95
E130218I03Rik	2.75463e-99	-0.388157	0.507	0.877	5.5638e-95
Mrpl14	3.33449e-99	0.313495	0.923	0.95	6.735e-95
Nupr1	3.36117e-99	0.447322	0.66	0.323	6.78888e-95
Heca	4.11734e-99	-0.349967	0.399	0.811	8.3162e-95
Nckap1	7.88098e-99	-0.353578	0.585	0.908	1.5918e-94
Dkkl1	1.29803e-98	0.385762	0.497	0.15	2.62175e-94
Cd63	1.64334e-98	0.360314	0.592	0.209	3.31921e-94
Rps25	1.7297e-98	0.403675	0.993	0.984	3.49365e-94
AA986860	2.24311e-98	-0.370376	0.884	0.989	4.53063e-94
Ifi204	2.28431e-98	0.387456	0.932	0.938	4.61384e-94
Mrpl33	5.40774e-98	0.413342	0.757	0.577	1.09225e-93
Naa20	6.40079e-98	0.342541	0.864	0.8	1.29283e-93
Cox5b	1.23309e-97	0.331131	0.934	0.923	2.4906e-93
Tapbp	1.29192e-97	-0.375312	0.702	0.954	2.60942e-93
Gnaq	2.63272e-97	-0.403206	0.618	0.917	5.31756e-93
Dap	4.07234e-97	-0.561542	0.841	0.976	8.22532e-93
Ces2f	6.52857e-97	-0.389973	0.412	0.82	1.31864e-92
Chmp1b	7.06429e-97	-0.448656	0.786	0.958	1.42684e-92
Chmp5	7.96237e-97	-0.36034	0.837	0.966	1.60824e-92
Calm1	1.39616e-96	0.467415	0.99	0.983	2.81995e-92
Tm9sf2	1.42519e-96	-0.361672	0.626	0.915	2.87859e-92
Ifngr2	1.54776e-96	-0.390012	0.668	0.941	3.12617e-92
Gnai2	1.5628e-96	-0.374056	0.841	0.975	3.15655e-92
Tmem50a	2.34478e-96	-0.355262	0.536	0.871	4.73598e-92
Gpha2	4.11652e-96	0.397219	0.697	0.379	8.31454e-92
Rpl36a	4.19064e-96	0.41885	0.915	0.854	8.46426e-92
Trim30d	4.39016e-96	0.266188	0.415	0.062	8.86725e-92
Plscr1	7.02211e-96	0.358924	0.564	0.242	1.41833e-91
Rab2a	2.32118e-95	-0.343067	0.834	0.973	4.68831e-91
Junb	2.67292e-95	-0.396203	0.999	1	5.39876e-91
Magi3	2.98557e-95	-0.405087	0.679	0.937	6.03026e-91
Cotl1	4.34596e-95	0.306178	0.529	0.174	8.77796e-91
Abracl	8.37214e-95	0.333411	0.867	0.841	1.691e-90
Krt15	8.63195e-95	1.21104	0.999	0.988	1.74348e-90
Krt5	9.89996e-95	0.548145	1	0.999	1.99959e-90
Wdr89	1.24733e-94	0.261238	0.474	0.128	2.51936e-90
Lxn	1.66193e-94	0.30884	0.73	0.509	3.35676e-90
Tbca	2.59542e-94	0.349425	0.912	0.884	5.24223e-90
Rps7	3.1687e-94	0.446655	0.984	0.993	6.40014e-90
Ifi203	4.1391e-94	0.271138	0.393	0.055	8.36015e-90
Syne2	4.97547e-94	-0.361265	0.445	0.831	1.00495e-89
Neat1	5.23929e-94	-0.805226	0.922	0.987	1.05823e-89
Jdp2	1.45118e-93	-0.492443	0.848	0.99	2.9311e-89
0610012G03Rik	4.20143e-93	0.302584	0.617	0.367	8.48605e-89
Gpr87	4.21858e-93	0.354147	0.918	0.909	8.52068e-89
Mxi1	8.20694e-93	-0.292177	0.275	0.714	1.65764e-88
Rps27l	1.78126e-92	0.361989	0.905	0.85	3.5978e-88
Dnajc8	2.11313e-92	-0.365429	0.688	0.93	4.2681e-88
Klk10	6.69584e-92	0.585114	0.506	0.17	1.35243e-87
Cbr2	9.2221e-92	-0.722127	0.663	0.919	1.86268e-87
Erbb3	9.74118e-92	-0.365401	0.601	0.911	1.96752e-87
Hebp2	2.52741e-91	-0.384026	0.738	0.95	5.10487e-87
Cox6a1	3.07772e-91	-0.357474	0.668	0.929	6.21638e-87
Txnip	3.28293e-91	-0.83083	0.73	0.933	6.63085e-87
Clec2g	4.50078e-91	-0.498065	0.146	0.562	9.09067e-87
Npm1	6.92749e-91	0.374328	0.845	0.686	1.39922e-86
Arl6ip1	1.04079e-90	-0.34783	0.707	0.948	2.1022e-86
Tmcc3	3.0637e-90	0.556443	0.685	0.577	6.18806e-86
Rps3a1	3.74156e-90	0.403339	0.996	0.991	7.55719e-86
Klf4	8.47166e-90	0.471587	0.994	0.998	1.71111e-85
Insig2	4.73891e-89	-0.364204	0.633	0.925	9.57164e-85
Wfs1	6.14403e-89	-0.353966	0.819	0.979	1.24097e-84
Dynap	8.42502e-89	0.432313	0.223	0.001	1.70168e-84
Tprgl	9.84899e-89	-0.32622	0.543	0.882	1.9893e-84
Xlr4c	1.35429e-88	-0.418969	0.756	0.944	2.7354e-84
Eif5a	2.30829e-88	0.350158	0.97	0.956	4.66229e-84
Plekhb2	2.56267e-88	-0.33963	0.542	0.878	5.17608e-84
Pla2g4a	3.5076e-88	-0.344281	0.432	0.809	7.08465e-84
Tacc1	5.57677e-88	-0.321151	0.337	0.758	1.1264e-83
Eif1ax	5.63387e-88	0.294115	0.592	0.277	1.13793e-83
Higd1a	5.92162e-88	0.316391	0.702	0.457	1.19605e-83
Inpp1	6.95247e-88	-0.527223	0.552	0.868	1.40426e-83
Uaca	8.99096e-88	-0.341284	0.97	0.997	1.81599e-83
Nkiras2	2.19757e-87	-0.339305	0.522	0.858	4.43864e-83
Adam28	2.22059e-87	0.452838	0.734	0.449	4.48514e-83
Dhx58	2.29337e-87	0.29733	0.501	0.158	4.63214e-83
Atp5g1	2.34569e-87	0.379163	0.871	0.794	4.73782e-83
Esd	5.06782e-87	0.337986	0.825	0.753	1.0236e-82
Gsta2	1.07207e-86	0.299011	0.556	0.281	2.16538e-82
Slc35a1	1.08451e-86	-0.376943	0.698	0.93	2.1905e-82
Adm	1.38488e-86	0.758955	0.65	0.3	2.79718e-82
Sox9	2.15908e-86	0.542241	0.512	0.231	4.3609e-82
Phgr1	4.38248e-86	-0.349392	0.1	0.497	8.85173e-82
Rpl23a	6.6938e-86	0.330934	0.999	0.993	1.35201e-81
Metrnl	6.8596e-86	0.397052	0.928	0.928	1.3855e-81
Hexb	9.56156e-86	-0.367663	0.723	0.945	1.93124e-81
Camk1d	1.07809e-85	-0.383282	0.659	0.911	2.17752e-81
Ablim1	1.50993e-85	-0.416688	0.938	0.993	3.04975e-81
Cycs	2.05812e-85	0.283246	0.656	0.492	4.15699e-81
Serpinb11	2.36708e-85	-0.331244	0.955	0.986	4.78104e-81
Gsk3b	2.4005e-85	-0.460722	0.908	0.991	4.84854e-81
Osbpl9	2.62689e-85	-0.348264	0.701	0.938	5.3058e-81
Rapgef6	4.57031e-85	-0.280142	0.325	0.74	9.23111e-81
Atp5k	5.45932e-85	0.33245	0.858	0.751	1.10267e-80
Atp6v1a	1.90267e-84	-0.32387	0.458	0.822	3.843e-80
Cd68	6.72353e-84	0.317167	0.714	0.555	1.35802e-79
Oasl1	7.53743e-84	0.50851	0.974	0.96	1.52241e-79
Purb	1.51339e-83	-0.350567	0.666	0.925	3.05674e-79
Csde1	1.91543e-83	-0.377724	0.658	0.92	3.8688e-79
Cpd	2.3012e-83	-0.337166	0.491	0.851	4.64797e-79
Rabgef1	3.47133e-83	-0.337196	0.724	0.941	7.0114e-79
Zdhhc9	6.15885e-83	-0.331715	0.614	0.912	1.24396e-78
Gm9493	6.57352e-83	0.27277	0.553	0.306	1.32772e-78
Akr1b7	7.65897e-83	-0.447644	0.659	0.942	1.54696e-78
Sfn	8.58778e-83	0.632645	0.999	0.994	1.73456e-78
Pitpna	9.75054e-83	-0.345523	0.655	0.927	1.96941e-78
Rpl5	1.23731e-82	0.391698	0.983	0.974	2.49911e-78
Sbsn	1.53511e-82	0.581344	0.387	0.096	3.10063e-78
Znrf2	2.1177e-82	-0.333444	0.717	0.948	4.27734e-78
Dad1	5.56494e-82	0.320989	0.921	0.945	1.12401e-77
Acadm	7.82407e-82	-0.350664	0.821	0.965	1.58031e-77
Il1f9	1.34141e-81	0.345293	0.61	0.22	2.70938e-77
Gramd3	1.69369e-81	-0.365271	0.73	0.949	3.42091e-77
Insig1	1.69668e-81	-0.442191	0.773	0.972	3.42696e-77
Lypd3	3.76306e-81	0.55971	0.922	0.798	7.60063e-77
Ostc	4.24935e-81	0.287384	0.659	0.507	8.58284e-77
Rnf39	5.76103e-81	-0.462923	0.711	0.937	1.16361e-76
Tm9sf3	6.41612e-81	-0.305568	0.526	0.868	1.29593e-76
Mreg	6.5187e-81	-0.283828	0.299	0.709	1.31665e-76
Chmp1a	8.16972e-81	-0.292905	0.523	0.867	1.65012e-76
Ccdc51	1.3241e-80	0.401869	0.658	0.381	2.67441e-76
Epha2	1.44805e-80	0.472338	0.981	0.974	2.92477e-76
Pgam1	1.66504e-80	0.289246	0.616	0.372	3.36305e-76
Tubb5	2.19768e-80	0.353342	0.89	0.855	4.43887e-76
Cxadr	3.81729e-80	-0.334096	0.616	0.894	7.71017e-76
Eef1g	7.03252e-80	0.331157	0.805	0.703	1.42043e-75
Rassf5	1.2308e-79	-0.333349	0.54	0.869	2.48598e-75
Sh3d19	1.28596e-79	-0.373987	0.559	0.862	2.59738e-75
Wnt7b	1.39168e-79	-0.325686	0.295	0.69	2.81092e-75
Rab14	2.86315e-79	-0.315565	0.832	0.976	5.78299e-75
Ddx6	3.25651e-79	-0.307695	0.549	0.874	6.5775e-75
Selenok	5.08862e-79	0.345524	0.984	0.977	1.0278e-74
Etfb	5.2026e-79	0.311433	0.802	0.7	1.05082e-74
Cd274	8.92708e-79	0.692013	0.851	0.616	1.80309e-74
Otud4	2.40511e-78	-0.264435	0.296	0.697	4.85785e-74
Cggbp1	2.69214e-78	-0.320904	0.684	0.938	5.43758e-74
Rps26	2.77322e-78	0.364007	0.991	0.98	5.60136e-74
Trip10	3.5489e-78	0.401367	0.934	0.901	7.16806e-74
Serinc3	3.63294e-78	-0.287479	0.432	0.806	7.33781e-74
Traf4	3.79396e-78	-0.251013	0.318	0.721	7.66305e-74
Pcyt1a	5.73822e-78	-0.341048	0.793	0.97	1.15901e-73
Trim12c	8.16352e-78	-0.320806	0.536	0.861	1.64887e-73
Cysrt1	9.76425e-78	-0.312383	0.978	0.998	1.97218e-73
Vamp8	1.67133e-77	-0.285146	0.948	0.994	3.37576e-73
Ephx3	2.09624e-77	0.315082	0.676	0.423	4.23399e-73
Lyz2	2.63411e-77	0.264136	0.267	0.018	5.32039e-73
Cst3	3.29789e-77	0.314314	0.844	0.775	6.66107e-73
Prdm1	4.09045e-77	0.582883	0.954	0.978	8.26188e-73
Rpl13a	4.61418e-77	0.280238	0.659	0.495	9.31973e-73
Ermp1	4.9341e-77	-0.315281	0.38	0.763	9.96589e-73
Rab11b	6.95159e-77	-0.311698	0.682	0.922	1.40408e-72
Krt6a	1.02613e-76	0.37677	1	1	2.07257e-72
Bace2	1.91042e-76	-0.338566	0.588	0.888	3.85866e-72
Gm2694	2.91278e-76	0.302221	0.853	0.884	5.88323e-72
Crebrf	6.5795e-76	-0.270595	0.34	0.731	1.32893e-71
Mknk2	9.87888e-76	-0.344379	0.626	0.904	1.99534e-71
Txndc17	1.32619e-75	0.359334	0.932	0.916	2.67864e-71
Il1f6	1.34342e-75	0.397826	0.507	0.216	2.71344e-71
Mia2	2.22765e-75	-0.354513	0.783	0.953	4.4994e-71
Gss	2.53819e-75	0.315602	0.701	0.502	5.12664e-71
St14	4.64163e-75	0.331814	0.871	0.86	9.37517e-71
Pdap1	5.41972e-75	0.281349	0.708	0.532	1.09468e-70
Itgb7	6.62768e-75	-0.27706	0.241	0.635	1.33866e-70
Ddx60	1.48562e-74	-0.424817	0.652	0.917	3.00066e-70
Atf3	1.54617e-74	0.940146	0.931	0.815	3.12296e-70
Cd9	1.70074e-74	-0.293154	0.98	0.99	3.43516e-70
Zdhhc13	1.9031e-74	0.298299	0.539	0.269	3.84389e-70
BC100530	2.05977e-74	0.525659	1	0.999	4.16032e-70
Arpc5	3.39615e-74	-0.311168	0.915	0.977	6.85955e-70
Ccni	3.47357e-74	-0.279854	0.373	0.749	7.01592e-70
Ralbp1	3.56388e-74	-0.325798	0.876	0.985	7.19833e-70
Tcf20	3.76697e-74	-0.35336	0.879	0.984	7.60852e-70
Fgfr1op2	3.84063e-74	-0.312753	0.686	0.929	7.7573e-70
Ypel2	4.75443e-74	-0.358354	0.691	0.933	9.60299e-70
Sdc4	4.83655e-74	-0.585759	0.868	0.979	9.76887e-70
Thra	4.90066e-74	-0.267014	0.384	0.756	9.89834e-70
Ppfia1	5.0822e-74	-0.271033	0.289	0.678	1.0265e-69
Ide	6.33433e-74	-0.267138	0.262	0.653	1.27941e-69
2610528A11Rik	7.22286e-74	0.39069	0.844	0.787	1.45887e-69
Gmfb	3.40307e-73	-0.294906	0.517	0.855	6.87352e-69
Nudt4	3.78973e-73	-0.314891	0.971	0.995	7.65449e-69
S100a11	4.05492e-73	0.329417	1	1	8.19013e-69
Ran	4.08952e-73	0.286581	0.84	0.785	8.26001e-69
Atp6v1e1	5.11466e-73	-0.279956	0.936	0.983	1.03306e-68
Api5	5.49732e-73	-0.284899	0.383	0.749	1.11035e-68
Pik3cb	6.22009e-73	-0.30873	0.53	0.85	1.25633e-68
Pmvk	7.74142e-73	0.381301	0.86	0.754	1.56361e-68
Ap3s1	1.5175e-72	-0.323519	0.767	0.948	3.06505e-68
Rpl12	1.93478e-72	0.435567	0.991	0.985	3.90786e-68
Pea15a	3.09504e-72	-0.293638	0.548	0.865	6.25137e-68
Ywhah	4.32303e-72	0.308934	0.689	0.532	8.73165e-68
Sorbs2	4.96777e-72	-0.414464	0.468	0.796	1.00339e-67
Uqcr11	7.76441e-72	0.290036	0.844	0.793	1.56826e-67
Tmed7	9.04792e-72	-0.279008	0.565	0.871	1.8275e-67
2010107E04Rik	1.2133e-71	0.291378	0.777	0.68	2.45062e-67
Brk1	1.70571e-71	-0.292897	0.714	0.943	3.4452e-67
Arrdc4	2.25446e-71	-0.418873	0.79	0.956	4.55356e-67
Csprs	2.94756e-71	0.255782	0.451	0.165	5.95348e-67
Cox7b	4.52046e-71	0.308432	0.947	0.939	9.13043e-67
Ranbp1	4.68844e-71	0.319673	0.707	0.487	9.46971e-67
Pdzk1ip1	7.71996e-71	-0.28463	0.988	0.994	1.55928e-66
Psmb6	9.49624e-71	0.267866	0.884	0.879	1.91805e-66
Klf6	1.14864e-70	0.512678	0.921	0.956	2.32001e-66
Gpi1	1.32043e-70	0.287501	0.746	0.671	2.667e-66
Tmem35b	1.42742e-70	-0.254274	0.318	0.698	2.8831e-66
Clip1	3.07975e-70	-0.311168	0.721	0.938	6.22048e-66
Pxdc1	4.35647e-70	0.263411	0.444	0.147	8.7992e-66
Atxn7l3b	4.55805e-70	-0.304856	0.636	0.904	9.20636e-66
Lpin2	4.9114e-70	0.498787	0.984	0.986	9.92005e-66
Apod	5.61022e-70	0.357664	0.801	0.649	1.13315e-65
Pcolce	6.30281e-70	-0.365393	0.227	0.58	1.27304e-65
Sptssa	7.34357e-70	0.300767	0.572	0.389	1.48326e-65
Dtx3l	8.61955e-70	-0.32426	0.704	0.944	1.74098e-65
Trex2	9.56891e-70	-0.399218	0.855	0.965	1.93273e-65
Dnm2	1.57918e-69	-0.316003	0.841	0.97	3.18962e-65
Rps13	2.28005e-69	0.348942	0.99	0.984	4.60525e-65
Echdc3	2.52621e-69	-0.348322	0.171	0.545	5.10244e-65
Psmb1	2.93617e-69	0.265549	0.906	0.915	5.93047e-65
Pmepa1	2.96856e-69	0.257299	0.37	0.091	5.9959e-65
Vamp3	4.23408e-69	-0.301566	0.723	0.933	8.552e-65
Gadd45b	4.57686e-69	-0.415263	0.595	0.877	9.24433e-65
Ubl3	7.19415e-69	-0.314618	0.822	0.962	1.45307e-64
Ndufb7	8.39742e-69	0.282466	0.848	0.803	1.69611e-64
Ppm1a	1.11065e-68	-0.287469	0.653	0.914	2.24328e-64
Ipmk	1.3171e-68	-0.362274	0.688	0.931	2.66028e-64
S100a3	1.33838e-68	0.293688	0.582	0.358	2.70326e-64
Nol7	2.05224e-68	0.29225	0.712	0.555	4.14512e-64
Mtch1	2.84738e-68	-0.292483	0.607	0.884	5.75114e-64
Acbd3	2.94874e-68	-0.2918	0.662	0.922	5.95586e-64
Fau	3.11868e-68	0.310776	0.997	0.996	6.29911e-64
Ndufab1	3.62803e-68	0.270422	0.669	0.491	7.32789e-64
Pard3	3.86352e-68	-0.329829	0.756	0.95	7.80354e-64
Kif1b	4.07469e-68	-0.312941	0.457	0.788	8.23005e-64
Scand1	4.52221e-68	0.27532	0.892	0.851	9.13397e-64
Paip2	5.63308e-68	-0.291923	0.75	0.95	1.13777e-63
Adamtsl4	8.76746e-68	0.317228	0.762	0.585	1.77085e-63
Vat1	1.49556e-67	-0.309	0.627	0.896	3.02074e-63
9130008F23Rik	2.85899e-67	0.26744	0.329	0.077	5.77459e-63
F2rl1	3.4556e-67	0.388368	0.543	0.306	6.97962e-63
Igfbp2	5.31676e-67	0.349953	0.874	0.765	1.07388e-62
Sesn2	5.382e-67	0.348085	0.402	0.137	1.08706e-62
Skp1a	7.46895e-67	-0.315051	0.715	0.918	1.50858e-62
Cops9	9.33607e-67	-0.273135	0.543	0.854	1.8857e-62
Ktn1	1.16271e-66	-0.325003	0.662	0.899	2.34844e-62
Serpinb8	1.32938e-66	-0.343568	0.803	0.96	2.68509e-62
Hmgb2	1.74357e-66	0.332193	0.945	0.948	3.52167e-62
Enpp3	1.95064e-66	-0.373613	0.754	0.954	3.93991e-62
Cyr61	2.53417e-66	0.748196	0.818	0.619	5.11852e-62
Akr1b3	2.68115e-66	0.321545	0.934	0.963	5.41539e-62
Slc39a4	4.44973e-66	-0.494634	0.204	0.555	8.98757e-62
Daam1	5.13679e-66	-0.294885	0.546	0.852	1.03753e-61
Tmem205	5.49642e-66	0.283601	0.669	0.469	1.11017e-61
Arrdc3	6.22469e-66	-0.308686	0.535	0.851	1.25726e-61
Smarca2	8.36319e-66	0.304145	0.73	0.601	1.6892e-61
Gls	8.91009e-66	-0.324214	0.945	0.99	1.79966e-61
Tmed10	1.27893e-65	-0.286638	0.814	0.964	2.58318e-61
Tnfrsf11b	1.41286e-65	0.254607	0.199	0.008	2.85369e-61
Slfn2	1.64522e-65	0.495636	0.526	0.288	3.32301e-61
Lrrfip1	1.66962e-65	-0.317626	0.925	0.985	3.37229e-61
Hnrnpf	1.90142e-65	-0.285637	0.928	0.979	3.84048e-61
Epb41	2.20628e-65	-0.305231	0.785	0.959	4.45624e-61
Snrpe	2.33816e-65	0.263362	0.816	0.769	4.72261e-61
Smagp	3.50911e-65	-0.328697	0.871	0.975	7.08771e-61
Bhlhe40	4.01717e-65	0.420473	0.773	0.595	8.11388e-61
Lims1	4.61602e-65	-0.300503	0.624	0.891	9.32343e-61
Sypl	4.84946e-65	-0.36365	0.822	0.966	9.79495e-61
Sh3rf1	5.09216e-65	-0.279257	0.473	0.8	1.02851e-60
mt-Nd2	5.41242e-65	-0.315779	0.991	0.996	1.0932e-60
Tsc22d4	6.14855e-65	-0.279909	0.938	0.992	1.24188e-60
Anxa9	6.39341e-65	-0.327084	0.793	0.966	1.29134e-60
Lmbr1l	7.01707e-65	-0.281197	0.582	0.879	1.41731e-60
Stk38	7.36279e-65	-0.260247	0.569	0.873	1.48714e-60
Gcc2	1.05185e-64	-0.29637	0.633	0.901	2.12453e-60
Pqlc1	1.07822e-64	-0.344968	0.694	0.932	2.17778e-60
Oser1	1.40187e-64	-0.316809	0.744	0.931	2.8315e-60
Hist1h1e	1.51309e-64	0.302126	0.52	0.243	3.05614e-60
Golgb1	2.11082e-64	-0.29752	0.646	0.907	4.26343e-60
Rhou	2.37225e-64	0.272903	0.543	0.355	4.79147e-60
Ppp1cc	2.56138e-64	-0.262477	0.569	0.876	5.17347e-60
Rab21	2.65814e-64	-0.292199	0.714	0.931	5.3689e-60
Arf4	4.74193e-64	0.29135	0.913	0.938	9.57774e-60
Pkp4	5.5554e-64	-0.333758	0.672	0.909	1.12208e-59
Dsg3	6.35451e-64	0.473269	0.828	0.658	1.28348e-59
Wasf2	6.78209e-64	-0.281476	0.879	0.987	1.36985e-59
Cpeb2	7.1903e-64	0.430038	0.952	0.959	1.4523e-59
Hook3	9.18593e-64	-0.286997	0.655	0.904	1.85538e-59
Rpl23	9.65866e-64	0.338014	0.999	0.998	1.95086e-59
Phactr2	9.67437e-64	-0.272982	0.53	0.837	1.95403e-59
Ppp1r12a	1.35416e-63	-0.315246	0.871	0.983	2.73513e-59
Pdha1	1.59877e-63	-0.284616	0.574	0.867	3.22919e-59
Plgrkt	1.61356e-63	0.332864	0.835	0.768	3.25907e-59
Adrb2	2.23208e-63	0.36855	0.76	0.588	4.50835e-59
Dcn	2.39817e-63	0.343402	0.97	0.959	4.84382e-59
Dsc3	3.03298e-63	-0.267448	0.322	0.688	6.126e-59
Atp2c1	3.59859e-63	0.354058	0.776	0.683	7.26844e-59
Dsg2	6.28471e-63	-0.286108	0.353	0.703	1.26939e-58
Irgm1	1.5196e-62	0.305853	0.584	0.348	3.06928e-58
Uqcrb	1.74474e-62	0.260886	0.931	0.962	3.52403e-58
Foxn3	1.92131e-62	-0.250599	0.387	0.74	3.88066e-58
Rnaset2b	2.22968e-62	-0.275575	0.24	0.601	4.5035e-58
mt-Nd4	2.31257e-62	-0.250566	0.999	1	4.67092e-58
Gpsm1	2.39216e-62	0.320001	0.513	0.245	4.83168e-58
Tnfrsf1a	2.51887e-62	0.271139	0.762	0.672	5.08761e-58
Sidt2	4.85056e-62	0.441625	0.84	0.799	9.79716e-58
Scaf11	5.07019e-62	-0.272474	0.605	0.874	1.02408e-57
Cttnbp2nl	5.82746e-62	-0.288783	0.553	0.841	1.17703e-57
Cited4	8.13922e-62	-0.308432	0.51	0.828	1.64396e-57
Jun	1.21889e-61	0.719486	0.997	0.998	2.46191e-57
Capn5	1.47376e-61	-0.28442	0.923	0.993	2.97671e-57
Plk3	1.64947e-61	0.472724	0.553	0.346	3.33159e-57
Cpn1	1.92403e-61	0.280496	0.595	0.292	3.88616e-57
Sc5d	1.93414e-61	-0.346408	0.882	0.977	3.90658e-57
Gm9573	2.03912e-61	-0.260963	0.994	0.999	4.1186e-57
Tmprss11d	3.38983e-61	0.290362	0.671	0.46	6.84677e-57
Ube2d3	4.17448e-61	-0.252372	0.936	0.991	8.43162e-57
Hectd1	4.38568e-61	-0.292711	0.656	0.907	8.85819e-57
Atp6v1g1	5.2917e-61	0.263225	0.929	0.942	1.06882e-56
Mt2	5.99165e-61	0.314001	0.623	0.405	1.21019e-56
Stard10	1.00683e-60	-0.311238	0.857	0.967	2.0336e-56
Gpx1	1.11778e-60	-0.410131	0.834	0.953	2.2577e-56
Cadm4	1.12169e-60	0.282145	0.717	0.6	2.26559e-56
Arhgef12	2.1196e-60	-0.299252	0.636	0.891	4.28117e-56
Qsox1	4.85462e-60	0.391129	0.699	0.611	9.80537e-56
Tacstd2	6.30001e-60	-0.30688	0.981	0.998	1.27248e-55
Eps8	9.32731e-60	0.349339	0.97	0.96	1.88393e-55
Blvrb	1.44477e-59	0.252497	0.743	0.67	2.91815e-55
Btg2	1.8554e-59	-0.39713	0.974	0.996	3.74753e-55
Serbp1	1.9209e-59	0.311751	0.893	0.861	3.87984e-55
Abi1	2.19235e-59	-0.271356	0.79	0.955	4.42812e-55
Cpm	4.22181e-59	-0.339148	0.675	0.906	8.52721e-55
Tspan1	7.16165e-59	-0.573299	0.571	0.841	1.44651e-54
Chit1	7.76352e-59	-0.329883	0.345	0.688	1.56808e-54
Ckmt1	9.21684e-59	0.309646	0.734	0.638	1.86162e-54
Cdkn1b	1.41798e-58	-0.314108	0.685	0.904	2.86403e-54
Tet3	2.1416e-58	-0.315705	0.574	0.838	4.3256e-54
Rpl35	2.24367e-58	0.308309	0.952	0.947	4.53177e-54
Ovol1	5.21576e-58	-0.466322	0.64	0.869	1.05348e-53
Pdcl3	6.70425e-58	0.264296	0.708	0.577	1.35412e-53
B4galnt1	6.94822e-58	-0.279497	0.327	0.672	1.4034e-53
Ppp1r11	7.32238e-58	0.279515	0.899	0.908	1.47897e-53
Desi1	7.91909e-58	-0.454951	0.715	0.911	1.5995e-53
Dnajb1	1.41515e-57	-0.502544	0.88	0.979	2.85831e-53
Gnb1	3.65705e-57	-0.270133	0.882	0.977	7.38651e-53
Tmpo	5.21456e-57	-0.264519	0.408	0.726	1.05324e-52
Cyld	8.07717e-57	-0.251081	0.561	0.85	1.63143e-52
Taok3	8.0775e-57	-0.266117	0.897	0.988	1.63149e-52
Slc13a2	8.90808e-57	-0.321306	0.078	0.375	1.79925e-52
H1f0	1.00769e-56	0.496691	0.925	0.862	2.03533e-52
Tuba1a	1.02557e-56	-0.341955	0.841	0.959	2.07145e-52
Ifit1bl1	1.64142e-56	-0.526272	0.949	0.993	3.31533e-52
Epha4	5.28848e-56	-0.312385	0.52	0.813	1.06817e-51
Rpl39	6.37635e-56	0.332447	0.999	0.995	1.28789e-51
Sap18	9.03387e-56	-0.358865	0.762	0.939	1.82466e-51
Eif4ebp1	1.0566e-55	0.330453	0.803	0.712	2.13413e-51
S100a6	2.5114e-55	0.260233	1	1	5.07252e-51
Pim3	3.40181e-55	-0.257967	0.425	0.751	6.87098e-51
App	4.54213e-55	-0.259116	0.624	0.881	9.17419e-51
Qk	6.29598e-55	-0.280001	0.684	0.911	1.27166e-50
Eif4h	1.03207e-54	-0.259428	0.829	0.968	2.08457e-50
Diaph1	1.45215e-54	-0.293833	0.828	0.957	2.93305e-50
Rpl4	1.52089e-54	0.296081	0.958	0.956	3.0719e-50
Eif3c	2.80296e-54	0.259763	0.893	0.91	5.66141e-50
mt-Nd3	3.23023e-54	-0.295804	0.708	0.92	6.52442e-50
Plaur	4.00022e-54	0.303321	0.311	0.094	8.07965e-50
Ybx1	4.06183e-54	0.305469	0.981	0.986	8.20409e-50
Arpc1b	4.20996e-54	0.262089	0.828	0.818	8.50328e-50
Bcap31	5.92494e-54	-0.258055	0.731	0.93	1.19672e-49
Mt1	6.44044e-54	0.322782	0.847	0.773	1.30084e-49
Hnrnpk	1.03401e-53	-0.261502	0.866	0.972	2.08849e-49
Herpud1	1.21312e-53	0.380523	0.598	0.387	2.45026e-49
Ifitm1	2.71274e-53	0.560856	1	0.999	5.4792e-49
Etl4	1.24871e-52	-0.254889	0.6	0.863	2.52215e-48
Dsg1a	1.67457e-52	-0.331495	0.28	0.594	3.38229e-48
Slc31a2	1.72424e-52	-0.272705	0.712	0.917	3.48261e-48
Stap2	2.39893e-52	-0.269519	0.815	0.954	4.84536e-48
Zfp36l1	3.81279e-52	-0.344942	0.867	0.983	7.70107e-48
Tmprss11g	7.0094e-52	-0.286495	0.877	0.972	1.41576e-47
Cgnl1	8.08291e-52	-0.27233	0.841	0.966	1.63259e-47
Adh1	9.88486e-52	-0.333441	0.623	0.877	1.99654e-47
Nbeal2	1.49226e-51	0.300978	0.77	0.628	3.01407e-47
Rpl22l1	2.13944e-51	0.298052	0.944	0.934	4.32125e-47
Ppbp	2.18969e-51	0.456134	0.156	0.005	4.42274e-47
Hnrnpu	2.45147e-51	-0.277197	0.795	0.947	4.95148e-47
Map3k6	2.96398e-51	0.301455	0.725	0.631	5.98665e-47
Gnas	6.44138e-51	0.258964	0.952	0.957	1.30103e-46
Stfa1	8.86613e-51	0.483503	0.686	0.703	1.79078e-46
Sprr2f	9.57182e-51	0.432327	0.13	0.001	1.93332e-46
Arhgap5	1.0354e-50	-0.284392	0.519	0.791	2.09131e-46
Rpl17	1.13881e-50	0.326341	0.999	0.992	2.30018e-46
Coro1b	2.57536e-50	-0.321473	0.812	0.945	5.20171e-46
Map2k3	1.35249e-49	-0.250918	0.821	0.969	2.73175e-45
Rock2	1.38245e-49	-0.263167	0.604	0.859	2.79227e-45
Ripply3	1.98145e-49	-0.641504	0.327	0.629	4.00213e-45
Eef1b2	3.54085e-49	0.295564	0.945	0.957	7.15181e-45
Fam46b	3.99401e-49	-0.28719	0.779	0.939	8.06709e-45
Tprg	6.60296e-49	0.266532	0.88	0.922	1.33367e-44
Clu	7.36987e-49	0.256731	0.783	0.822	1.48857e-44
Mgll	2.41039e-48	-0.260381	0.59	0.847	4.86851e-44
Crct1	3.75895e-48	0.62451	0.318	0.113	7.59233e-44
Vasn	5.22391e-48	-0.2706	0.821	0.966	1.05513e-43
Crybg2	1.42083e-47	0.258653	0.923	0.936	2.86979e-43
mt-Co1	1.94187e-47	0.416748	0.999	0.999	3.92219e-43
Ocm	2.2656e-47	0.342604	0.53	0.361	4.57607e-43
Pllp	2.36082e-47	-0.308814	0.78	0.942	4.76838e-43
Cab39	5.89661e-47	-0.258705	0.945	0.992	1.191e-42
Tsg101	9.67177e-47	-0.250134	0.812	0.948	1.9535e-42
Hsd17b2	1.113e-46	0.260894	0.737	0.687	2.24804e-42
Crot	1.61283e-46	-0.256857	0.432	0.721	3.25759e-42
Pdxk	1.77287e-46	0.291845	0.629	0.524	3.58085e-42
Skil	2.28302e-46	0.305085	0.714	0.655	4.61125e-42
Arhgdib	2.57372e-46	0.386689	0.548	0.27	5.19839e-42
Ier3	2.78753e-46	-0.416413	0.967	0.993	5.63026e-42
Pglyrp1	3.61456e-46	-0.288167	0.981	1	7.3007e-42
Cldn3	6.31133e-46	0.42023	0.88	0.866	1.27476e-41
Plk2	8.40459e-46	0.377286	0.967	0.97	1.69756e-41
Erich5	1.67024e-45	-0.353108	0.467	0.725	3.37355e-41
Krt4	2.44855e-45	0.861029	0.697	0.395	4.94559e-41
Rhod	3.50176e-45	-0.261239	0.89	0.972	7.07286e-41
Hbegf	3.52637e-45	-0.336414	0.983	0.998	7.12256e-41
Foxp1	4.2793e-45	-0.262603	0.754	0.928	8.64333e-41
Pdlim1	1.24082e-44	0.276786	0.71	0.597	2.5062e-40
Fam102b	2.3985e-44	0.286421	0.845	0.851	4.8445e-40
Fam84a	2.42858e-44	-0.328209	0.879	0.981	4.90524e-40
Mmp14	2.69982e-44	0.250247	0.714	0.647	5.45309e-40
Cd24a	3.6812e-44	0.337852	0.921	0.884	7.43529e-40
Apoe	3.37599e-43	0.288839	0.749	0.627	6.81883e-39
Plet1	8.29826e-43	0.421092	1	0.999	1.67608e-38
Herc6	1.38769e-42	0.267978	0.695	0.627	2.80287e-38
Hsp90ab1	2.85135e-42	0.286275	0.987	0.973	5.75915e-38
St8sia6	4.86728e-42	-0.250528	0.597	0.852	9.83093e-38
Ifi47	6.2497e-42	0.384381	0.806	0.66	1.26231e-37
Rpl28	8.74652e-42	0.255791	1	0.997	1.76662e-37
Itgam	1.42683e-41	-0.365559	0.718	0.909	2.88192e-37
Irf7	2.42047e-41	0.30068	0.912	0.904	4.88887e-37
Adh6a	2.6867e-41	-0.300722	0.368	0.67	5.42659e-37
Kif5b	6.74503e-41	-0.256537	0.792	0.943	1.36236e-36
Agpat2	7.43757e-41	-0.407031	0.793	0.944	1.50224e-36
Clic1	1.16593e-40	0.304306	0.988	0.981	2.35495e-36
Cnn3	5.98398e-40	0.267581	0.673	0.588	1.20865e-35
Tsc22d2	1.27685e-39	0.294613	0.707	0.664	2.57898e-35
Rnf213	1.44238e-39	0.283656	0.462	0.339	2.91333e-35
Fdps	2.10534e-39	0.304862	0.947	0.847	4.25237e-35
Smim22	3.44574e-39	0.268284	0.717	0.63	6.9597e-35
Tpt1	6.20805e-39	0.285532	1	1	1.2539e-34
Ier5	6.25531e-38	0.402697	0.994	0.996	1.26345e-33
AA467197	1.07092e-37	0.542199	0.915	0.847	2.16305e-33
Hist1h2bc	4.96678e-37	0.298728	0.919	0.949	1.00319e-32
Trim30a	8.44328e-37	0.301128	0.753	0.683	1.70537e-32
Myh14	2.17451e-36	0.284723	0.902	0.887	4.39208e-32
Col17a1	2.47549e-36	0.281543	0.678	0.5	5e-32
Vsig10l	2.22704e-35	0.307718	0.646	0.487	4.49817e-31
Ppp1r14b	2.50627e-35	0.274769	0.944	0.888	5.06215e-31
Rpl30	2.5212e-35	0.256236	0.996	0.994	5.09233e-31
Krt13	2.59942e-35	0.744561	0.999	0.996	5.2503e-31
Nabp1	2.80176e-35	-0.275998	0.814	0.942	5.659e-31
Akap9	5.78685e-35	-0.251724	0.526	0.756	1.16883e-30
Las1l	7.22026e-35	0.270532	0.682	0.493	1.45835e-30
Nfkbia	9.71381e-35	0.437936	0.863	0.688	1.962e-30
Trib1	6.95536e-34	0.313893	0.816	0.824	1.40484e-29
Zfp750	2.50148e-33	0.341451	0.932	0.912	5.05249e-29
Pcbp1	2.66461e-33	0.257976	0.936	0.95	5.38198e-29
Ankk1	4.0995e-33	0.266566	0.808	0.758	8.28017e-29
Cldn7	3.61362e-32	0.278309	0.99	0.994	7.29878e-28
Gprc5a	1.51823e-31	-0.270801	0.952	0.991	3.06652e-27
Mpzl2	2.91884e-31	-0.32184	0.749	0.889	5.89547e-27
mt-Atp6	1.08575e-28	0.342314	1	1	2.19301e-24
Trim25	2.83573e-28	0.260057	0.98	0.993	5.72761e-24
Krt12	2.20314e-27	0.355506	1	1	4.44991e-23
Rps4x	3.37772e-27	0.28678	0.999	0.996	6.82231e-23
Rps5	3.51805e-26	0.268225	0.991	0.986	7.10576e-22
Mxd1	2.72311e-25	0.295239	0.993	0.996	5.50014e-21
Fam43a	6.80539e-25	0.255574	0.422	0.236	1.37455e-20
Hsp90aa1	6.91519e-24	-0.425824	0.926	0.985	1.39673e-19
Cavin3	5.44266e-23	0.339639	0.951	0.95	1.09931e-18
Scd2	2.59587e-22	-0.387865	0.746	0.821	5.24315e-18
Dsp	5.7222e-22	-0.312631	0.926	0.982	1.15577e-17
Fam46a	1.17943e-21	-0.261279	0.731	0.861	2.38222e-17
Gm28588	4.94974e-21	0.401996	0.545	0.398	9.99749e-17
F3	2.68472e-20	0.275422	0.412	0.347	5.4226e-16
Hist1h1c	2.74725e-20	0.295928	0.887	0.887	5.5489e-16
Id1	3.14066e-18	0.375351	0.957	0.962	6.3435e-14
Plac8	6.03311e-18	0.319425	0.999	0.998	1.21857e-13
mt-Co3	4.49955e-14	0.255625	0.997	1	9.08819e-10
Lce3a	1.86574e-11	0.26173	0.283	0.355	3.76843e-07
Cdkn1a	3.82766e-11	-0.370187	0.909	0.922	7.7311e-07
Gadd45g	0.000605819	-0.301834	0.448	0.517	1

## Sheet: LSfC.DEG
p_val	avg_logFC	pct.1	pct.2	p_val_adj
Krt14	2.39665810075484e-317	2.20022	1	0.596	4.84077003190463e-313
Fabp5	2.88388e-295	2.03635	1	0.42	5.82485e-291
Ifitm3	6.71369e-212	2.54376	1	0.302	1.35603e-207
B2m	7.145e-206	1.64229	0.996	0.521	1.44315e-201
Rps19	1.00762e-203	1.10093	0.996	0.91	2.03519e-199
Ctnna1	3.69779e-198	-0.948101	0.925	0.999	7.46879e-194
Rpl32	7.68291e-198	1.04057	1	0.989	1.55179e-193
Upk1b	4.77481e-196	-1.03231	0.988	0.999	9.64416e-192
Krt16	1.67879e-192	2.10544	0.992	0.752	3.39083e-188
Ifi27l2a	3.79396e-178	2.11435	0.877	0.014	7.66304e-174
Rps2	5.20423e-175	0.953592	0.996	0.966	1.05115e-170
Rps20	3.48224e-174	0.98173	1	0.989	7.03343e-170
Mmp3	1.95467e-172	0.756008	0.857	0.011	3.94805e-168
Txn1	3.6063e-163	1.11363	0.992	0.665	7.284e-159
Emp1	2.34345e-155	-0.689325	1	1	4.73329e-151
Rpl27a	7.18098e-152	0.841613	0.992	0.99	1.45041e-147
Rplp2	9.13724e-152	0.917336	1	0.965	1.84554e-147
Isg15	3.5219e-151	1.55033	0.992	0.907	7.11353e-147
Rpl13	5.09858e-151	0.853472	1	0.995	1.02981e-146
Rpl19	1.37663e-148	0.739746	1	0.993	2.78053e-144
Zbp1	6.23644e-146	1.24875	0.881	0.183	1.25964e-141
Anxa1	9.70806e-146	1.21763	0.988	0.726	1.96083e-141
Capg	1.98333e-145	0.903957	0.992	0.963	4.00593e-141
Rplp1	1.08776e-144	0.785011	1	0.995	2.19706e-140
Rps12	1.39382e-142	0.804997	1	0.993	2.81524e-138
Rbp1	1.72336e-141	1.19092	0.98	0.636	3.48084e-137
Rpsa	5.71413e-138	0.8765	1	0.933	1.15414e-133
Rpl14	1.00449e-136	0.817105	0.992	0.907	2.02886e-132
Rps23	5.09465e-134	0.778556	0.996	0.98	1.02902e-129
Rtp4	1.34026e-133	1.07915	0.96	0.644	2.70706e-129
Rpl9	4.19652e-132	0.753365	1	0.988	8.47614e-128
Myl12a	2.77466e-131	-0.815707	0.976	0.998	5.60426e-127
Ifi44	1.66639e-126	0.90909	0.794	0.055	3.36578e-122
Rpl34	1.85512e-126	0.766726	0.996	0.965	3.74697e-122
Sprr1a	5.26127e-124	1.92767	0.865	0.153	1.06267e-119
BC100530	1.31658e-122	0.979327	1	1	2.65923e-118
Tmprss11g	1.72289e-119	-0.798206	0.921	0.993	3.47989e-115
Rpl29	1.38816e-118	0.718243	0.98	0.864	2.80381e-114
Tmem59	2.20516e-118	-0.767075	0.813	0.986	4.45397e-114
Rps11	4.24511e-118	0.722254	0.992	0.986	8.57427e-114
Ptma	1.02017e-117	0.961493	0.964	0.553	2.06054e-113
Rpl24	1.4461e-117	0.681405	0.992	0.979	2.92084e-113
Phf11d	1.2105e-115	1.06446	0.905	0.527	2.44496e-111
Krt15	1.50013e-114	1.48732	1	0.969	3.02997e-110
Rpl21	9.47622e-114	0.74799	1	0.976	1.91401e-109
Rps27a	1.65647e-113	0.716902	1	0.975	3.34573e-109
Bst2	1.29494e-112	1.104	0.75	0.066	2.61552e-108
Rpl8	6.0977e-112	0.731444	0.992	0.919	1.23161e-107
Slfn4	1.39953e-110	1.43425	0.702	0.036	2.82678e-106
Rps16	1.04322e-109	0.688526	1	0.991	2.1071e-105
Tpm2	1.99026e-109	0.749711	0.865	0.348	4.01992e-105
Gm20234	4.01275e-107	1.68657	0.929	0.451	8.10496e-103
Spns2	5.20541e-106	-0.653277	0.952	0.998	1.05139e-101
Rps24	7.8835e-106	0.662282	1	1	1.59231e-101
Igtp	6.858e-105	1.04146	0.655	0.029	1.38518e-100
Ifit3	1.2211e-104	1.65253	0.865	0.213	2.46638e-100
Rpl6	1.8609e-104	0.736623	0.996	0.969	3.75865e-100
Rps28	5.31154e-104	0.760045	0.976	0.892	1.07282e-99
Apol9b	2.36493e-102	0.715571	0.663	0.04	4.77669e-98
Lypd2	4.24995e-102	-0.723596	0.992	1	8.58405e-98
Rps17	1.02362e-101	0.695537	0.996	0.938	2.06751e-97
Sec61b	1.76128e-101	0.789815	0.913	0.677	3.55743e-97
Rps3	1.4198e-100	0.683566	0.984	0.96	2.8677e-96
Rps29	1.18765e-99	0.662026	0.996	0.984	2.39882e-95
Ifit3b	1.53982e-99	1.38334	0.758	0.103	3.11012e-95
Atp5e	4.84003e-99	0.659789	0.98	0.876	9.7759e-95
Rpl31	1.10191e-98	0.671356	0.96	0.8	2.22563e-94
Uaca	1.68582e-98	-0.750459	0.933	0.994	3.40501e-94
Gsk3b	6.24234e-98	-0.768182	0.905	0.993	1.26083e-93
Rps8	1.85838e-97	0.701324	1	0.97	3.75356e-93
Rpl15	3.16838e-96	0.68976	0.992	0.943	6.39949e-92
Rpl35a	3.66757e-96	0.693516	0.992	0.892	7.40776e-92
Rpl27	8.04887e-96	0.591385	0.956	0.863	1.62571e-91
Klk8	4.30044e-95	1.11099	0.758	0.167	8.68603e-91
Rpl36	1.05598e-93	0.661185	0.964	0.914	2.13287e-89
Ifit1	3.09412e-93	1.41366	0.754	0.139	6.24951e-89
Cnfn	6.05634e-93	1.8609	0.944	0.484	1.22326e-88
Aif1l	8.74767e-93	-0.689782	0.921	0.995	1.76685e-88
Slc34a2	3.14539e-92	-0.900669	0.464	0.958	6.35306e-88
Nmi	1.0035e-91	0.727778	0.79	0.239	2.02688e-87
Stfa1	6.12269e-91	1.46281	0.813	0.437	1.23666e-86
Oas2	1.85139e-90	0.659038	0.722	0.093	3.73943e-86
Xaf1	2.29643e-90	0.714847	0.833	0.343	4.63834e-86
Laptm4a	3.37703e-90	-0.568595	0.952	0.998	6.82093e-86
Klk11	3.10114e-89	0.850726	0.921	0.52	6.26369e-85
Rpl36al	9.19558e-89	0.577675	0.825	0.415	1.85732e-84
Plpp1	1.555e-88	-0.91955	0.603	0.961	3.1408e-84
Rpl38	1.22451e-87	0.634269	0.976	0.92	2.47326e-83
Ndrg1	2.01231e-87	-0.981709	0.548	0.964	4.06447e-83
Rpl18	2.30038e-87	0.635359	0.996	0.979	4.6463e-83
Sp100	1.26842e-86	0.835797	0.758	0.177	2.56196e-82
Rps15a	1.55692e-86	0.672609	0.992	0.98	3.14467e-82
Urah	2.27718e-86	0.689859	0.837	0.424	4.59944e-82
Rpl26	2.38855e-86	0.584218	0.996	0.99	4.82439e-82
Rpl11	4.84992e-86	0.622943	1	0.984	9.79586e-82
Ndufa4	9.27629e-86	1.10002	1	0.976	1.87362e-81
Krt17	1.96597e-84	0.834117	0.79	0.192	3.97086e-80
H60c	5.43432e-84	-0.834472	0.952	0.99	1.09762e-79
Trim30d	9.86e-84	0.43454	0.544	0.017	1.99152e-79
Aplp2	1.56509e-83	-0.655673	0.417	0.919	3.16117e-79
Zfp185	2.14426e-83	-0.580804	0.937	0.998	4.33098e-79
Psca	2.17147e-83	-0.524076	1	1	4.38594e-79
Galnt3	3.02989e-83	-0.614024	0.909	0.989	6.11977e-79
Rps18	8.23141e-83	0.648415	0.996	0.979	1.66258e-78
Slc12a2	9.31479e-83	-0.983289	0.825	0.985	1.8814e-78
Ifi211	1.60259e-82	0.583696	0.595	0.045	3.23691e-78
Lars2	4.83191e-82	1.29503	0.841	0.29	9.7595e-78
Gm2a	6.52484e-82	-0.843193	0.476	0.943	1.31789e-77
Rpl18a	3.86046e-81	0.565613	1	0.991	7.79736e-77
AC160336.1	4.3212e-81	0.951153	0.833	0.321	8.72796e-77
Usp18	7.45934e-81	0.573348	0.524	0.017	1.50664e-76
Map1lc3a	1.73953e-80	-0.641957	0.968	0.993	3.51351e-76
Lgals7	1.91173e-80	0.505661	0.679	0.093	3.86131e-76
Cdo1	2.66867e-80	-0.703605	0.877	0.993	5.39018e-76
Vdac2	1.22521e-79	-0.663201	0.841	0.976	2.47467e-75
Fxyd3	5.74668e-79	0.723164	0.905	0.485	1.16071e-74
Rack1	1.02197e-78	0.618461	0.996	0.95	2.06418e-74
Itgam	2.16664e-78	-0.615489	0.929	0.994	4.37617e-74
Rps21	5.38368e-78	0.589766	0.98	0.953	1.0874e-73
Dnajc21	5.56334e-78	-0.674872	0.869	0.99	1.12368e-73
AC168977.2	5.65863e-78	0.602548	0.726	0.187	1.14293e-73
Gm42418	2.04114e-77	1.66967	1	0.999	4.12269e-73
Folr1	4.9493e-77	-0.792243	0.528	0.947	9.9966e-73
Rps10	2.94545e-76	0.5763	1	0.99	5.94921e-72
Rpl7a	3.78037e-76	0.548021	0.984	0.928	7.6356e-72
Anxa11	7.44358e-76	-0.606471	0.778	0.973	1.50345e-71
Rps15	8.02883e-76	0.591209	1	0.974	1.62166e-71
Rpl37a	1.50499e-75	0.537534	0.996	0.989	3.03977e-71
Reep3	1.58944e-75	-0.646939	0.79	0.979	3.21035e-71
Ifitm2	1.89222e-75	0.716775	0.865	0.447	3.8219e-71
Upk3bl	2.64583e-75	-0.496858	1	0.999	5.34404e-71
Cldnd1	1.75512e-74	-0.686731	0.837	0.985	3.54499e-70
Uqcc2	2.45044e-74	0.521477	0.77	0.243	4.94939e-70
Rps6	1.4934e-73	0.574887	0.972	0.872	3.01636e-69
Fau	1.74399e-73	0.471919	1	0.995	3.52251e-69
Upp1	1.04557e-72	0.904268	0.94	0.627	2.11184e-68
Lgals3bp	1.47401e-72	0.416281	0.544	0.041	2.9772e-68
Eif5a	2.99873e-72	0.502642	0.94	0.828	6.05683e-68
Rps14	1.63158e-71	0.532844	1	0.999	3.29547e-67
Hspb1	5.36402e-71	-0.969565	0.976	0.995	1.08342e-66
Galnt7	1.13138e-70	-0.71474	0.456	0.893	2.28516e-66
Cda	1.45841e-70	0.524755	0.683	0.172	2.94569e-66
F11r	4.09781e-70	-0.517438	0.933	0.99	8.27676e-66
Cavin3	2.63141e-69	0.943694	0.885	0.705	5.31493e-65
Mbp	3.42277e-69	-0.583107	0.766	0.97	6.9133e-65
Dap	3.72857e-69	-0.829441	0.861	0.986	7.53096e-65
Ccdc12	9.68526e-69	0.681993	0.905	0.699	1.95623e-64
H2-T22	4.48353e-68	0.578938	0.698	0.203	9.05583e-64
Rpl41	5.26092e-68	0.471828	1	0.999	1.0626e-63
Pdlim5	1.2814e-67	-0.571739	0.889	0.983	2.58817e-63
Ifi204	6.01591e-66	0.630493	0.94	0.767	1.21509e-61
Abcg1	6.58137e-66	-0.601694	0.817	0.983	1.32931e-61
Pla2g16	1.14888e-65	-0.584297	0.913	0.995	2.32051e-61
Trim30a	2.31575e-65	0.731561	0.885	0.664	4.67735e-61
Sem1	3.21895e-65	0.494185	0.976	0.9	6.50164e-61
Avpi1	7.74494e-65	0.635528	0.825	0.445	1.56432e-60
Vim	1.97361e-64	0.467672	0.671	0.132	3.9863e-60
Cirbp	2.54321e-64	-0.584782	0.48	0.909	5.13678e-60
Ftl1	2.99019e-64	0.589589	0.837	0.347	6.03959e-60
Rpl28	3.68758e-64	0.501141	1	0.998	7.44817e-60
Tmbim6	4.77356e-64	-0.404517	0.964	0.993	9.64163e-60
Scel	4.86407e-64	-0.623792	0.877	0.971	9.82446e-60
Frk	2.06574e-63	-0.615201	0.829	0.969	4.17238e-59
Rps25	2.30805e-63	0.542411	0.988	0.965	4.66181e-59
Rpl22	3.25785e-63	0.537898	0.992	0.928	6.58021e-59
Tmsb10	5.48253e-63	0.624517	0.857	0.49	1.10736e-58
Ccl2	1.50647e-62	0.306491	0.397	0.006	3.04276e-58
Aldh1a3	1.74162e-62	0.745119	0.595	0.112	3.51772e-58
Stfa3	2.03999e-62	0.578452	0.575	0.112	4.12038e-58
Slc25a48	5.00693e-62	-0.572408	0.885	0.989	1.0113e-57
Ifi35	5.27843e-62	0.51958	0.893	0.827	1.06614e-57
H1f0	5.63641e-62	1.03123	0.948	0.713	1.13844e-57
Muc4	7.36163e-62	-0.480692	0.996	1	1.4869e-57
Gpcpd1	1.07155e-61	-0.665665	0.913	0.994	2.16431e-57
Chp1	1.13604e-61	-0.526517	0.857	0.983	2.29457e-57
Cpne3	3.0524e-60	-0.610818	0.587	0.933	6.16524e-56
Gpx1	8.58939e-60	-1.1689	0.746	0.958	1.73489e-55
Arpc2	6.93421e-59	-0.376232	0.996	0.996	1.40057e-54
Slc5a1	1.3006e-58	-0.464505	0.992	0.999	2.62695e-54
Gch1	2.7206e-58	0.678318	0.96	0.826	5.49508e-54
Dazap2	4.68676e-58	-0.465114	0.901	0.993	9.46632e-54
Lgals1	7.8883e-58	0.355887	0.647	0.136	1.59328e-53
Lrrfip1	9.66569e-58	-0.496204	0.933	0.989	1.95228e-53
Ube2h	2.18311e-57	-0.610447	0.825	0.979	4.40945e-53
S100a8	8.61965e-57	0.530103	0.472	0.037	1.741e-52
Rbp2	1.06639e-56	0.584524	0.901	0.69	2.15389e-52
Klk10	1.08585e-56	1.08953	0.647	0.159	2.19319e-52
Actg1	2.09071e-56	-0.362802	1	1	4.22281e-52
Lasp1	2.12828e-56	-0.537196	0.766	0.976	4.29871e-52
Retreg1	3.36581e-56	-0.68624	0.282	0.79	6.79827e-52
Slfn1	3.38969e-56	0.401834	0.341	0.002	6.8465e-52
Sec61g	3.50203e-56	0.537403	0.976	0.944	7.07339e-52
Necap2	5.09657e-56	-0.48447	0.825	0.981	1.02941e-51
Rpl39	5.24366e-56	0.518266	0.988	0.989	1.05911e-51
Ifi203	6.66896e-56	0.337177	0.361	0.006	1.347e-51
Txndc17	6.79151e-56	0.461223	0.901	0.685	1.37175e-51
Rpl3	1.33812e-55	0.547561	0.964	0.893	2.70274e-51
Desi1	4.01498e-55	-0.508966	0.873	0.99	8.10946e-51
Ccdc71l	5.59419e-55	0.921357	0.81	0.392	1.12991e-50
Serinc3	6.72584e-55	-0.519539	0.587	0.908	1.35848e-50
H2-Q7	1.1267e-54	0.359768	0.381	0.012	2.27571e-50
Irgm1	1.55813e-54	0.48717	0.591	0.141	3.14712e-50
Ces2f	3.48269e-54	-0.805005	0.639	0.949	7.03434e-50
Heca	5.45923e-54	-0.497453	0.579	0.924	1.10266e-49
Fdps	5.61724e-54	0.511584	0.798	0.422	1.13457e-49
Psmb9	6.52513e-54	0.496334	0.77	0.447	1.31795e-49
Rpl23a	1.52614e-53	0.412465	0.992	0.99	3.0825e-49
Gnb1	1.63178e-53	-0.474455	0.925	0.99	3.29587e-49
Tjp1	1.75446e-53	-0.511674	0.933	0.995	3.54365e-49
Slc16a11	2.04453e-53	-0.799302	0.377	0.837	4.12955e-49
Mgp	2.36341e-53	0.450104	0.778	0.321	4.77362e-49
Atp5j	2.50723e-53	0.419115	0.944	0.891	5.06411e-49
Golga4	5.43955e-53	-0.576067	0.595	0.919	1.09868e-48
Il1f6	5.83038e-53	0.784959	0.873	0.68	1.17762e-48
Wfdc2	9.0701e-53	0.392469	0.675	0.178	1.83198e-48
Tm9sf2	1.27611e-52	-0.466943	0.587	0.913	2.57749e-48
Asprv1	1.67265e-52	-0.427165	1	1	3.37841e-48
Krt13	5.02494e-52	1.07239	0.996	0.986	1.01494e-47
Serpinb1a	6.47286e-52	0.486648	0.544	0.114	1.30739e-47
Saa3	4.24565e-51	0.281141	0.472	0.051	8.57537e-47
Uqcrq	4.68662e-51	0.422877	0.873	0.684	9.46604e-47
Mrpl30	6.39558e-51	0.406152	0.702	0.326	1.29178e-46
Magi3	8.54901e-51	-0.569547	0.766	0.965	1.72673e-46
Mndal	1.10674e-50	0.276883	0.353	0.011	2.2354e-46
Ifi47	1.20385e-50	0.627161	0.964	0.903	2.43153e-46
Pmm1	1.76599e-50	-0.702282	0.313	0.781	3.56695e-46
Ifngr2	1.81391e-50	-0.512612	0.798	0.964	3.66373e-46
Cd63	2.46639e-50	0.427168	0.635	0.164	4.98162e-46
Rps26	4.7563e-50	0.48389	0.988	0.951	9.60677e-46
Apol9a	7.64076e-50	0.661666	0.929	0.777	1.54328e-45
Herc6	9.6789e-50	0.539862	0.881	0.755	1.95494e-45
Adipor1	1.25269e-49	-0.469475	0.889	0.985	2.53018e-45
Tpm3	1.5487e-49	-0.495006	0.893	0.979	3.12806e-45
Oasl1	1.85435e-49	0.818416	0.925	0.728	3.74542e-45
Cab39	1.89315e-49	-0.512009	0.944	0.994	3.82378e-45
Snrpf	3.60276e-49	0.413175	0.651	0.189	7.27686e-45
Paqr8	4.06325e-49	-0.511407	0.627	0.932	8.20694e-45
Hspe1	5.2608e-49	0.382785	0.627	0.178	1.06258e-44
Chmp2a	5.39106e-49	0.384431	0.988	0.981	1.08889e-44
Myl12b	8.65357e-49	-0.513323	0.956	0.991	1.74785e-44
App	9.49108e-49	-0.511457	0.706	0.956	1.91701e-44
Mgarp	1.73954e-48	0.549752	0.996	0.973	3.51353e-44
Tspo	4.00062e-48	0.449016	0.718	0.312	8.08046e-44
Ecm1	6.31085e-48	0.568446	1	0.983	1.27467e-43
Scpep1	7.48e-48	-0.500954	0.48	0.876	1.51081e-43
Ppib	9.66363e-48	0.432901	0.905	0.765	1.95186e-43
Prss27	1.91463e-47	-0.503769	0.996	1	3.86718e-43
Cryab	2.52824e-47	-0.756758	0.825	0.988	5.10654e-43
Hsp90ab1	2.66636e-47	0.521743	0.944	0.822	5.38552e-43
Chmp1b	3.29226e-47	-0.543973	0.77	0.958	6.64971e-43
Rnh1	3.51438e-47	0.436067	0.758	0.451	7.09835e-43
Tagln2	3.6118e-47	0.378813	0.567	0.136	7.29512e-43
H3f3a	4.07674e-47	-0.333986	1	0.999	8.23419e-43
Cstb	8.57876e-47	0.512291	0.992	0.986	1.73274e-42
Rpl5	1.56959e-46	0.466976	0.988	0.935	3.17026e-42
Mif	1.68664e-46	0.424429	0.742	0.307	3.40667e-42
Acpp	2.85042e-46	-0.568288	0.754	0.969	5.75727e-42
Fgfbp1	3.00404e-46	0.584602	0.702	0.396	6.06756e-42
Pon2	4.27281e-46	-0.486203	0.492	0.859	8.63022e-42
Exph5	5.30684e-46	-0.43154	0.238	0.716	1.07188e-41
Cdc42	8.97324e-46	-0.376967	0.909	0.993	1.81242e-41
S100a4	1.16979e-45	0.275067	0.365	0.021	2.36275e-41
Nabp1	1.5777e-45	-0.572419	0.663	0.951	3.18663e-41
Hmgb2	1.64415e-45	0.492588	0.948	0.854	3.32086e-41
Pls3	2.70539e-45	-0.426221	0.897	0.988	5.46435e-41
Fam84a	2.76403e-45	-0.572168	0.976	1	5.58279e-41
Rnf152	2.85486e-45	-0.531336	0.758	0.968	5.76624e-41
Rsad2	4.35256e-45	0.703021	0.298	0.005	8.7913e-41
Crybg1	4.97233e-45	-0.480433	0.718	0.939	1.00431e-40
Lmna	8.294e-45	0.375607	0.619	0.189	1.67522e-40
Oit1	8.65197e-45	0.359064	0.567	0.163	1.74753e-40
Rpl36a	1.21205e-44	0.457675	0.893	0.734	2.44811e-40
Anxa3	1.27878e-44	0.767521	0.845	0.561	2.58288e-40
Gbp3	1.87459e-44	0.322353	0.48	0.083	3.78629e-40
Rps4x	3.26188e-44	0.474507	0.996	0.993	6.58835e-40
Csprs	4.7364e-44	0.344738	0.532	0.136	9.56659e-40
Eef1d	5.1027e-44	0.386829	0.806	0.557	1.03064e-39
Neat1	1.11027e-43	-0.705101	0.948	0.993	2.24253e-39
Myo6	1.11321e-43	-0.486801	0.595	0.902	2.24845e-39
Clca4a	1.25301e-43	-0.522837	0.377	0.796	2.53083e-39
Snrpd2	1.28583e-43	0.383267	0.698	0.29	2.59712e-39
Npm1	1.31109e-43	0.42525	0.782	0.448	2.64814e-39
Crb3	4.57849e-43	0.409201	0.889	0.868	9.24764e-39
Oas1a	6.06094e-43	0.389391	0.619	0.199	1.22419e-38
Sh3bp5	9.1225e-43	-0.410004	0.071	0.514	1.84256e-38
Dnajb6	9.8145e-43	-0.408958	0.933	0.99	1.98233e-38
Rps7	1.49506e-42	0.469937	0.996	0.984	3.01972e-38
Pmvk	1.54702e-42	0.430099	0.655	0.307	3.12468e-38
Rps27l	1.78315e-42	0.400576	0.821	0.539	3.60161e-38
Pdcd5	2.19221e-42	0.292501	0.56	0.157	4.42782e-38
Akirin1	4.16203e-42	-0.499135	0.813	0.979	8.40646e-38
Fndc3a	5.63911e-42	-0.473997	0.925	0.983	1.13899e-37
Wipi1	1.5554e-41	-0.453756	0.536	0.876	3.14159e-37
Gapdh	2.02317e-41	0.416908	0.933	0.888	4.0864e-37
Tpi1	2.28302e-41	0.384223	0.718	0.348	4.61125e-37
Naa20	2.49483e-41	0.377847	0.663	0.369	5.03905e-37
Bace2	6.58902e-41	-0.429339	0.583	0.896	1.33085e-36
Slk	8.93719e-41	-0.359214	0.964	0.995	1.80513e-36
Ppp1r14b	9.71713e-41	0.4541	0.829	0.517	1.96267e-36
Tax1bp1	1.07916e-40	-0.425157	0.845	0.959	2.17968e-36
Ppa1	1.08256e-40	0.281008	0.544	0.143	2.18656e-36
Dstn	1.08696e-40	0.430691	0.944	0.934	2.19544e-36
Psmb2	1.23539e-40	0.356207	0.849	0.711	2.49523e-36
Tapbp	1.66148e-40	-0.398257	0.667	0.943	3.35586e-36
Epha4	1.90601e-40	-0.541164	0.5	0.835	3.84976e-36
Ran	3.55858e-40	0.392857	0.825	0.534	7.18762e-36
Rpl30	3.58468e-40	0.403163	1	0.99	7.24033e-36
Phf11b	4.01315e-40	0.292077	0.306	0.015	8.10576e-36
Krt4	6.31476e-40	0.85694	0.722	0.303	1.27546e-35
Nme1	1.1792e-39	0.292651	0.504	0.117	2.38175e-35
Bcl2	1.20287e-39	-0.489954	0.627	0.939	2.42956e-35
Tubb4b	2.40317e-39	-0.340983	0.988	0.996	4.85393e-35
Ncoa4	2.45052e-39	-0.362609	0.298	0.719	4.94956e-35
Tmc4	2.54009e-39	-0.433566	0.742	0.935	5.13048e-35
Gipc1	2.7036e-39	-0.426783	0.849	0.974	5.46073e-35
Rab17	2.94682e-39	-0.520209	0.508	0.853	5.95199e-35
Mmp23	4.3955e-39	-0.473411	0.238	0.664	8.87802e-35
Fth1	4.89447e-39	-0.367398	1	1	9.88586e-35
Shroom3	6.71602e-39	0.679288	0.798	0.576	1.3565e-34
Coro1b	1.12926e-38	-0.396484	0.885	0.98	2.28088e-34
Vps4b	1.16627e-38	-0.393366	0.687	0.935	2.35563e-34
Rpl23	1.18742e-38	0.391007	0.996	0.998	2.39835e-34
Smdt1	1.3174e-38	0.376915	0.917	0.869	2.66088e-34
Adgrf1	1.368e-38	-0.404589	0.956	0.989	2.76308e-34
Gnaq	1.47322e-38	-0.444636	0.532	0.872	2.97562e-34
Uqcrb	1.78582e-38	0.407118	0.917	0.889	3.60699e-34
Prss32	1.97201e-38	-0.417287	0.885	0.979	3.98306e-34
Ssr4	2.90576e-38	0.353707	0.869	0.772	5.86906e-34
Rpl17	3.29332e-38	0.392028	1	0.991	6.65184e-34
Ybx1	3.63259e-38	0.394013	0.98	0.963	7.3371e-34
Gfpt1	4.32576e-38	-0.358273	0.992	0.998	8.73716e-34
Calm1	4.55223e-38	0.562385	0.968	0.93	9.19459e-34
Clic1	4.79147e-38	0.518818	0.937	0.81	9.67781e-34
Cpeb4	7.02981e-38	-0.411336	0.964	0.998	1.41988e-33
Ube2l6	8.62468e-38	0.295495	0.492	0.129	1.74201e-33
Jpt1	8.81038e-38	0.36026	0.687	0.4	1.77952e-33
Sfn	1.05165e-37	0.546574	0.992	0.985	2.12412e-33
Rnf213	2.36502e-37	0.477132	0.595	0.244	4.77686e-33
Gm9573	2.41052e-37	-0.288789	1	1	4.86877e-33
Mprip	2.46078e-37	-0.386161	0.857	0.965	4.97029e-33
Gdi2	2.67347e-37	-0.438158	0.516	0.85	5.39988e-33
Rhob	2.90174e-37	-0.508703	0.94	0.996	5.86094e-33
Tuba1c	3.00535e-37	0.465423	0.897	0.818	6.0702e-33
Diaph3	3.08399e-37	-0.396003	0.48	0.853	6.22904e-33
Ptbp3	3.46862e-37	-0.42895	0.734	0.945	7.00592e-33
Wdr26	4.98234e-37	-0.402291	0.94	0.991	1.00633e-32
Cgnl1	7.79399e-37	-0.425674	0.833	0.975	1.57423e-32
Rps5	7.98618e-37	0.438839	0.992	0.985	1.61305e-32
Specc1	8.7115e-37	-0.461072	0.782	0.953	1.75955e-32
Mapk6	1.3673e-36	-0.417826	0.829	0.968	2.76167e-32
Actb	1.48357e-36	-0.396542	1	1	2.99652e-32
Syne2	2.24211e-36	-0.393268	0.286	0.709	4.52861e-32
Arid5b	2.29492e-36	-0.38876	0.988	0.999	4.63528e-32
Timm13	2.57583e-36	0.313534	0.627	0.284	5.20267e-32
Apol7a	2.939e-36	-0.445452	0.921	0.981	5.9362e-32
Sap18	3.10805e-36	-0.520857	0.861	0.973	6.27765e-32
Rpl12	4.55566e-36	0.441444	0.984	0.976	9.20152e-32
S100a9	5.04371e-36	1.09075	0.829	0.419	1.01873e-31
Slc39a4	7.91765e-36	-0.633416	0.734	0.938	1.59921e-31
Sptlc1	8.08832e-36	-0.295956	0.179	0.582	1.63368e-31
Enc1	1.09473e-35	-0.395575	0.321	0.736	2.21113e-31
2610528A11Rik	1.20809e-35	0.456643	0.841	0.667	2.44009e-31
Adam28	1.38914e-35	0.389286	0.671	0.269	2.80578e-31
Cox7b	1.42701e-35	0.381304	0.893	0.81	2.88228e-31
Oxct1	1.59352e-35	-0.434794	0.845	0.971	3.2186e-31
Eef1g	1.69545e-35	0.337837	0.746	0.474	3.42446e-31
Ywhah	1.70553e-35	0.338246	0.54	0.229	3.44483e-31
Upk3b	1.7964e-35	-0.294678	0.036	0.408	3.62837e-31
Fam120a	2.43957e-35	-0.374579	0.464	0.823	4.92743e-31
Krtcap2	2.8231e-35	0.309594	0.627	0.382	5.70209e-31
H13	3.2465e-35	0.2972	0.5	0.169	6.55728e-31
Mylip	3.25164e-35	-0.42014	0.298	0.692	6.56766e-31
Tpt1	5.0258e-35	0.323551	1	0.999	1.01511e-30
Plac8	6.52778e-35	0.533966	1	0.999	1.31848e-30
Emp2	6.78176e-35	-0.64734	0.802	0.947	1.36978e-30
Snrpe	1.53502e-34	0.33548	0.746	0.449	3.10043e-30
Eef1b2	2.27978e-34	0.375957	0.929	0.918	4.60469e-30
Cds1	2.31305e-34	-0.35826	0.413	0.789	4.67189e-30
Ldha	2.44255e-34	0.313278	0.746	0.51	4.93346e-30
Frmpd1	2.45179e-34	-0.332729	0.274	0.693	4.95213e-30
Plekhb2	2.86711e-34	-0.356193	0.464	0.813	5.79098e-30
Pak2	3.4827e-34	-0.405508	0.643	0.903	7.03436e-30
Arpc1b	4.45187e-34	0.363781	0.774	0.619	8.9919e-30
Gltp	4.48172e-34	-0.42435	0.877	0.984	9.05217e-30
Cyb5b	4.97031e-34	0.303828	0.647	0.316	1.0039e-29
Apobec1	5.91717e-34	0.290459	0.393	0.062	1.19515e-29
Pycard	7.22482e-34	0.430192	0.794	0.496	1.45927e-29
Kazn	8.22298e-34	-0.406085	0.754	0.945	1.66088e-29
Hsbp1l1	8.99572e-34	-0.441894	0.75	0.95	1.81696e-29
Mr1	9.45695e-34	-0.412431	0.603	0.894	1.91012e-29
Rpl35	9.51621e-34	0.413522	0.944	0.868	1.92208e-29
Hspa8	1.23903e-33	0.433481	0.794	0.473	2.50259e-29
Mreg	1.49031e-33	-0.359509	0.409	0.781	3.01013e-29
Erbin	1.57802e-33	-0.422624	0.452	0.81	3.18728e-29
Gmfb	1.6031e-33	-0.395843	0.599	0.862	3.23793e-29
Txnrd1	1.88296e-33	-0.623961	0.944	0.988	3.8032e-29
Krt19	2.0876e-33	0.982037	0.702	0.33	4.21653e-29
Ppp1r12a	2.62702e-33	-0.397579	0.964	0.991	5.30606e-29
AW011738	3.71959e-33	0.393879	0.468	0.119	7.51284e-29
Ktn1	4.12032e-33	-0.348913	0.357	0.755	8.32222e-29
Pkm	4.48524e-33	0.324081	0.821	0.637	9.05929e-29
Arf2	4.64588e-33	-0.506868	0.845	0.948	9.38374e-29
Eps8l2	4.76505e-33	-0.283744	0.992	0.998	9.62445e-29
Krt78	4.90524e-33	-0.556772	0.333	0.73	9.9076e-29
Gpha2	6.10207e-33	0.321574	0.667	0.3	1.2325e-28
Ly6g6c	7.24836e-33	-0.539545	0.905	0.981	1.46402e-28
Samhd1	8.25079e-33	0.321605	0.476	0.142	1.66649e-28
Sprr2f	8.3147e-33	0.568419	0.234	0.006	1.6794e-28
Atp5g1	9.07931e-33	0.341373	0.758	0.495	1.83384e-28
Tuba1a	1.09282e-32	-0.419585	0.683	0.922	2.20728e-28
Chmp4b	1.29466e-32	-0.306295	0.948	0.995	2.61495e-28
Apod	1.33112e-32	0.383521	0.857	0.606	2.6886e-28
Carhsp1	1.68021e-32	0.297695	0.528	0.192	3.39368e-28
Plgrkt	1.99541e-32	0.482853	0.933	0.914	4.03034e-28
Znfx1	2.56726e-32	0.293088	0.46	0.122	5.18536e-28
Guca1a	2.85543e-32	0.286881	0.552	0.216	5.76739e-28
Daam1	3.14509e-32	-0.39253	0.353	0.714	6.35245e-28
Insig1	4.66844e-32	-0.47014	0.925	0.994	9.42932e-28
Trim29	4.91701e-32	-0.445438	0.774	0.943	9.93138e-28
Eif2s2	5.34899e-32	0.378955	0.885	0.777	1.08039e-27
Polr2f	7.46689e-32	0.315626	0.643	0.312	1.50816e-27
Bri3	8.1931e-32	-0.40062	0.905	0.988	1.65484e-27
Dusp14	8.25513e-32	-0.502401	0.687	0.937	1.66737e-27
Gm26526	1.07163e-31	-0.280118	0.147	0.537	2.16447e-27
Vps37b	1.25631e-31	0.436743	0.933	0.924	2.5375e-27
Rabgef1	1.6546e-31	-0.378653	0.694	0.923	3.34196e-27
Tbca	1.7613e-31	0.331701	0.766	0.588	3.55748e-27
Zdhhc9	1.88226e-31	-0.384428	0.849	0.968	3.8018e-27
Serpinb5	2.53616e-31	0.337393	0.702	0.381	5.12253e-27
Pcmtd1	2.74435e-31	-0.401333	0.532	0.836	5.54303e-27
Golga7	7.18419e-31	-0.331708	0.734	0.94	1.45106e-26
Rnf10	7.46308e-31	-0.338425	0.698	0.928	1.50739e-26
mt-Co1	1.11028e-30	0.534581	1	1	2.24254e-26
Liph	1.16277e-30	-0.36039	0.413	0.762	2.34855e-26
Arf4	1.2558e-30	0.345885	0.885	0.848	2.53646e-26
Gale	1.40315e-30	0.381615	0.813	0.618	2.83409e-26
Tubb5	1.69157e-30	0.363871	0.853	0.619	3.41664e-26
Sertad1	1.75845e-30	0.389574	0.905	0.899	3.55172e-26
Rap1b	1.98001e-30	-0.360953	0.833	0.961	3.99922e-26
Sbsn	2.20796e-30	0.59801	0.317	0.05	4.45964e-26
Cops6	2.30043e-30	0.339485	0.663	0.438	4.64641e-26
Rab2a	2.58626e-30	-0.339158	0.829	0.963	5.22372e-26
Cysrt1	2.65253e-30	-0.287032	0.988	0.996	5.35757e-26
Rac1	3.27775e-30	-0.267623	0.964	0.994	6.6204e-26
Capns1	3.53381e-30	-0.288821	0.98	0.993	7.1376e-26
Dram2	3.88537e-30	-0.335312	0.587	0.882	7.84767e-26
Myo1d	4.04827e-30	-0.358886	0.496	0.813	8.1767e-26
Ifitm1	5.76522e-30	0.638614	1	0.999	1.16446e-25
Ranbp1	5.85618e-30	0.311615	0.619	0.275	1.18283e-25
Sdc4	5.87525e-30	-0.973199	0.758	0.932	1.18668e-25
Rbfa	6.00816e-30	-0.353743	0.179	0.551	1.21353e-25
Qsox1	6.28887e-30	0.483348	0.956	0.91	1.27023e-25
Eif4ebp1	7.89342e-30	0.280724	0.52	0.204	1.59431e-25
Cmtm6	8.37361e-30	-0.330522	0.44	0.776	1.6913e-25
Rps13	9.66772e-30	0.333932	0.992	0.99	1.95269e-25
Capn5	1.05594e-29	-0.3667	0.917	0.986	2.13278e-25
Selenok	1.56616e-29	0.511453	0.984	0.984	3.16334e-25
Wdr1	1.71842e-29	-0.328454	0.833	0.965	3.47087e-25
Irf9	1.7834e-29	0.343658	0.71	0.414	3.6021e-25
Ipmk	2.13079e-29	-0.377719	0.79	0.953	4.30378e-25
Selenof	2.78038e-29	0.294725	0.806	0.65	5.61581e-25
AY036118	2.89736e-29	0.556092	0.988	0.94	5.85209e-25
Cd47	3.54819e-29	0.330395	0.591	0.274	7.16664e-25
Rpl4	4.19575e-29	0.336727	0.948	0.878	8.47458e-25
Ier3	6.91558e-29	-0.653845	0.992	0.999	1.39681e-24
Abi1	8.09313e-29	-0.350586	0.806	0.96	1.63465e-24
Gpi1	1.73227e-28	0.288143	0.611	0.364	3.49884e-24
Tnfaip1	1.92245e-28	-0.340495	0.567	0.853	3.88297e-24
Txndc12	2.1103e-28	-0.288795	0.329	0.672	4.26238e-24
Calml3	2.20239e-28	0.354888	1	1	4.44838e-24
Ptp4a2	2.4523e-28	-0.424542	0.869	0.983	4.95315e-24
Mpc1	2.65235e-28	-0.338574	0.476	0.8	5.35722e-24
Cpm	3.15193e-28	-0.415018	0.69	0.918	6.36626e-24
Rassf8	3.28971e-28	-0.286902	0.258	0.646	6.64455e-24
Gpat4	3.36387e-28	-0.28771	0.254	0.629	6.79434e-24
Mxd4	3.53566e-28	-0.293495	0.29	0.65	7.14133e-24
Shisa5	4.39746e-28	0.304248	0.647	0.341	8.88199e-24
Ndufab1	5.04549e-28	0.251905	0.472	0.162	1.01909e-23
Trp53inp2	5.48108e-28	-0.299707	0.948	0.994	1.10707e-23
Krt80	6.83809e-28	-0.294661	0.972	0.999	1.38116e-23
Serbp1	7.22237e-28	0.323049	0.79	0.525	1.45877e-23
Pqlc1	8.90495e-28	-0.363253	0.925	0.99	1.79862e-23
Slc11a2	8.95043e-28	-0.342095	0.56	0.828	1.80781e-23
Ubl3	1.00812e-27	-0.359092	0.881	0.985	2.0362e-23
Tcf20	1.12229e-27	-0.347969	0.893	0.984	2.26681e-23
Cyld	1.19961e-27	-0.317426	0.583	0.869	2.42298e-23
St6galnac1	1.49687e-27	-0.446657	0.833	0.954	3.02338e-23
Fam102a	1.98651e-27	-0.363181	0.675	0.899	4.01236e-23
Slc39a8	2.61787e-27	-0.319624	0.266	0.618	5.28758e-23
Gng5	2.85262e-27	0.292062	0.988	0.994	5.76172e-23
Ezr	3.41711e-27	-0.381278	0.944	0.989	6.90187e-23
Rala	3.48371e-27	0.28067	0.659	0.383	7.0364e-23
Actr2	4.38107e-27	-0.317151	0.544	0.842	8.84888e-23
Arrdc4	4.46408e-27	-0.338345	0.944	0.994	9.01655e-23
Esd	6.24026e-27	0.305733	0.69	0.413	1.26041e-22
Phgr1	6.31806e-27	-0.4318	0.258	0.644	1.27612e-22
Scaf11	7.28915e-27	-0.294372	0.373	0.721	1.47226e-22
Add1	8.73852e-27	-0.336823	0.587	0.845	1.76501e-22
Cox7c	9.34509e-27	0.277419	0.952	0.958	1.88752e-22
Gadd45a	1.79458e-26	-0.468788	0.925	0.986	3.62468e-22
Ehd4	1.91902e-26	-0.346407	0.81	0.963	3.87604e-22
Dag1	1.97154e-26	-0.285748	0.266	0.632	3.98212e-22
Krt5	2.16492e-26	0.504408	0.996	0.998	4.3727e-22
Otud4	2.18519e-26	-0.262192	0.242	0.612	4.41365e-22
Ogfr	2.49271e-26	0.321829	0.746	0.495	5.03478e-22
Arpc5	3.12444e-26	-0.283448	0.964	0.991	6.31073e-22
Rnf216	3.65377e-26	-0.315719	0.44	0.76	7.37988e-22
Ppfia1	4.16214e-26	-0.311571	0.167	0.514	8.40669e-22
Itsn2	4.736e-26	-0.354204	0.512	0.815	9.56577e-22
Fnbp1	4.9489e-26	-0.30853	0.496	0.807	9.99579e-22
Snx31	5.697e-26	-0.365989	0.147	0.498	1.15068e-21
Jmjd1c	5.94003e-26	-0.361373	0.738	0.918	1.19977e-21
Rtn4	9.10346e-26	0.264149	0.575	0.265	1.83872e-21
Adgrl2	9.22057e-26	-0.334753	0.611	0.876	1.86237e-21
2510009E07Rik	9.2431e-26	-0.278825	0.278	0.638	1.86692e-21
Gm10466	1.00184e-25	-0.289586	0.115	0.454	2.02352e-21
Spop	1.09036e-25	-0.309261	0.492	0.785	2.20231e-21
Sorbs1	1.0962e-25	-0.338535	0.726	0.919	2.21411e-21
Serpinb11	1.21164e-25	-0.369567	0.913	0.974	2.44727e-21
Mfn2	1.36938e-25	-0.357321	0.655	0.882	2.76588e-21
Stat1	1.40261e-25	0.267552	0.472	0.164	2.833e-21
Prss23	1.46291e-25	-0.312241	1	0.995	2.95478e-21
Uqcr11	1.98149e-25	0.287658	0.75	0.578	4.0022e-21
Anxa9	2.14427e-25	-0.360657	0.877	0.96	4.331e-21
Rapgef6	2.42121e-25	-0.264398	0.246	0.597	4.89037e-21
Tap1	2.46019e-25	0.282245	0.504	0.235	4.96908e-21
Snrpd1	6.11508e-25	0.272822	0.623	0.337	1.23512e-20
Atp6v0a1	6.26785e-25	-0.358774	0.349	0.665	1.26598e-20
Dock1	6.29361e-25	-0.250291	0.147	0.488	1.27118e-20
Map7	8.29154e-25	-0.305928	0.468	0.776	1.67472e-20
Il18	9.17685e-25	0.307555	0.853	0.861	1.85354e-20
Stx6	9.49222e-25	-0.28425	0.429	0.764	1.91724e-20
Snrpb	9.55171e-25	0.307163	0.853	0.672	1.92926e-20
Cox5b	1.00115e-24	0.285265	0.893	0.83	2.02212e-20
Sptssa	1.3572e-24	0.272718	0.44	0.149	2.74127e-20
B4galnt1	1.92617e-24	-0.337765	0.631	0.882	3.89047e-20
Krcc1	2.00837e-24	-0.354393	0.758	0.93	4.0565e-20
Atp5f1	2.05167e-24	0.269182	0.841	0.785	4.14397e-20
Cyb5r4	2.11153e-24	-0.310333	0.528	0.823	4.26487e-20
Egr1	2.15032e-24	-0.874069	0.468	0.746	4.34321e-20
Tead1	3.70853e-24	-0.302027	0.734	0.937	7.49049e-20
Chmp5	4.15344e-24	-0.29159	0.821	0.961	8.38912e-20
Tjp2	4.17237e-24	-0.311026	0.889	0.984	8.42736e-20
Api5	4.20811e-24	-0.288576	0.405	0.715	8.49954e-20
Sppl2a	4.29373e-24	-0.38828	0.71	0.904	8.67248e-20
Gnai2	4.5654e-24	-0.341061	0.754	0.927	9.22119e-20
Rps3a1	5.50351e-24	0.365144	1	0.985	1.1116e-19
Psmb3	5.74337e-24	0.272427	0.79	0.616	1.16005e-19
Eef1a1	6.19119e-24	0.319558	1	0.998	1.2505e-19
N4bp1	7.04599e-24	-0.271665	0.393	0.724	1.42315e-19
Atp5g3	7.16764e-24	0.283315	0.77	0.6	1.44772e-19
Tmem50b	9.66902e-24	-0.298605	0.631	0.872	1.95295e-19
Spink5	9.89377e-24	0.405193	0.405	0.189	1.99834e-19
Tmbim4	1.10939e-23	0.314707	0.905	0.846	2.24074e-19
Blvrb	1.26077e-23	0.27545	0.659	0.415	2.5465e-19
Rab11b	1.8463e-23	-0.286389	0.599	0.867	3.72915e-19
Ier2	1.90641e-23	-0.653597	0.925	0.966	3.85056e-19
Ocm	1.91764e-23	0.380059	0.544	0.254	3.87324e-19
Eif4ebp2	2.26323e-23	-0.28237	0.274	0.6	4.57126e-19
Jun	2.38976e-23	0.858168	0.984	0.98	4.82683e-19
Ggta1	2.47263e-23	-0.339826	0.298	0.618	4.99422e-19
Slc13a2	2.62072e-23	-0.449388	0.274	0.621	5.29333e-19
Rnaset2b	2.67318e-23	-0.344239	0.718	0.929	5.39928e-19
Lats2	2.71169e-23	-0.287142	0.595	0.859	5.47707e-19
Nupr1	3.17284e-23	0.257923	0.548	0.264	6.40851e-19
Pabpc1	3.92166e-23	-0.332106	0.976	0.995	7.92097e-19
Mfap3l	3.98294e-23	-0.288483	0.365	0.692	8.04474e-19
Mcub	5.51244e-23	0.260553	0.389	0.111	1.1134e-18
Tmem248	5.54185e-23	-0.38186	0.825	0.963	1.11934e-18
Map2k4	6.22977e-23	-0.25228	0.31	0.641	1.25829e-18
Il1f8	6.64951e-23	0.287181	0.472	0.204	1.34307e-18
N4bp2l1	6.85617e-23	-0.366552	0.583	0.835	1.38481e-18
Nfkbiz	7.83126e-23	0.581216	0.933	0.806	1.58176e-18
Eif4h	8.73039e-23	-0.28353	0.861	0.979	1.76336e-18
Actr3	1.03334e-22	-0.27078	0.944	0.995	2.08713e-18
Oasl2	1.23482e-22	0.356955	0.913	0.892	2.49409e-18
Pik3cb	1.23918e-22	-0.297737	0.595	0.845	2.5029e-18
Agfg1	1.31026e-22	-0.284557	0.567	0.836	2.64647e-18
Midn	1.87018e-22	-0.540307	0.849	0.974	3.77739e-18
Zfp36l1	1.9071e-22	-0.503106	0.754	0.92	3.85197e-18
Cyp4a12b	2.19891e-22	-0.319618	0.357	0.669	4.44137e-18
Clu	2.23279e-22	0.311145	0.706	0.499	4.50978e-18
Sdf4	2.35661e-22	-0.27086	0.54	0.8	4.75987e-18
Cmpk2	2.57609e-22	0.300063	0.171	0.006	5.20318e-18
Adrb2	3.01363e-22	0.4164	0.702	0.514	6.08694e-18
Ptprk	3.67217e-22	-0.274267	0.472	0.769	7.41704e-18
Plekha2	4.07334e-22	-0.261249	0.31	0.612	8.22733e-18
Rbm3	7.53282e-22	0.261707	0.968	0.949	1.52148e-17
Metrnl	1.11461e-21	0.337755	0.782	0.738	2.2513e-17
Trim16	1.14963e-21	-0.330163	0.798	0.949	2.32203e-17
Pthlh	1.25913e-21	0.276632	0.365	0.123	2.54319e-17
Mindy3	1.41684e-21	-0.358092	0.782	0.947	2.86173e-17
Arhgdib	1.46424e-21	0.28459	0.417	0.15	2.95748e-17
Pfn1	1.5238e-21	0.361953	0.94	0.95	3.07776e-17
Cd9	1.67178e-21	-0.359053	0.972	0.991	3.37665e-17
Sh3bgrl3	1.78783e-21	0.281134	0.917	0.91	3.61105e-17
Gabarap	1.88501e-21	0.269217	0.976	0.988	3.80734e-17
Gm2694	2.05253e-21	0.268467	0.774	0.741	4.14571e-17
Tuft1	2.43959e-21	-0.316575	0.766	0.928	4.92748e-17
Prkch	2.78315e-21	-0.283244	0.829	0.96	5.62141e-17
Cd99l2	3.19885e-21	-0.263152	0.417	0.721	6.46104e-17
Bag1	3.46279e-21	0.25064	0.738	0.566	6.99414e-17
Tnfaip3	3.48065e-21	0.467031	0.639	0.396	7.03021e-17
Klf4	3.79757e-21	0.44107	0.98	0.993	7.67034e-17
Casp7	4.01388e-21	-0.297636	0.687	0.897	8.10724e-17
Cbx4	5.05637e-21	-0.309216	0.409	0.725	1.02129e-16
Mrpl33	5.46761e-21	0.349693	0.829	0.636	1.10435e-16
Stx7	5.53102e-21	-0.339628	0.766	0.915	1.11716e-16
Nsf	5.65254e-21	-0.257756	0.377	0.68	1.1417e-16
Dennd1b	5.99876e-21	-0.298375	0.778	0.949	1.21163e-16
Ubxn2a	6.46959e-21	-0.40248	0.857	0.948	1.30673e-16
Srp9	6.66123e-21	0.282054	0.869	0.767	1.34543e-16
Cnst	7.22664e-21	-0.290243	0.496	0.752	1.45964e-16
Map4	7.35459e-21	-0.280633	0.921	0.979	1.48548e-16
Rpl22l1	7.76503e-21	0.295894	0.881	0.847	1.56838e-16
Rps27	7.77052e-21	0.251698	0.976	0.983	1.56949e-16
Tmem35b	8.95672e-21	-0.251274	0.353	0.672	1.80908e-16
Fam126a	1.05558e-20	-0.305393	0.667	0.893	2.13205e-16
Clec2g	1.25488e-20	-0.348761	0.183	0.506	2.5346e-16
Pcbp1	1.32243e-20	0.32907	0.817	0.749	2.67103e-16
Crim1	1.52981e-20	-0.284369	0.234	0.536	3.08991e-16
Sned1	1.74171e-20	-0.30893	0.464	0.77	3.51791e-16
Kbtbd11	1.83226e-20	-0.363921	0.214	0.526	3.7008e-16
Hp1bp3	1.84784e-20	-0.301455	0.631	0.854	3.73226e-16
Areg	1.87222e-20	0.466161	0.69	0.417	3.78152e-16
Mt2	2.54523e-20	0.267565	0.679	0.399	5.14087e-16
Map2k3	2.94721e-20	-0.286807	0.956	0.996	5.95278e-16
Trip10	4.00425e-20	0.381091	0.917	0.842	8.08779e-16
Osbpl9	4.31388e-20	-0.271872	0.437	0.735	8.71318e-16
Hpcal1	4.47926e-20	-0.298005	0.544	0.8	9.0472e-16
Perp	5.4521e-20	0.310242	0.937	0.945	1.10122e-15
Pcyt1a	5.66886e-20	-0.307291	0.734	0.902	1.145e-15
Insig2	7.61422e-20	-0.28806	0.571	0.803	1.53792e-15
Wfs1	7.93396e-20	-0.261368	0.861	0.976	1.6025e-15
Eps8	7.99902e-20	0.371413	0.881	0.772	1.61564e-15
Fam160a2	9.35581e-20	0.285544	0.607	0.444	1.88969e-15
Cdc42ep3	1.0806e-19	0.384771	0.583	0.34	2.1826e-15
Ifi27	1.32815e-19	0.259627	0.698	0.562	2.68259e-15
Nccrp1	1.45694e-19	0.300529	1	1	2.94273e-15
E130218I03Rik	1.67137e-19	-0.321417	0.357	0.65	3.37583e-15
H2-K1	1.71287e-19	0.342693	1	0.991	3.45966e-15
Arpp19	1.79332e-19	0.253511	0.968	0.953	3.62214e-15
Mrpl14	1.89717e-19	0.251774	0.885	0.851	3.83191e-15
Pptc7	2.20127e-19	-0.275139	0.571	0.84	4.44613e-15
Dynll1	2.37792e-19	0.399268	0.972	0.968	4.80293e-15
Ppm1a	2.60936e-19	-0.273856	0.611	0.848	5.27039e-15
Huwe1	3.08881e-19	-0.279074	0.73	0.888	6.23879e-15
Oser1	5.05003e-19	-0.274476	0.813	0.944	1.02e-14
Krt6a	6.5803e-19	0.400217	1	0.999	1.32909e-14
Spcs2	7.01051e-19	0.312573	0.806	0.632	1.41598e-14
Hipk1	8.09069e-19	-0.250529	0.373	0.677	1.63416e-14
Fos	9.12563e-19	-0.653283	0.925	0.981	1.8432e-14
Clip1	1.0559e-18	-0.273345	0.655	0.856	2.13271e-14
Etl4	1.11288e-18	-0.297978	0.607	0.817	2.24779e-14
Esyt3	1.34406e-18	-0.284787	0.512	0.78	2.71473e-14
Rock2	1.36907e-18	-0.26918	0.452	0.733	2.76525e-14
Wasf2	1.92678e-18	-0.259724	0.829	0.964	3.89172e-14
Smim22	2.0908e-18	0.382952	0.73	0.586	4.223e-14
Sgms2	2.55112e-18	-0.293273	0.877	0.976	5.15275e-14
Tor1aip2	2.60208e-18	0.292662	0.833	0.764	5.25569e-14
Hist1h2bc	2.90364e-18	0.485639	0.964	0.975	5.86478e-14
Tor3a	3.26488e-18	0.260111	0.349	0.153	6.5944e-14
Rassf5	3.68369e-18	-0.285404	0.69	0.888	7.44031e-14
Smox	3.7235e-18	0.293479	0.929	0.951	7.52073e-14
Tmod3	3.96501e-18	-0.304029	0.786	0.913	8.00852e-14
Hexb	4.83707e-18	-0.277639	0.54	0.794	9.76992e-14
Cd2ap	4.94544e-18	-0.291815	0.698	0.894	9.98881e-14
Atf3	5.50986e-18	0.527579	0.817	0.692	1.11288e-13
mt-Nd2	5.82204e-18	-0.329269	0.992	0.993	1.17593e-13
Sh3rf1	5.98312e-18	-0.265163	0.679	0.861	1.20847e-13
Rnf103	6.20674e-18	-0.254459	0.369	0.648	1.25364e-13
Gnas	6.43064e-18	0.255362	0.929	0.896	1.29886e-13
Rab11fip1	6.57283e-18	-0.30351	0.853	0.961	1.32758e-13
Mbnl2	6.63761e-18	-0.267927	0.833	0.949	1.34066e-13
Cggbp1	8.14519e-18	-0.27184	0.73	0.903	1.64517e-13
Sec62	8.31767e-18	-0.293	0.802	0.913	1.68e-13
Gsta4	9.34483e-18	0.25622	0.996	1	1.88747e-13
Gls	1.01913e-17	-0.345923	0.81	0.935	2.05844e-13
Bcas1	1.07293e-17	-0.287644	0.579	0.776	2.16711e-13
Car5b	1.08537e-17	-0.305526	0.591	0.827	2.19223e-13
Pigr	1.16581e-17	-0.307932	0.119	0.382	2.35471e-13
Ppp1r15a	1.27477e-17	-0.441462	0.96	0.996	2.57477e-13
Bcl3	1.86849e-17	0.297639	0.615	0.405	3.77398e-13
Rb1cc1	1.95769e-17	-0.260702	0.683	0.881	3.95414e-13
Golgb1	2.60089e-17	-0.26866	0.476	0.72	5.25327e-13
Pbp2	3.08031e-17	0.320891	0.956	0.956	6.22161e-13
Rpl37	4.17748e-17	0.256707	0.972	0.978	8.43767e-13
Gak	5.43176e-17	-0.258334	0.702	0.891	1.09711e-12
Appbp2	6.11915e-17	-0.295937	0.806	0.934	1.23595e-12
Cblc	6.24384e-17	0.279414	0.937	0.925	1.26113e-12
Btbd3	7.88094e-17	0.31972	0.563	0.322	1.59179e-12
Inpp1	9.16577e-17	-0.440751	0.563	0.782	1.8513e-12
Slc6a14	9.4871e-17	-0.369262	0.988	0.998	1.9162e-12
Lgals3	9.59055e-17	0.2933	1	0.995	1.9371e-12
Ddx3x	1.21721e-16	-0.255869	0.702	0.889	2.45852e-12
Atox1	1.24917e-16	0.267821	0.845	0.78	2.52308e-12
Slc1a1	1.33301e-16	-0.334397	0.952	0.99	2.69242e-12
Rsrp1	1.45569e-16	0.287374	0.921	0.903	2.94021e-12
Lmo7	1.63708e-16	-0.274359	0.921	0.99	3.30658e-12
1700019C18Rik	1.69257e-16	-0.307162	0.44	0.69	3.41866e-12
Tor1aip1	2.06816e-16	0.266081	0.754	0.611	4.17728e-12
Palld	2.11982e-16	-0.253243	0.234	0.495	4.28161e-12
Crct1	2.12648e-16	0.300243	0.675	0.371	4.29507e-12
Tgm2	2.15512e-16	-0.39149	0.266	0.55	4.35292e-12
Ifi202b	2.84165e-16	0.314095	0.583	0.367	5.73956e-12
Prkci	2.97812e-16	-0.295417	0.857	0.948	6.01522e-12
mt-Nd3	3.62483e-16	-0.295465	0.619	0.842	7.32143e-12
mt-Atp6	4.46308e-16	0.412239	1	0.999	9.01452e-12
Igfbp2	5.16459e-16	0.269002	0.857	0.736	1.04314e-11
Gda	5.58315e-16	-0.297429	0.786	0.922	1.12768e-11
Iqgap1	7.28827e-16	-0.273182	0.595	0.812	1.47208e-11
Ifi209	8.22733e-16	0.352798	0.94	0.884	1.66176e-11
Top1	9.16526e-16	-0.263791	0.722	0.903	1.8512e-11
Osbpl3	9.42736e-16	-0.260969	0.698	0.869	1.90414e-11
Rnf114	9.56879e-16	0.269642	0.726	0.547	1.9327e-11
Gprc5a	1.01305e-15	-0.277039	0.925	0.993	2.04616e-11
H2afz	1.65713e-15	0.269696	0.948	0.899	3.34707e-11
Tprn	2.96658e-15	-0.264004	0.536	0.782	5.9919e-11
Clic3	3.13527e-15	0.267354	0.952	0.945	6.33261e-11
Gramd3	4.05993e-15	-0.301746	0.587	0.799	8.20025e-11
Wwc2	9.72868e-15	-0.258883	0.679	0.863	1.965e-10
Epha2	9.91179e-15	0.308559	0.96	0.953	2.00198e-10
Plekhs1	1.01068e-14	-0.341265	0.952	0.983	2.04138e-10
Lypd8	1.19728e-14	0.789126	0.385	0.236	2.41826e-10
Parp14	1.68156e-14	0.316374	0.746	0.606	3.39641e-10
Sub1	3.35335e-14	0.279043	0.968	0.933	6.77309e-10
Ube2d1	3.68128e-14	-0.254064	0.563	0.767	7.43545e-10
Fcho2	4.79317e-14	-0.272552	0.881	0.959	9.68125e-10
Ephb3	5.61826e-14	0.278573	0.94	0.873	1.13478e-09
Slc38a2	7.90463e-14	0.416299	0.746	0.522	1.59658e-09
Cdsn	9.04321e-14	0.255665	0.214	0.049	1.82655e-09
Ptpre	1.02724e-13	-0.255756	0.567	0.786	2.07482e-09
Tacstd2	1.04264e-13	-0.341381	0.94	0.983	2.10592e-09
S100a10	1.09979e-13	0.395279	1	1	2.22135e-09
Cd274	1.13147e-13	-0.323982	0.948	0.988	2.28535e-09
Cobl	1.35638e-13	-0.289509	0.552	0.751	2.73961e-09
Sqstm1	2.25562e-13	-0.319572	0.845	0.955	4.55591e-09
Rnasel	2.35029e-13	-0.287082	0.897	0.951	4.74711e-09
Rpl10a	2.50659e-13	0.250705	0.988	0.986	5.06281e-09
Fam46b	3.25423e-13	-0.279583	0.821	0.93	6.57289e-09
Ier5	7.02278e-13	0.346886	0.976	0.995	1.41846e-08
Mt1	9.2813e-13	0.263156	0.877	0.784	1.87464e-08
Ckap4	1.23387e-12	-0.257793	0.762	0.91	2.49216e-08
Slc9a3r1	1.93429e-12	-0.259913	0.925	0.98	3.90689e-08
Spry1	2.03174e-12	-0.256967	0.393	0.646	4.10372e-08
Akr1b7	2.85025e-12	-0.329561	0.69	0.857	5.75693e-08
Ppig	4.1201e-12	-0.255665	0.452	0.646	8.32177e-08
Tmprss11e	4.52468e-12	-0.310336	0.488	0.678	9.13896e-08
Cldn3	5.61629e-12	0.322314	0.429	0.281	1.13438e-07
Plet1	6.52187e-12	0.310966	1	1	1.31729e-07
Ypel2	8.3381e-12	-0.253627	0.746	0.886	1.68413e-07
Dnajb1	8.52086e-12	-0.302868	0.877	0.965	1.72104e-07
Chac1	9.5038e-12	-0.339304	0.98	0.984	1.91958e-07
Tsc22d4	1.083e-11	0.256003	0.94	0.841	2.18745e-07
Id2	1.10139e-11	-0.357514	0.976	0.991	2.2246e-07
Samd9l	1.39456e-11	0.265571	0.758	0.648	2.81674e-07
Fam110a	1.49529e-11	-0.263096	0.766	0.904	3.02018e-07
Id1	1.67857e-11	0.424154	0.889	0.725	3.39038e-07
Zc3h12a	1.98269e-11	-0.293009	0.56	0.748	4.00463e-07
Adss	2.13844e-11	-0.271083	0.964	0.988	4.31922e-07
Ablim1	2.66197e-11	-0.25075	0.802	0.91	5.37664e-07
Krt90	2.7944e-11	0.337353	0.306	0.114	5.64413e-07
Ly6e	5.18727e-11	-0.324304	1	0.994	1.04772e-06
Lgalsl	1.40551e-10	0.250823	0.345	0.187	2.83885e-06
Tnf	1.78399e-10	-0.721124	0.528	0.632	3.6033e-06
Irf7	2.22425e-10	0.27746	0.964	0.959	4.49254e-06
Glul	3.06162e-10	-0.404251	0.718	0.867	6.18387e-06
Nfkbia	3.46211e-10	-0.852278	0.786	0.812	6.99277e-06
Clic4	5.17174e-10	-0.322042	0.754	0.877	1.04459e-05
AA467197	7.78454e-10	0.261165	0.996	0.998	1.57232e-05
Defb14	9.87513e-09	0.349897	0.27	0.127	0.000199458
Gan	1.14946e-08	-0.260276	0.548	0.728	0.000232167
4430402I18Rik	1.15511e-08	0.274608	0.635	0.545	0.000233308
Hsp90b1	1.32911e-08	0.251188	0.786	0.704	0.000268453
Ddx60	2.98945e-08	0.305178	0.71	0.633	0.00060381
Hbegf	3.37014e-08	-0.307264	0.996	0.998	0.0006807
Cebpb	5.23419e-08	0.401086	0.861	0.802	0.0010572
Xlr4c	1.39759e-07	-0.251005	0.802	0.84	0.00282286
Pglyrp1	2.09842e-07	0.272044	1	0.999	0.00423838
Cldn7	2.51096e-07	0.311401	0.944	0.928	0.00507163
Alpl	2.85329e-07	0.280924	0.937	0.904	0.00576307
Psors1c2	1.07612e-06	-0.472038	0.063	0.177	0.0217354
mt-Cytb	1.09896e-06	0.286256	0.996	0.996	0.0221968
mt-Co3	1.62453e-06	0.260066	1	1	0.0328123
Krt12	2.70666e-06	0.395839	1	1	0.0546692
Agpat2	9.75085e-06	-0.253263	0.758	0.866	0.196948
Sat1	1.03624e-05	-0.29746	0.992	1	0.209299
Gm16233	1.17051e-05	-0.424164	0.115	0.233	0.236419
Krt75	1.44442e-05	-0.543192	0.179	0.292	0.291744
Muc1	1.67399e-05	0.279863	0.48	0.363	0.338113
Mad2l1bp	2.48023e-05	-0.275684	0.877	0.94	0.500958
Bambi	9.35198e-05	0.280992	0.583	0.555	1
Krt23	0.000156059	-0.342409	0.635	0.704	1
Hist1h1c	0.000170693	0.282811	0.813	0.765	1
Ripply3	0.00575355	-0.256458	0.544	0.618	1
Lce3f	0.00780063	-0.811926	0.083	0.143	1
Txnip	0.0126409	-0.259867	0.591	0.683	1
Duoxa2	0.0138182	-0.320172	0.155	0.155	1
Lce3b	0.0412239	-0.504425	0.214	0.188	1

## Sheet: CjBC.DEG
p_val	avg_logFC	pct.1	pct.2	p_val_adj
B2m	8.4667540602825e-317	1.81783	0.996	0.64	1.71011498509586e-312
Krt14	1.41394110071779e-311	2.1092	1	0.846	2.85588e-307
Ifi27l2a	8.53132e-295	1.86885	0.983	0.134	1.72316e-290
Ifitm3	2.82797e-265	1.60816	0.997	0.693	5.71194e-261
Rpl36al	4.97468e-259	0.811776	0.983	0.806	1.00479e-254
H2-K1	9.80789e-241	1.13164	0.994	0.946	1.981e-236
Mmp3	2.44403e-240	0.621624	0.844	0.02	4.93645e-236
Laptm4a	2.51388e-230	-1.00282	0.978	0.995	5.07753e-226
Fabp5	5.60446e-230	2.24676	1	0.944	1.13199e-225
Cbr2	8.27834e-230	-1.67953	0.899	0.978	1.67206e-225
Tagln2	8.39167e-228	1.22218	0.984	0.781	1.69495e-223
H2-D1	5.18163e-214	0.918654	0.996	0.92	1.04659e-209
Rps2	2.23792e-213	0.719599	1	0.997	4.52014e-209
Rpl24	7.39168e-213	0.604092	0.997	0.99	1.49297e-208
Rplp2	2.15584e-212	0.597965	0.999	0.99	4.35436e-208
Adh1	6.1829e-210	-0.94675	0.96	0.983	1.24882e-205
Ly6a	4.29737e-207	1.13836	0.987	0.83	8.67984e-203
Txn1	2.79602e-204	1.03091	0.999	0.981	5.6474e-200
Cdo1	1.27024e-198	-1.16038	0.888	0.98	2.56562e-194
Sec61b	3.19111e-198	0.699944	0.992	0.947	6.4454e-194
Pkm	9.98507e-197	0.80495	0.983	0.91	2.01678e-192
Gpc3	1.34534e-196	-0.91948	0.725	0.929	2.71732e-192
Atp5e	2.23548e-185	0.571262	0.987	0.968	4.51522e-181
Mgst3	7.55812e-184	0.724264	0.986	0.883	1.52659e-179
Uqcrq	1.15362e-183	0.667309	0.981	0.881	2.33007e-179
Tpm2	1.58804e-180	0.754525	0.986	0.795	3.20752e-176
Sem1	9.89998e-178	0.553045	0.99	0.963	1.9996e-173
Gapdh	8.49412e-176	0.680219	0.994	0.981	1.71564e-171
Eif5a	3.10096e-174	0.590808	0.996	0.971	6.26331e-170
Rpl32	1.04385e-173	0.515719	1	0.998	2.10836e-169
Ahnak	4.28662e-172	-0.766623	0.988	0.983	8.65812e-168
Zfp36l1	9.78082e-171	-0.886416	0.963	0.976	1.97553e-166
Upk1b	1.45447e-170	-0.925188	0.714	0.927	2.93775e-166
Psca	9.21464e-169	-0.651115	0.929	0.976	1.86117e-164
Snrpf	2.37041e-167	0.781301	0.982	0.888	4.78775e-163
Lypd2	9.12993e-167	-1.49586	0.95	0.986	1.84406e-162
Gda	4.1334e-166	-0.827876	0.826	0.941	8.34865e-162
Rpl41	4.72279e-166	0.419524	1	0.998	9.53908e-162
Psmb3	1.54742e-164	0.623645	0.981	0.907	3.12547e-160
H2-Q7	5.37017e-161	0.691956	0.647	0.008	1.08467e-156
Neat1	1.90511e-159	-0.931001	0.973	0.978	3.84794e-155
Uqcr11	1.46236e-157	0.592826	0.987	0.9	2.95368e-153
Rps27l	8.72955e-154	0.51413	0.99	0.963	1.76319e-149
Dsp	1.90485e-153	-0.762125	0.981	0.981	3.84742e-149
Asprv1	4.84622e-151	-1.2625	0.974	0.988	9.78839e-147
Nme1	1.55249e-149	0.664336	0.97	0.873	3.13572e-145
Uqcc2	2.20127e-149	0.681776	0.97	0.747	4.44613e-145
Sypl	4.88132e-149	-0.710874	0.911	0.964	9.85929e-145
Bst2	4.40588e-146	0.502181	0.747	0.085	8.89899e-142
Rpl34	1.05206e-145	0.407239	1	1	2.12496e-141
Atp5g1	4.94635e-145	0.535233	0.986	0.947	9.99064e-141
Atp5j	3.01522e-144	0.477749	0.988	0.968	6.09015e-140
Lgals7	3.21033e-143	1.62507	0.981	0.611	6.48423e-139
Kctd12	4.69038e-143	-0.951124	0.443	0.849	9.47362e-139
Stmn1	1.9786e-142	0.763621	0.836	0.175	3.99637e-138
Ppl	1.61726e-140	-0.792837	0.955	0.976	3.26655e-136
Pfn1	1.75151e-140	0.487097	0.996	0.975	3.5377e-136
Sec61g	1.93157e-140	0.556794	0.996	0.947	3.90138e-136
Cpne3	3.94997e-140	-0.606702	0.793	0.922	7.97815e-136
Upk3bl	1.27994e-137	-0.933173	0.987	0.997	2.58522e-133
Aldh3a1	2.45247e-135	-0.99855	0.999	0.986	4.95349e-131
Clic1	4.55682e-134	0.507629	0.995	0.969	9.20387e-130
Cyp4a12b	1.28924e-133	-0.955788	0.34	0.798	2.604e-129
Lmna	1.97436e-133	0.648695	0.99	0.915	3.98781e-129
Rpl9-ps6	2.58495e-133	0.44453	0.86	0.246	5.22109e-129
Hspa1b	1.87863e-132	-0.662817	0.978	0.981	3.79446e-128
S100a9	7.29397e-132	1.12755	0.801	0.163	1.47324e-127
Snrpd2	8.41973e-132	0.573456	0.988	0.893	1.70062e-127
Lsm4	6.87262e-131	0.610795	0.959	0.808	1.38813e-126
Rpl14	8.21984e-131	0.44095	0.999	0.998	1.66024e-126
Ssr4	1.35176e-130	0.532531	0.984	0.929	2.73029e-126
Golga4	9.96279e-130	-0.686829	0.86	0.935	2.01228e-125
Timm13	5.77233e-129	0.529746	0.978	0.878	1.1659e-124
Pdcd4	1.14363e-128	-0.629925	0.857	0.954	2.30991e-124
Dsc3	1.27794e-127	-0.680039	0.934	0.968	2.58119e-123
Aplp2	1.53072e-127	-0.629902	0.854	0.958	3.09174e-123
Mpzl2	2.08969e-127	-0.636135	0.902	0.952	4.22075e-123
Eif4g2	1.34254e-126	-0.499284	0.986	0.98	2.71166e-122
Rpl19	1.96335e-126	0.362386	1	0.997	3.96557e-122
Rpl27	1.58901e-124	0.438082	0.992	0.966	3.20949e-120
Dsg1a	2.23576e-123	-0.891091	0.358	0.737	4.51579e-119
Cox5b	3.97164e-122	0.479949	0.984	0.942	8.02192e-118
Snx31	1.78125e-121	-0.712884	0.106	0.638	3.59778e-117
Rpl29	2.27281e-121	0.428341	0.999	0.98	4.59061e-117
Ddx39	7.53681e-121	0.631802	0.871	0.401	1.52229e-116
Atp5o.1	1.40329e-119	0.476055	0.984	0.93	2.83436e-115
Tpi1	1.43315e-118	0.574098	0.968	0.864	2.89468e-114
Jund	2.36286e-118	-0.649407	0.99	0.992	4.77251e-114
Mal	6.6229e-117	-1.15493	0.982	0.992	1.33769e-112
Scel	1.3236e-115	-0.642108	0.5	0.82	2.67341e-111
S100a8	2.19557e-115	0.652033	0.497	0.003	4.43462e-111
Uba52	1.02112e-114	-0.500634	0.748	0.917	2.06246e-110
Mif	1.48472e-114	0.556748	0.991	0.935	2.99885e-110
Ndufb7	1.83567e-114	0.484403	0.983	0.859	3.70769e-110
Cst3	3.6758e-114	0.557672	0.975	0.832	7.42437e-110
Akap9	9.40705e-114	-0.548836	0.786	0.91	1.90004e-109
Wdr89	5.63239e-113	0.435712	0.854	0.34	1.13763e-108
Hspe1	1.0509e-112	0.641551	0.983	0.917	2.12261e-108
Iqgap1	7.90729e-112	-0.495673	0.963	0.968	1.59711e-107
Rnaseh2c	4.43949e-110	0.47564	0.871	0.362	8.96689e-106
Rps11	4.88843e-109	0.336946	1	1	9.87366e-105
Ces1d	1.91581e-108	-0.532898	0.293	0.803	3.86956e-104
Ptma	7.60451e-108	0.679284	1	0.992	1.53596e-103
Psmb2	1.56069e-107	0.419865	0.983	0.934	3.15228e-103
Cox6b1	1.49394e-105	0.413413	0.988	0.956	3.01747e-101
Mrps14	1.95842e-105	0.431588	0.972	0.891	3.95561e-101
Paqr5	2.03915e-105	-0.647465	0.486	0.798	4.11867e-101
Mrpl20	2.49824e-105	0.473162	0.959	0.808	5.04595e-101
Slc35a1	3.15492e-105	-0.706191	0.536	0.793	6.3723e-101
Npm1	3.90876e-105	0.687103	0.99	0.966	7.89491e-101
Selenoh	4.70686e-105	0.614708	0.926	0.635	9.50692e-101
Akr1b7	1.00615e-104	-1.11523	0.39	0.769	2.03222e-100
Rpl8	7.15885e-104	0.465726	1	0.992	1.44594e-99
Polr2f	6.20379e-103	0.483551	0.987	0.913	1.25304e-98
Esd	7.03837e-103	0.501741	0.977	0.859	1.42161e-98
Sprr1a	1.06381e-102	1.08164	0.789	0.231	2.14869e-98
Rps17	1.13137e-101	0.331847	1	0.99	2.28514e-97
Rps23	5.98485e-101	0.341599	0.999	0.993	1.20882e-96
AC160336.1	8.10585e-101	0.635231	0.864	0.37	1.63722e-96
Ppib	1.99707e-100	0.398022	0.988	0.956	4.03368e-96
Csde1	2.07684e-100	-0.424359	0.964	0.959	4.1948e-96
Rbm3	6.76674e-100	0.463801	0.995	0.983	1.36675e-95
Cstb	3.1651e-99	0.445972	1	0.971	6.39288e-95
Cox7a2	7.02915e-99	0.38965	0.987	0.947	1.41975e-94
Wfdc2	4.32527e-98	0.863979	0.982	0.82	8.73619e-94
Atp6ap2	1.24339e-97	-0.614362	0.859	0.922	2.5114e-93
Atp5g3	1.10673e-96	0.433334	0.979	0.924	2.23538e-92
Chchd2	1.23881e-96	0.332754	0.992	0.981	2.50215e-92
Psmb4	1.61189e-96	0.4156	0.973	0.922	3.25569e-92
Ldha	1.93111e-96	0.564315	0.984	0.944	3.90046e-92
Scand1	4.17318e-95	0.44334	0.965	0.868	8.42899e-91
Vim	5.91339e-95	0.351301	0.689	0.146	1.19439e-90
Cotl1	1.03057e-94	0.545841	0.956	0.73	2.08155e-90
Rps19	1.76924e-94	0.363252	1	0.992	3.57352e-90
Rpl7a	5.49423e-93	0.35587	0.999	0.988	1.10972e-88
Acsl1	8.763e-93	-0.621937	0.89	0.944	1.76995e-88
Emp1	1.98272e-92	-0.653943	0.995	0.99	4.00469e-88
Cdkn1a	2.0295e-92	-0.66183	0.926	0.956	4.09918e-88
Ran	3.10396e-92	0.621656	0.979	0.942	6.26937e-88
Alyref	5.07022e-92	0.449988	0.898	0.521	1.02408e-87
Lsm5	5.48112e-91	0.520621	0.837	0.402	1.10708e-86
Rbp1	5.57473e-91	0.606783	0.994	0.963	1.12598e-86
Ndufa4	1.0051e-90	0.600035	0.999	0.98	2.0301e-86
Cmas	3.54302e-90	-0.760785	0.782	0.871	7.15619e-86
2010107E04Rik	1.78628e-89	0.399497	0.968	0.876	3.60792e-85
St8sia6	1.83649e-89	-0.533381	0.563	0.834	3.70934e-85
Muc4	2.97393e-89	-0.875303	0.54	0.795	6.00675e-85
Rps20	4.42624e-89	0.341154	1	0.997	8.94011e-85
Eif4ebp1	8.55973e-89	0.47631	0.853	0.424	1.72889e-84
Rpl6	8.8505e-89	0.334712	1	0.992	1.78762e-84
Cyp2a5	1.56654e-88	-1.39016	0.097	0.557	3.16409e-84
S100a4	1.61602e-88	0.362647	0.606	0.1	3.26403e-84
Socs3	3.09936e-88	-0.830065	0.734	0.919	6.26008e-84
Ptgr1	4.28392e-88	-0.704899	0.714	0.851	8.65266e-84
Slc39a8	4.87052e-88	-0.472232	0.243	0.662	9.83748e-84
Crim1	1.833e-87	-0.532309	0.713	0.891	3.7023e-83
Tmem59	1.91573e-87	-0.44249	0.897	0.958	3.86939e-83
Lgals1	2.36693e-87	0.294739	0.616	0.107	4.78072e-83
Reep3	3.42348e-87	-0.518981	0.802	0.927	6.91475e-83
Pycard	4.04802e-87	0.543639	0.987	0.941	8.17618e-83
Ifitm2	7.89709e-87	0.466302	0.983	0.91	1.59506e-82
Rpl36	1.03147e-86	0.37094	0.995	0.98	2.08336e-82
Egln3	2.44514e-86	-0.619647	0.766	0.902	4.9387e-82
Cox4i1	3.20746e-86	0.355974	0.995	0.973	6.47843e-82
Cdca3	3.50083e-85	0.47637	0.523	0.056	7.07098e-81
Dsc2	3.53949e-85	-0.554908	0.943	0.964	7.14907e-81
Rpl27a	3.60807e-85	0.308694	1	1	7.28758e-81
Ybx1	4.14985e-85	0.365319	0.995	0.981	8.38187e-81
H2afz	8.46192e-85	0.579067	0.994	0.976	1.70914e-80
Psmb5	2.78747e-84	0.404346	0.975	0.879	5.63012e-80
Abi3bp	3.31146e-84	-0.489828	0.49	0.795	6.68848e-80
Pxdc1	5.38549e-84	0.603767	0.851	0.375	1.08776e-79
Anp32a	2.51469e-83	-0.507035	0.756	0.871	5.07918e-79
Ndufc2	4.46273e-83	0.387542	0.972	0.879	9.01381e-79
Rpl13a	7.7348e-83	0.443311	0.978	0.922	1.56228e-78
Cryab	3.13188e-82	-0.655496	0.459	0.756	6.32577e-78
Slc12a2	6.26601e-82	-0.504169	0.408	0.74	1.26561e-77
Spc24	1.08241e-81	0.285371	0.492	0.046	2.18626e-77
Mrpl30	1.88661e-81	0.436598	0.959	0.796	3.81058e-77
Dstn	3.81113e-81	0.414343	0.997	0.985	7.69772e-77
Ndufb10	4.78518e-81	0.361305	0.973	0.932	9.66512e-77
Mgp	8.4462e-81	0.424429	0.788	0.29	1.70596e-76
Sorl1	1.02666e-80	-0.423581	0.756	0.861	2.07366e-76
Ptn	1.10609e-80	0.433253	0.601	0.112	2.23408e-76
Utrn	1.11895e-80	-0.449946	0.54	0.793	2.26006e-76
Ctnna1	1.3079e-80	-0.420688	0.932	0.942	2.6417e-76
Crot	1.73505e-80	-0.440387	0.651	0.829	3.50444e-76
Hlf	1.94003e-80	-0.553912	0.778	0.917	3.91847e-76
Hint1	2.59336e-80	0.45695	0.988	0.956	5.23807e-76
Selenof	2.61952e-80	0.399329	0.972	0.934	5.2909e-76
Klf3	3.10006e-80	-0.529507	0.926	0.942	6.26149e-76
Taf10	3.32206e-80	0.404782	0.974	0.874	6.70989e-76
Kif5b	5.86863e-80	-0.426784	0.956	0.961	1.18535e-75
Hspb1	2.00791e-79	-0.573074	0.995	0.992	4.05558e-75
Gsta3	4.48612e-79	-0.531048	0.947	0.969	9.06107e-75
Scp2	6.06008e-79	-0.400484	0.959	0.954	1.22401e-74
Sf3b5	6.61241e-79	0.413237	0.957	0.812	1.33557e-74
Atp5k	6.71142e-79	0.414668	0.973	0.862	1.35557e-74
Ppp1r14b	1.10361e-78	0.316054	0.992	0.983	2.22907e-74
Acer3	1.30655e-78	-0.547751	0.915	0.942	2.63897e-74
Anxa11	2.52431e-78	-0.432698	0.65	0.812	5.0986e-74
Rpl31	2.8419e-78	0.294569	0.995	0.981	5.74006e-74
Birc5	2.87981e-78	0.458049	0.481	0.046	5.81665e-74
Rpsa	2.9223e-78	0.399626	1	0.997	5.90245e-74
Hypk	3.34311e-78	0.39906	0.943	0.686	6.7524e-74
Cdk2ap1	3.83958e-78	0.399021	0.859	0.45	7.75518e-74
Ube2c	4.16383e-78	0.350216	0.505	0.059	8.41011e-74
Ccdc71l	1.22695e-77	0.65053	0.837	0.45	2.4782e-73
Mrpl33	1.23464e-77	0.406359	0.963	0.795	2.49373e-73
Kif21a	1.67932e-77	-0.431479	0.912	0.947	3.39189e-73
Gsta4	1.84014e-77	-0.69847	0.999	0.997	3.71671e-73
Mrpl54	2.23682e-77	0.411035	0.947	0.725	4.51792e-73
Uaca	2.85561e-77	-0.536589	0.783	0.885	5.76775e-73
Ggh	3.48409e-77	-0.562614	0.519	0.735	7.03717e-73
Pdap1	3.87171e-77	0.416408	0.96	0.832	7.82008e-73
Rpl11	4.28432e-77	0.269573	0.999	0.997	8.65346e-73
Hook3	6.78079e-77	-0.4529	0.689	0.834	1.36958e-72
Slk	9.95766e-77	-0.472667	0.932	0.944	2.01125e-72
Psmb9	1.24482e-76	0.449627	0.822	0.394	2.51429e-72
Ranbp1	1.55465e-76	0.5191	0.953	0.847	3.14009e-72
Capns1	1.75165e-76	-0.435102	0.979	0.971	3.53799e-72
Etnk1	2.14466e-76	-0.44242	0.394	0.705	4.33178e-72
Phb2	2.16016e-76	0.430084	0.955	0.832	4.3631e-72
Rhob	4.54355e-76	-0.551737	0.851	0.925	9.17707e-72
Ndufb6	4.73402e-76	0.389663	0.943	0.761	9.56177e-72
Gcat	5.15531e-76	0.383007	0.779	0.319	1.04127e-71
Creb5	2.97469e-75	0.491598	0.705	0.212	6.00829e-71
Znrf2	3.05515e-75	-0.442848	0.882	0.917	6.17079e-71
Cox5a	3.5935e-75	0.355576	0.992	0.969	7.25815e-71
Evpl	3.95412e-75	-0.569596	0.913	0.927	7.98653e-71
Nfkbia	4.62225e-75	0.627168	0.987	0.915	9.33602e-71
Psmb8	1.23131e-74	0.541153	0.948	0.757	2.48699e-70
Acadm	2.02288e-74	-0.442874	0.881	0.927	4.08582e-70
Cdkn3	2.12757e-74	0.326723	0.416	0.024	4.29726e-70
Banf1	3.18251e-74	0.447432	0.95	0.795	6.42803e-70
Hras	3.50177e-74	0.381238	0.987	0.954	7.07288e-70
Calml3	4.08988e-74	-0.516779	0.999	0.997	8.26073e-70
Ccnb2	8.92084e-74	0.302908	0.417	0.029	1.80183e-69
Lamp2	1.03438e-73	-0.425663	0.915	0.966	2.08924e-69
Tacstd2	1.08588e-73	-0.370269	0.997	0.981	2.19326e-69
Alcam	2.6689e-73	-0.493496	0.782	0.922	5.39064e-69
Malat1	3.29915e-73	-0.55757	1	1	6.66362e-69
Fam46b	3.67965e-73	-0.474515	0.549	0.778	7.43216e-69
Myh14	5.09104e-73	-0.414832	0.796	0.859	1.02829e-68
Myo6	6.62714e-73	-0.38954	0.691	0.84	1.33855e-68
Gm9493	9.52608e-73	0.39594	0.947	0.784	1.92408e-68
Krt17	4.0841e-72	0.712498	0.995	0.815	8.24906e-68
Cldn4	4.34492e-72	-0.534772	0.987	0.98	8.77587e-68
Pclaf	5.31809e-72	0.254506	0.419	0.029	1.07415e-67
Ezr	2.01121e-71	-0.370356	0.974	0.961	4.06225e-67
Sptbn1	2.2371e-71	-0.457951	0.711	0.881	4.51849e-67
Hmgb1	3.06525e-71	0.547347	0.994	0.966	6.1912e-67
Ecm1	3.6898e-71	0.398245	0.749	0.284	7.45266e-67
Mylk	4.27473e-71	-0.285323	0.099	0.477	8.63409e-67
Tubb5	5.30773e-71	0.633304	0.957	0.868	1.07206e-66
Ooep	1.27828e-70	-0.654652	0.359	0.727	2.58187e-66
Arhgap5	2.289e-70	-0.406525	0.792	0.893	4.62332e-66
Rps27a	2.40509e-70	0.267111	1	0.997	4.8578e-66
Pgk1	5.34911e-70	0.435707	0.917	0.752	1.08041e-65
Gls	1.42574e-69	-0.419849	0.841	0.896	2.87971e-65
Ap1ar	3.77816e-69	-0.378834	0.793	0.866	7.63112e-65
Ermp1	3.91406e-69	-0.417038	0.456	0.723	7.90561e-65
Cxcl2	4.30278e-69	0.276873	0.357	0.01	8.69076e-65
Sdc4	5.09218e-69	-0.533343	0.988	0.985	1.02852e-64
Huwe1	7.09077e-69	-0.381276	0.765	0.869	1.43219e-64
Cks1b	7.64976e-69	0.456832	0.58	0.139	1.5451e-64
Psma7	1.1615e-68	0.338857	0.991	0.958	2.346e-64
Cdca8	1.32981e-68	0.438624	0.477	0.065	2.68595e-64
Snrpe	1.74448e-68	0.39471	0.981	0.935	3.52351e-64
Slfn2	6.05903e-68	0.46235	0.74	0.295	1.2238e-63
Gm42418	8.13655e-68	0.508101	1	0.997	1.64342e-63
Ndufab1	8.44365e-68	0.376595	0.973	0.864	1.70545e-63
St6galnac1	1.26638e-67	-0.614918	0.432	0.732	2.55783e-63
Ppia	1.32012e-67	0.292586	1	0.995	2.66639e-63
Pcmtd1	1.43391e-67	-0.375572	0.516	0.774	2.89621e-63
Slc5a8	2.02338e-67	-0.464391	0.304	0.637	4.08682e-63
Prdx4	2.10548e-67	0.260939	0.597	0.144	4.25265e-63
Ahnak2	2.43409e-67	-0.394645	0.664	0.835	4.91637e-63
Scin	2.66224e-67	-0.372963	0.187	0.521	5.37719e-63
Myof	2.89765e-67	-0.386595	0.654	0.851	5.85267e-63
Prom1	2.97195e-67	-0.418427	0.505	0.779	6.00275e-63
Timm10b	3.24308e-67	0.337283	0.788	0.385	6.55038e-63
Rps16	8.02492e-67	0.281545	0.999	0.998	1.62087e-62
Epas1	9.51856e-67	-0.772261	0.68	0.854	1.92256e-62
Aprt	1.43829e-66	0.409301	0.866	0.492	2.90506e-62
Nedd4	2.50805e-66	-0.484885	0.888	0.954	5.06577e-62
Abracl	7.39471e-66	0.34337	0.969	0.902	1.49358e-61
Crip1	3.91922e-65	0.993335	0.77	0.355	7.91604e-61
Commd1	5.3573e-65	0.347091	0.93	0.642	1.08207e-60
Cgnl1	1.02588e-64	-0.409033	0.371	0.713	2.07207e-60
Mdh2	1.0906e-64	0.367224	0.957	0.898	2.20279e-60
Add1	1.12238e-64	-0.363397	0.844	0.893	2.26698e-60
Psma5	2.09505e-64	0.369974	0.948	0.862	4.23158e-60
Arpc2	2.2598e-64	-0.370575	0.991	0.985	4.56434e-60
Rps6ka3	2.29928e-64	-0.352548	0.535	0.73	4.64409e-60
Cux1	2.81407e-64	-0.357272	0.81	0.862	5.68386e-60
Rpl38	3.71774e-64	0.291851	0.999	0.988	7.50909e-60
Ptpn13	4.11163e-64	-0.390648	0.924	0.942	8.30468e-60
Grhl1	5.39961e-64	-0.403435	0.685	0.837	1.09061e-59
Tpd52	7.13925e-64	-0.370824	0.953	0.956	1.44198e-59
Cks2	7.54488e-64	0.421484	0.702	0.251	1.52391e-59
Erbin	9.91194e-64	-0.359807	0.771	0.878	2.00201e-59
Ndufa12	1.01062e-63	0.340807	0.968	0.891	2.04125e-59
Prdx5	1.06073e-63	-0.459143	0.995	0.981	2.14246e-59
Atp5f1	1.22638e-63	0.335355	0.978	0.961	2.47705e-59
Cd109	1.50334e-63	-0.434421	0.548	0.747	3.03645e-59
Krt5	2.89342e-63	-0.339746	0.999	0.998	5.84414e-59
Mrpl12	4.28884e-63	0.365521	0.879	0.557	8.66261e-59
Mrpl57	5.11193e-63	0.348212	0.928	0.686	1.03251e-58
Snrpd3	5.65733e-63	0.387761	0.897	0.638	1.14267e-58
Magoh	1.28134e-62	0.396222	0.952	0.798	2.58806e-58
Ppp1r12a	1.35811e-62	-0.378229	0.765	0.866	2.74312e-58
Atp5d	3.23419e-62	0.284716	0.991	0.973	6.53242e-58
Exph5	7.38184e-62	-0.324903	0.309	0.63	1.49098e-57
Cast	8.79594e-62	-0.372523	0.979	0.976	1.7766e-57
Pcyt1a	8.99973e-62	-0.398008	0.516	0.72	1.81777e-57
Trim29	1.30434e-61	-0.361848	0.982	0.975	2.6345e-57
Ly6g6c	2.13906e-61	-0.366184	0.252	0.626	4.32047e-57
Ablim1	2.44777e-61	-0.444774	0.876	0.912	4.944e-57
Gsto1	2.50684e-61	-0.805763	1	0.998	5.06332e-57
Apc	2.58394e-61	-0.311307	0.442	0.713	5.21904e-57
Rab10	2.77648e-61	-0.37892	0.948	0.956	5.60793e-57
Tm9sf3	3.39702e-61	-0.366616	0.832	0.924	6.86131e-57
Bmpr2	3.5327e-61	-0.32476	0.453	0.742	7.13535e-57
Cox7b	6.04786e-61	0.308375	0.986	0.963	1.22155e-56
Itpr2	6.40778e-61	-0.333331	0.523	0.739	1.29424e-56
G3bp1	7.03645e-61	-0.382818	0.91	0.937	1.42122e-56
Sptan1	7.74134e-61	-0.343473	0.676	0.832	1.56359e-56
Uqcrb	1.40352e-60	0.310574	0.986	0.954	2.83483e-56
Snrpd1	1.53727e-60	0.425066	0.961	0.808	3.10497e-56
Psma2	1.78451e-60	0.314257	0.979	0.947	3.60436e-56
Snrpa1	1.85254e-60	0.352049	0.845	0.508	3.74177e-56
Rps12-ps3	1.92444e-60	0.324317	0.934	0.669	3.88697e-56
Lars2	1.92743e-60	0.327156	0.704	0.26	3.89303e-56
Psmb6	2.20127e-60	0.337143	0.975	0.915	4.44613e-56
Rplp1	2.23993e-60	0.25036	1	0.997	4.52422e-56
mt-Nd4	2.85332e-60	-0.325519	0.982	0.985	5.76313e-56
Zdhhc5	3.18487e-60	-0.388802	0.867	0.917	6.43279e-56
Enpp3	4.34505e-60	-0.609174	0.31	0.552	8.77614e-56
Eef1g	5.15372e-60	0.418637	0.987	0.964	1.04095e-55
Erich5	5.81265e-60	-0.337024	0.251	0.596	1.17404e-55
0610012G03Rik	8.49671e-60	0.39452	0.953	0.771	1.71616e-55
Dut	8.61962e-60	0.315703	0.638	0.202	1.74099e-55
S100a10	8.81758e-60	0.396314	0.999	0.985	1.78098e-55
Adss	1.36204e-59	-0.372063	0.975	0.964	2.75106e-55
Ndufb2	1.53484e-59	0.331657	0.935	0.749	3.10008e-55
Nr2f2	1.80926e-59	-0.404696	0.618	0.815	3.65434e-55
Chp1	3.60356e-59	-0.378731	0.735	0.84	7.27847e-55
Cenpa	1.34191e-58	0.468461	0.496	0.1	2.71038e-54
Tspo	2.67468e-58	0.371159	0.988	0.941	5.40232e-54
Gsk3b	1.28253e-57	-0.379768	0.921	0.946	2.59045e-53
Srp9	1.40489e-57	0.317419	0.975	0.929	2.8376e-53
Rpl27-ps3	1.43194e-57	0.283381	0.842	0.457	2.89223e-53
Midn	4.96644e-57	-0.455043	0.757	0.854	1.00312e-52
Tax1bp1	7.99572e-57	-0.312127	0.972	0.963	1.61498e-52
Eif6	1.41439e-56	0.323867	0.987	0.946	2.85678e-52
Ndufa8	2.75391e-56	0.300875	0.959	0.893	5.56235e-52
Fbl	3.88412e-56	0.40896	0.911	0.655	7.84515e-52
Mydgf	4.04106e-56	0.32589	0.859	0.564	8.16214e-52
Cd82	4.56728e-56	-0.343144	0.69	0.83	9.225e-52
Ndufs5	4.98738e-56	0.324258	0.973	0.857	1.00735e-51
Eif4e2	5.19249e-56	0.345544	0.921	0.725	1.04878e-51
Barx2	5.25302e-56	0.386667	0.899	0.562	1.061e-51
Naa20	6.64608e-56	0.345173	0.959	0.801	1.34238e-51
Nmt1	7.78466e-56	0.277278	0.791	0.413	1.57235e-51
Slc25a5	8.45491e-56	0.299387	0.997	0.978	1.70772e-51
Mrpl51	1.03057e-55	0.333959	0.921	0.686	2.08155e-51
Gyg	1.0523e-55	-0.39428	0.587	0.745	2.12544e-51
Eif4a1	1.21209e-55	0.296521	0.996	0.971	2.44817e-51
Mfap3l	2.22046e-55	-0.360116	0.574	0.786	4.48488e-51
Aldh1a3	2.27885e-55	0.503156	0.911	0.735	4.60281e-51
Ptbp3	3.90002e-55	-0.31223	0.95	0.942	7.87726e-51
Rnf10	9.50795e-55	-0.326779	0.891	0.924	1.92042e-50
Aak1	9.69033e-55	-0.312414	0.376	0.645	1.95725e-50
Atp5j2	1.04919e-54	0.277765	0.982	0.961	2.11914e-50
Celf2	1.5802e-54	-0.315128	0.346	0.626	3.19169e-50
Tacc1	2.07918e-54	-0.376205	0.702	0.842	4.19954e-50
Elob	2.11116e-54	0.299586	0.991	0.961	4.26413e-50
Actn4	2.25873e-54	-0.42582	0.99	0.992	4.56218e-50
Ppa1	2.27624e-54	0.364047	0.924	0.728	4.59756e-50
Anxa8	2.47268e-54	-0.317873	0.982	0.98	4.99432e-50
Hopx	2.52796e-54	-0.779477	0.858	0.932	5.10598e-50
Mark2	3.16505e-54	-0.322014	0.895	0.915	6.39277e-50
Vat1	4.53775e-54	-0.363986	0.632	0.805	9.16534e-50
Afdn	5.9385e-54	-0.375419	0.87	0.91	1.19946e-49
Sarnp	6.21275e-54	0.312236	0.907	0.618	1.25485e-49
Dynlt3	8.4995e-54	-0.357243	0.864	0.93	1.71673e-49
Adipor1	9.25136e-54	-0.340604	0.897	0.93	1.86859e-49
Tshz2	9.44509e-54	-0.378305	0.652	0.822	1.90772e-49
Ucp2	1.05202e-53	-0.343435	0.965	0.954	2.12486e-49
Cox6c	1.14355e-53	0.268839	0.997	0.976	2.30975e-49
Fam241a	1.17164e-53	0.429635	0.959	0.869	2.36649e-49
Dbp	1.38798e-53	-0.412008	0.472	0.772	2.80344e-49
Lpp	1.67016e-53	-0.369832	0.658	0.823	3.37339e-49
Swi5	1.75948e-53	0.292067	0.988	0.951	3.5538e-49
Polr1d	2.53251e-53	0.274796	0.992	0.978	5.11516e-49
Fcho2	2.53957e-53	-0.347152	0.664	0.825	5.12943e-49
Cab39	3.05534e-53	-0.364504	0.911	0.939	6.17118e-49
Krt19	3.18418e-53	-0.443234	0.844	0.604	6.43142e-49
Mrpl21	4.66911e-53	0.326735	0.87	0.569	9.43068e-49
Cd2ap	4.74006e-53	-0.349069	0.828	0.895	9.57398e-49
Psme2	4.84944e-53	0.334452	0.963	0.835	9.7949e-49
Carhsp1	5.41095e-53	0.283908	0.714	0.307	1.0929e-48
Tmod3	6.41505e-53	-0.33764	0.926	0.944	1.29571e-48
Csrp1	6.46057e-53	0.462456	0.947	0.703	1.30491e-48
Asph	8.36913e-53	-0.355539	0.698	0.827	1.6904e-48
Tmem14c	8.97127e-53	0.330254	0.953	0.851	1.81202e-48
Kif1b	1.82903e-52	-0.315744	0.643	0.774	3.69427e-48
Wfdc18	2.90766e-52	1.08593	0.461	0.097	5.87289e-48
Mrps34	4.29122e-52	0.295599	0.881	0.574	8.66741e-48
Ftl1	5.10925e-52	0.379162	0.943	0.626	1.03197e-47
Abcd3	5.20934e-52	-0.307008	0.72	0.847	1.05218e-47
Vps4b	7.00038e-52	-0.333839	0.733	0.842	1.41394e-47
Psmd7	7.7576e-52	0.327533	0.963	0.881	1.56688e-47
Cdc20	1.38727e-51	0.432764	0.382	0.051	2.80201e-47
Ndufb8	1.85667e-51	0.28362	0.96	0.924	3.7501e-47
Syne2	1.94641e-51	-0.392492	0.751	0.866	3.93136e-47
Crabp2	2.32542e-51	0.371126	0.455	0.095	4.69688e-47
Acsm1	2.9037e-51	-0.450612	0.774	0.888	5.8649e-47
Anxa3	3.02928e-51	0.29733	0.81	0.416	6.11854e-47
Zmynd11	5.05809e-51	-0.346085	0.775	0.874	1.02163e-46
Tmem159	5.48838e-51	-0.345293	0.734	0.81	1.10854e-46
Tma7	7.68361e-51	0.294641	0.984	0.932	1.55194e-46
Rps6	7.69265e-51	0.285693	1	0.988	1.55376e-46
Fam162a	8.11103e-51	0.357077	0.944	0.747	1.63827e-46
Npepps	8.23207e-51	-0.373631	0.915	0.939	1.66271e-46
Cwh43	8.42182e-51	-0.340939	0.814	0.864	1.70104e-46
Rnf13	8.7687e-51	-0.257488	0.537	0.715	1.7711e-46
D8Ertd738e	1.10669e-50	0.29985	0.981	0.902	2.2353e-46
Eif1ax	1.87783e-50	0.323865	0.928	0.801	3.79284e-46
Calr	2.20669e-50	0.368365	0.983	0.952	4.45706e-46
Anxa2	2.27854e-50	-0.367268	0.999	0.992	4.60219e-46
Atrx	2.52742e-50	-0.377582	0.722	0.857	5.10489e-46
Cycs	2.8798e-50	0.329931	0.925	0.73	5.81663e-46
Pcm1	5.24361e-50	-0.355211	0.647	0.795	1.0591e-45
Pgam1	6.6865e-50	0.353647	0.939	0.822	1.35054e-45
Dbi	7.8856e-50	0.373179	0.982	0.946	1.59273e-45
Serpinb6a	8.25473e-50	0.373082	0.844	0.514	1.66729e-45
Apoe	9.27456e-50	0.566779	0.979	0.878	1.87328e-45
Ceacam1	1.17287e-49	-0.527787	0.752	0.771	2.36895e-45
Ddx6	1.27377e-49	-0.328214	0.839	0.89	2.57276e-45
Ube2e2	1.38282e-49	-0.28973	0.596	0.764	2.79302e-45
Gm10076	1.52036e-49	-0.287668	0.641	0.778	3.07081e-45
Pdzk1ip1	2.50284e-49	-0.491667	0.957	0.958	5.05523e-45
Nckap1	2.54325e-49	-0.302596	0.74	0.837	5.13686e-45
Psmb1	2.78572e-49	0.255881	0.986	0.951	5.6266e-45
Fbln1	2.99126e-49	0.351901	0.862	0.611	6.04174e-45
Gm47283	4.31734e-49	0.283735	0.556	0.173	8.72016e-45
Phgdh	5.78028e-49	0.290043	0.731	0.333	1.1675e-44
Pak2	6.31002e-49	-0.310838	0.853	0.905	1.2745e-44
Cd164	8.12464e-49	-0.329865	0.824	0.891	1.64102e-44
Fxyd3	9.39342e-49	0.282955	0.994	0.981	1.89728e-44
Tslp	1.07683e-48	0.403812	0.776	0.402	2.17499e-44
Tet3	1.33001e-48	-0.310413	0.699	0.806	2.68635e-44
Tomm40	1.59204e-48	0.29485	0.8	0.455	3.2156e-44
Sbno2	1.86954e-48	-0.435861	0.811	0.883	3.7761e-44
Slurp1	1.97932e-48	-0.592376	0.935	0.971	3.99784e-44
Usmg5	2.34659e-48	0.309473	0.937	0.74	4.73965e-44
Mxra7	2.34711e-48	-0.386133	0.596	0.776	4.74069e-44
Ccnd2	2.64483e-48	-0.548886	0.561	0.742	5.34203e-44
Nedd8	2.7966e-48	0.275303	0.975	0.935	5.64857e-44
Tnfaip3	5.2115e-48	0.362092	0.705	0.312	1.05262e-43
Slirp	5.2636e-48	0.289759	0.867	0.579	1.06314e-43
Pof1b	6.23806e-48	-0.358206	0.765	0.84	1.25996e-43
Lima1	7.77177e-48	-0.387595	0.779	0.878	1.56974e-43
Arl6ip1	8.56475e-48	-0.312448	0.855	0.91	1.72991e-43
Stoml2	1.8034e-47	0.292427	0.871	0.649	3.6425e-43
Hsp90ab1	2.27339e-47	0.414903	1	0.99	4.5918e-43
Pglyrp1	2.59928e-47	-0.697854	0.934	0.932	5.25003e-43
Ktn1	4.11553e-47	-0.357049	0.915	0.946	8.31255e-43
Pfdn6	4.13243e-47	0.336939	0.899	0.683	8.34668e-43
Me1	4.31602e-47	-0.256281	0.247	0.53	8.7175e-43
Serpinb11	4.92213e-47	-0.54587	0.521	0.71	9.94173e-43
Rab27b	5.88641e-47	-0.360849	0.844	0.888	1.18894e-42
Homer2	6.09832e-47	-0.412096	0.41	0.674	1.23174e-42
Krt12	7.12325e-47	-1.02898	1	0.997	1.43875e-42
Sc5d	8.27088e-47	-0.365948	0.86	0.886	1.67055e-42
Lman2	1.03267e-46	0.292176	0.879	0.608	2.08578e-42
Hectd1	1.52809e-46	-0.283989	0.87	0.878	3.08644e-42
Igfbp3	1.59431e-46	0.37707	0.36	0.051	3.2202e-42
Rab14	1.80443e-46	-0.288965	0.951	0.947	3.64458e-42
Kdm5b	1.89118e-46	-0.355777	0.844	0.874	3.8198e-42
Shroom3	2.08519e-46	0.457204	0.832	0.523	4.21166e-42
Ndufs7	2.80107e-46	0.289289	0.95	0.795	5.65761e-42
Arrdc3	2.83988e-46	-0.386677	0.733	0.83	5.73598e-42
Naa10	3.56223e-46	0.257053	0.855	0.531	7.19498e-42
Zfp36	3.89824e-46	-0.455568	0.987	0.986	7.87366e-42
Nupr1	5.3814e-46	0.342858	0.855	0.497	1.08693e-41
Ubl3	5.48234e-46	-0.298102	0.82	0.852	1.10732e-41
Hmgb2	6.15692e-46	0.620127	0.987	0.9	1.24357e-41
Snrpg	6.34622e-46	0.322643	0.928	0.778	1.28181e-41
Nol7	7.08837e-46	0.294982	0.956	0.842	1.43171e-41
Mast4	9.99945e-46	-0.350646	0.953	0.942	2.01969e-41
Ndufa2	1.09746e-45	0.275375	0.972	0.885	2.21666e-41
Fam84a	1.1103e-45	-0.38304	0.88	0.89	2.24257e-41
Minos1	1.29895e-45	0.292137	0.966	0.876	2.62362e-41
Golgb1	1.64942e-45	-0.306086	0.667	0.791	3.3315e-41
Hist1h1c	1.75196e-45	-0.567802	0.938	0.924	3.5386e-41
Sh3d19	1.8149e-45	-0.307079	0.517	0.708	3.66574e-41
Eny2	2.65969e-45	0.319393	0.937	0.739	5.37205e-41
Snrpb	2.66065e-45	0.298322	0.978	0.942	5.37398e-41
Ak3	2.82361e-45	-0.312096	0.714	0.837	5.70313e-41
Tm9sf2	4.061e-45	-0.264785	0.667	0.769	8.2024e-41
Mgarp	6.92144e-45	-0.824908	0.975	0.981	1.39799e-40
Tiam1	7.33071e-45	-0.322682	0.774	0.854	1.48066e-40
Pllp	8.02262e-45	-0.3149	0.23	0.521	1.62041e-40
Skp1a	8.3343e-45	-0.303092	0.939	0.947	1.68336e-40
Pkp3	1.11094e-44	0.316418	0.925	0.781	2.24387e-40
Emg1	1.14375e-44	0.300354	0.916	0.732	2.31015e-40
Lrrc59	1.36837e-44	0.331773	0.835	0.565	2.76383e-40
Gsn	1.62388e-44	-0.363345	0.982	0.981	3.27991e-40
Psma4	1.89122e-44	0.291264	0.966	0.879	3.81988e-40
Plec	2.28628e-44	-0.356124	0.894	0.946	4.61782e-40
Stfa3	2.31534e-44	0.295017	0.594	0.233	4.67651e-40
Camk1d	2.46791e-44	-0.290825	0.526	0.722	4.98468e-40
Ier3	2.95889e-44	-0.540084	0.935	0.958	5.97637e-40
Tpm1	3.03319e-44	0.346713	0.663	0.289	6.12644e-40
Capns2	3.05006e-44	0.377054	0.915	0.737	6.16051e-40
Chchd1	3.35209e-44	0.272317	0.842	0.564	6.77056e-40
Nudt4	3.42287e-44	-0.318051	0.872	0.903	6.91352e-40
Rapgefl1	3.72896e-44	-0.258082	0.377	0.616	7.53175e-40
Dock1	5.14988e-44	-0.29972	0.597	0.789	1.04017e-39
Phkb	5.43985e-44	-0.25138	0.38	0.606	1.09874e-39
Ost4	7.08327e-44	0.274582	0.979	0.913	1.43068e-39
Scd2	8.49983e-44	-0.457446	0.72	0.84	1.7168e-39
Tef	9.49072e-44	-0.299824	0.41	0.686	1.91694e-39
Eif3i	1.17944e-43	0.279939	0.969	0.937	2.38224e-39
Hist1h2bc	1.20821e-43	0.461763	0.959	0.82	2.44035e-39
Krcc1	1.35821e-43	-0.285218	0.888	0.9	2.74331e-39
Tmbim6	1.64373e-43	-0.300586	0.961	0.968	3.32e-39
Mocs2	1.72097e-43	-0.365273	0.88	0.902	3.47601e-39
Chl1	2.43844e-43	-0.293871	0.464	0.652	4.92516e-39
Purb	2.79276e-43	-0.312754	0.929	0.952	5.64083e-39
Ssr2	3.45153e-43	0.296089	0.876	0.696	6.9714e-39
Dazap1	3.82583e-43	0.291051	0.933	0.756	7.7274e-39
Krt15	4.92651e-43	-0.463624	1	0.998	9.95057e-39
Ttc3	5.18339e-43	-0.340148	0.637	0.795	1.04694e-38
Ebna1bp2	5.81881e-43	0.258633	0.806	0.48	1.17528e-38
Mycl	6.387e-43	-0.322975	0.545	0.764	1.29005e-38
Fam96b	7.10778e-43	0.262424	0.854	0.548	1.43563e-38
Piga	7.39855e-43	-0.38858	0.868	0.881	1.49436e-38
Rbx1	9.3419e-43	0.27229	0.983	0.949	1.88688e-38
Rel	1.08058e-42	-0.397128	0.81	0.83	2.18255e-38
Zfhx3	1.12321e-42	-0.304185	0.557	0.762	2.26867e-38
Samd9l	1.3789e-42	-0.309442	0.749	0.793	2.7851e-38
Igfbp2	1.38082e-42	0.559984	0.948	0.81	2.78897e-38
Babam2	1.77384e-42	-0.256912	0.417	0.604	3.58281e-38
Ndufb9	1.90679e-42	0.259452	0.974	0.942	3.85134e-38
Mrps16	1.92156e-42	0.277994	0.919	0.694	3.88117e-38
Nrarp	2.11724e-42	-0.493426	0.685	0.815	4.27641e-38
Ndufs8	2.21567e-42	0.273327	0.92	0.713	4.47521e-38
Ndufs6	2.29612e-42	0.267417	0.961	0.885	4.6377e-38
Vps37b	5.95185e-42	0.304873	0.893	0.608	1.20215e-37
Bax	6.33355e-42	0.255299	0.731	0.377	1.27925e-37
Mbnl2	6.47667e-42	-0.289981	0.975	0.956	1.30816e-37
Mia2	6.72902e-42	-0.313731	0.833	0.9	1.35913e-37
Psma1	8.4729e-42	0.294426	0.942	0.832	1.71136e-37
Rbp2	1.14078e-41	-0.609875	0.932	0.949	2.30415e-37
Per3	1.48029e-41	-0.250131	0.342	0.587	2.98989e-37
Higd1a	1.95954e-41	0.274807	0.824	0.552	3.95788e-37
Dmkn	2.14783e-41	0.598691	0.506	0.194	4.33819e-37
Nectin4	2.22115e-41	-0.3446	0.897	0.92	4.48628e-37
Magt1	2.94862e-41	-0.289352	0.614	0.798	5.95563e-37
Lsm7	3.28429e-41	0.285755	0.833	0.526	6.6336e-37
Perp	3.30363e-41	-0.271433	1	0.998	6.67267e-37
Lgi2	4.08213e-41	-0.445508	0.776	0.886	8.24508e-37
Wnk1	4.08523e-41	-0.27655	0.848	0.868	8.25135e-37
Pdpk1	4.86928e-41	-0.261549	0.578	0.732	9.83498e-37
Krt80	5.28454e-41	-0.379595	0.668	0.808	1.06737e-36
S100a14	5.84146e-41	0.312866	0.999	0.98	1.17986e-36
2610528A11Rik	8.84928e-41	0.369792	0.99	0.942	1.78738e-36
Emp2	1.01009e-40	-0.400817	0.959	0.964	2.04019e-36
Cd63	1.99351e-40	0.257698	0.87	0.545	4.0265e-36
Chchd10	2.12584e-40	0.316683	0.922	0.745	4.29377e-36
Kmt2c	2.13162e-40	-0.279904	0.563	0.693	4.30545e-36
Serbp1	2.47218e-40	0.267587	0.994	0.966	4.99331e-36
Cxcl3	2.64533e-40	0.25127	0.203	0.002	5.34303e-36
Mprip	3.64994e-40	-0.288683	0.867	0.896	7.37215e-36
Ddx3x	4.70968e-40	-0.311545	0.846	0.895	9.51261e-36
Eef1d	5.69507e-40	0.250353	0.988	0.964	1.15029e-35
Rnpep	6.75673e-40	0.286515	0.957	0.864	1.36472e-35
Prelid1	6.96647e-40	0.288402	0.953	0.902	1.40709e-35
Erp29	8.70799e-40	0.277496	0.934	0.783	1.75884e-35
Cct5	9.5284e-40	0.306025	0.948	0.873	1.92455e-35
Gpha2	1.27464e-39	0.326361	0.942	0.676	2.57451e-35
1110008F13Rik	1.46305e-39	0.27575	0.89	0.698	2.95506e-35
Ube2a	1.72236e-39	0.258134	0.93	0.757	3.47883e-35
Dctn3	1.76867e-39	0.255277	0.946	0.805	3.57235e-35
Mpp7	1.90291e-39	-0.269724	0.497	0.679	3.84351e-35
Bcl3	2.52728e-39	-0.31502	0.669	0.752	5.10461e-35
Kpna4	2.72277e-39	-0.269046	0.601	0.737	5.49945e-35
Kif1c	3.10658e-39	-0.275756	0.658	0.745	6.27467e-35
Usp25	3.29905e-39	-0.3284	0.784	0.885	6.66343e-35
Cers6	3.99609e-39	-0.288166	0.506	0.684	8.0713e-35
Cyc1	4.19566e-39	0.270559	0.938	0.803	8.4744e-35
Cmpk1	6.72746e-39	-0.311898	0.929	0.925	1.35881e-34
Ndufa13	7.08495e-39	0.250136	0.986	0.93	1.43102e-34
Pthlh	7.31351e-39	0.286635	0.806	0.465	1.47718e-34
Cldn3	7.60031e-39	-0.435136	0.703	0.879	1.53511e-34
Psmc3	1.12037e-38	0.254136	0.946	0.813	2.26293e-34
BC100530	1.73788e-38	0.464001	0.999	0.98	3.51018e-34
Ndufa1	1.92357e-38	0.251313	0.925	0.713	3.88523e-34
Pitpnc1	1.93842e-38	-0.290233	0.658	0.771	3.91522e-34
Arap2	2.22383e-38	-0.258071	0.755	0.806	4.4917e-34
Plcd1	2.41913e-38	-0.3081	0.673	0.791	4.88615e-34
Srsf7	2.97719e-38	0.300695	0.891	0.63	6.01333e-34
Jak1	3.06955e-38	-0.311071	0.792	0.869	6.19988e-34
Selenok	3.65001e-38	0.278881	0.986	0.935	7.3723e-34
Ostf1	3.91354e-38	-0.300252	0.969	0.954	7.90456e-34
Adamts1	5.44971e-38	0.345875	0.574	0.228	1.10073e-33
Gipc1	5.78055e-38	-0.291189	0.951	0.944	1.16756e-33
Echdc1	6.3144e-38	-0.276879	0.425	0.594	1.27538e-33
Top2b	6.4957e-38	-0.272615	0.765	0.857	1.312e-33
Nipbl	6.86257e-38	-0.257162	0.792	0.842	1.3861e-33
Cltc	6.93184e-38	-0.264485	0.81	0.849	1.40009e-33
Cmah	6.96753e-38	-0.414159	0.862	0.844	1.4073e-33
Cracr2b	8.28634e-38	-0.289628	0.36	0.555	1.67367e-33
Tmem123	8.47994e-38	-0.271787	0.695	0.801	1.71278e-33
Ncoa4	8.97756e-38	-0.272177	0.452	0.601	1.81329e-33
2610507B11Rik	1.1073e-37	-0.250294	0.695	0.756	2.23653e-33
Bnip3l	1.19759e-37	-0.28846	0.872	0.917	2.41889e-33
Tbl1x	1.43512e-37	-0.270232	0.699	0.83	2.89866e-33
Akr1b3	2.03516e-37	-0.397783	0.903	0.891	4.11061e-33
Arhgef12	2.26716e-37	-0.283325	0.827	0.886	4.5792e-33
Pum2	2.36774e-37	-0.266116	0.745	0.825	4.78236e-33
Acap2	3.23387e-37	-0.262732	0.602	0.749	6.53177e-33
Epb41l1	3.55169e-37	-0.263881	0.609	0.727	7.1737e-33
Stat3	3.56787e-37	-0.278302	0.871	0.91	7.20638e-33
Avpi1	5.87954e-37	0.283808	0.984	0.942	1.18755e-32
Chmp4c	6.10038e-37	-0.320517	0.55	0.711	1.23215e-32
Stim1	7.78601e-37	-0.25313	0.53	0.696	1.57262e-32
Ldlr	1.08869e-36	-0.300314	0.827	0.835	2.19894e-32
Polr2j	1.42106e-36	0.27106	0.944	0.786	2.87026e-32
Ppfibp1	1.60706e-36	-0.271376	0.721	0.803	3.24594e-32
Diaph1	2.19727e-36	-0.263716	0.859	0.878	4.43804e-32
Chd3	2.20844e-36	-0.29975	0.702	0.842	4.46061e-32
Srrm1	5.54043e-36	-0.269318	0.956	0.946	1.11906e-31
Ptms	6.31784e-36	0.363984	0.963	0.847	1.27608e-31
Son	8.43185e-36	-0.279238	0.921	0.942	1.70306e-31
Timm8b	1.14951e-35	0.261249	0.91	0.744	2.32178e-31
Taldo1	1.24319e-35	-0.357184	0.987	0.973	2.511e-31
Cpd	1.76525e-35	-0.280251	0.714	0.812	3.56546e-31
Scaf11	2.28126e-35	-0.293594	0.819	0.893	4.60769e-31
Cebpb	3.09613e-35	-0.340527	0.986	0.961	6.25356e-31
Cfl1	3.13148e-35	0.296307	0.791	0.484	6.32496e-31
Ppp3ca	4.68248e-35	-0.275239	0.894	0.915	9.45768e-31
Mrps24	4.71002e-35	0.25567	0.961	0.873	9.5133e-31
Ube2s	5.03532e-35	0.372402	0.933	0.823	1.01703e-30
2010111I01Rik	8.59222e-35	0.286613	0.921	0.715	1.73546e-30
Aff4	1.05456e-34	-0.264257	0.767	0.81	2.13001e-30
Rtn3	1.0977e-34	-0.280341	0.846	0.907	2.21714e-30
Mgll	1.33409e-34	-0.34219	0.474	0.669	2.6946e-30
Tmem258	1.47405e-34	0.25442	0.933	0.788	2.97729e-30
Tomm22	1.51123e-34	0.256331	0.953	0.91	3.05238e-30
Phlda3	1.57258e-34	0.281574	0.969	0.84	3.17629e-30
Ncor1	1.63409e-34	-0.270635	0.876	0.905	3.30053e-30
Zfp185	2.15023e-34	-0.29324	0.738	0.82	4.34303e-30
Arpc4	2.24811e-34	0.25859	0.867	0.671	4.54072e-30
Kit	2.49949e-34	-0.26581	0.38	0.625	5.04847e-30
Cbx4	2.87838e-34	-0.255247	0.415	0.606	5.81375e-30
Pdcd6ip	4.08737e-34	-0.256278	0.922	0.935	8.25568e-30
Dst	5.05039e-34	-0.471565	0.867	0.908	1.02008e-29
Tpr	5.19715e-34	-0.278509	0.894	0.925	1.04972e-29
Uchl3	6.42697e-34	0.275371	0.932	0.767	1.29812e-29
Pon2	6.72195e-34	-0.250743	0.88	0.905	1.3577e-29
Rb1cc1	7.13202e-34	-0.264452	0.784	0.834	1.44052e-29
Phf14	8.30919e-34	-0.250329	0.751	0.803	1.67829e-29
Ankrd12	8.79299e-34	-0.266573	0.579	0.706	1.77601e-29
Ndufa5	9.66551e-34	0.260114	0.937	0.795	1.95224e-29
Ly6e	1.42526e-33	-0.312327	0.992	0.973	2.87873e-29
R3hdm4	1.66045e-33	-0.269589	0.889	0.925	3.35377e-29
Mgat4a	1.69388e-33	-0.295101	0.417	0.574	3.42131e-29
Eif4g1	1.80936e-33	-0.28828	0.89	0.935	3.65455e-29
Ddost	2.1601e-33	0.258837	0.871	0.766	4.36298e-29
Eppk1	2.45329e-33	-0.306689	0.614	0.745	4.95515e-29
Ybx3	2.89334e-33	-0.2535	0.991	0.99	5.84397e-29
Sdhd	3.93081e-33	0.256381	0.866	0.666	7.93945e-29
Actg1	5.26512e-33	-0.257333	1	1	1.06345e-28
Rnf152	6.01659e-33	-0.257161	0.344	0.533	1.21523e-28
Vasp	6.39616e-33	0.266428	0.921	0.796	1.2919e-28
Vmp1	1.19263e-32	0.357764	0.968	0.885	2.40888e-28
Sec62	1.22732e-32	-0.262329	0.866	0.902	2.47894e-28
Galnt3	1.27327e-32	-0.26738	0.545	0.65	2.57175e-28
Nebl	1.72919e-32	-0.269764	0.916	0.92	3.49262e-28
Krt16	1.75786e-32	0.710581	1	0.937	3.55052e-28
Hp1bp3	2.81626e-32	-0.255055	0.889	0.917	5.68829e-28
Tsc22d4	2.92954e-32	-0.260526	0.819	0.852	5.91708e-28
Capn1	4.24012e-32	-0.275869	0.809	0.835	8.5642e-28
Tubb2b	5.65281e-32	-0.318663	0.677	0.791	1.14175e-27
Palmd	8.00827e-32	-0.316093	0.712	0.823	1.61751e-27
Phip	8.23098e-32	-0.310801	0.818	0.866	1.66249e-27
Tpm3	1.02471e-31	-0.320153	0.957	0.949	2.06971e-27
Mt2	1.32014e-31	0.396556	0.911	0.676	2.66642e-27
Pbrm1	1.78348e-31	-0.259435	0.716	0.812	3.60228e-27
Wls	2.3069e-31	-0.281892	0.744	0.835	4.65947e-27
Gk	2.3308e-31	-0.319614	0.917	0.937	4.70776e-27
Tomm5	6.30923e-31	0.255527	0.91	0.75	1.27434e-26
Ckmt1	8.44236e-31	0.262791	0.947	0.842	1.70519e-26
Add3	8.48852e-31	-0.254457	0.682	0.776	1.71451e-26
Morf4l1	1.62799e-30	-0.259344	0.96	0.973	3.28822e-26
Dcxr	1.7587e-30	-0.271123	0.656	0.772	3.55222e-26
Gm16136	2.22011e-30	-0.288661	0.91	0.915	4.48419e-26
Adrb2	2.45547e-30	0.32669	0.932	0.791	4.95956e-26
Ostc	2.6403e-30	0.257075	0.922	0.805	5.33287e-26
Adm	2.74131e-30	0.418884	0.765	0.474	5.53689e-26
Cct3	3.04242e-30	0.254465	0.937	0.857	6.14507e-26
Hnrnpa0	3.52101e-30	0.267324	0.972	0.93	7.11173e-26
Rock1	5.24323e-30	-0.250026	0.711	0.8	1.05903e-25
Foxc1	7.10845e-30	-0.26154	0.858	0.868	1.43576e-25
Vps13a	8.21092e-30	-0.261442	0.589	0.718	1.65844e-25
Alas1	9.27299e-30	-0.338748	0.503	0.655	1.87296e-25
Taok3	9.76954e-30	-0.254512	0.742	0.783	1.97325e-25
Gm26522	1.31926e-29	-0.327501	0.213	0.423	2.66465e-25
Epcam	1.77194e-29	0.349557	0.95	0.873	3.57896e-25
Cavin3	3.15061e-29	0.256862	0.699	0.402	6.36361e-25
Eea1	3.86221e-29	-0.272216	0.64	0.756	7.80089e-25
Ctsl	4.33351e-29	-0.376744	0.987	0.973	8.75282e-25
AI661453	5.07989e-29	-0.27735	0.801	0.834	1.02604e-24
H2-T22	5.09392e-29	0.261885	0.832	0.633	1.02887e-24
Tmem2	6.84055e-29	-0.25918	0.668	0.708	1.38165e-24
Amotl2	9.49024e-29	-0.261155	0.51	0.667	1.91684e-24
H2afv	1.3266e-28	0.305574	0.947	0.847	2.67946e-24
Trp53inp2	1.67306e-28	-0.265656	0.448	0.581	3.37925e-24
Sh3pxd2a	1.71534e-28	-0.26823	0.724	0.815	3.46465e-24
Prdx6	2.26354e-28	-0.308103	0.986	0.975	4.5719e-24
Tkt	2.44811e-28	-0.375889	0.994	0.99	4.94469e-24
Ywhaq	3.39853e-28	0.323466	0.961	0.93	6.86435e-24
Gm9573	9.74075e-28	-0.303784	0.523	0.696	1.96744e-23
Id3	1.10191e-27	0.351566	0.966	0.834	2.22563e-23
AA986860	1.5318e-27	-0.260073	0.584	0.725	3.09393e-23
Urah	2.33108e-27	0.292081	0.983	0.941	4.70832e-23
Copb1	3.87369e-27	-0.250649	0.766	0.856	7.82408e-23
Mat2a	5.82067e-27	-0.267908	0.745	0.8	1.17566e-22
Rgcc	6.51241e-27	-0.371296	0.193	0.426	1.31538e-22
Chd4	7.6779e-27	-0.278981	0.827	0.891	1.55078e-22
Cyp2f2	7.88792e-27	-0.621574	0.636	0.659	1.5932e-22
Apobec3	9.22228e-27	0.261449	0.813	0.57	1.86272e-22
Pkp1	9.27856e-27	-0.250186	0.956	0.964	1.87408e-22
Txnip	1.34179e-26	-0.394373	0.863	0.869	2.71014e-22
Tuba1c	1.82853e-26	0.258152	0.811	0.598	3.69326e-22
Smarca5	3.68172e-26	-0.254239	0.841	0.907	7.43635e-22
Upp1	7.6086e-26	0.646086	0.86	0.701	1.53678e-21
Ifi202b	3.11818e-25	-0.301994	0.965	0.952	6.29811e-21
Tmprss11g	3.57386e-25	-0.298443	0.947	0.932	7.21848e-21
Tmsb4x	8.65346e-25	-0.266854	1	1	1.74783e-20
Clic3	1.49204e-24	-0.341209	0.713	0.786	3.01362e-20
Actb	1.98623e-24	-0.258962	1	0.998	4.01179e-20
Hnrnpa1	2.36116e-24	0.288648	0.972	0.942	4.76908e-20
Ptprf	7.61721e-24	-0.259226	0.89	0.949	1.53852e-19
Aqp5	7.84577e-24	-0.52905	0.994	0.981	1.58469e-19
Nuak2	1.96527e-23	-0.251074	0.305	0.525	3.96945e-19
Agr2	6.73306e-23	0.313847	0.751	0.521	1.35994e-18
Gltp	1.19036e-22	-0.254057	0.951	0.942	2.40428e-18
Krt75	1.5886e-22	-0.310624	0.057	0.214	3.20865e-18
Impdh2	1.75602e-22	0.264896	0.849	0.723	3.54681e-18
Sfrp1	2.8721e-22	-0.285476	0.819	0.874	5.80106e-18
Krt6b	3.10334e-20	-0.656246	0.973	0.961	6.26813e-16
Atp5b	9.00407e-20	0.297523	0.984	0.964	1.81864e-15
Hspd1	1.56161e-19	0.26657	0.893	0.806	3.15414e-15
Cebpd	1.30145e-18	-0.296001	0.81	0.815	2.62868e-14
Hspa1a	2.26319e-18	-0.283753	0.952	0.927	4.57119e-14
Mid1ip1	6.1095e-18	-0.293113	0.904	0.903	1.234e-13
Gm2694	8.85542e-18	-0.29684	0.45	0.593	1.78862e-13
Dnajb1	1.76787e-17	-0.275833	0.977	0.961	3.57075e-13
Cda	4.09438e-17	0.311135	0.682	0.497	8.26984e-13
4430402I18Rik	1.28236e-16	0.28593	0.747	0.537	2.59011e-12
Hes1	2.41964e-15	-0.351296	0.941	0.92	4.88719e-11
Defb1	1.78318e-14	-0.322595	0.934	0.937	3.60167e-10
Dusp5	3.7039e-13	0.273562	0.738	0.567	7.48114e-09
Hspa8	3.34348e-12	0.262269	0.979	0.961	6.75317e-08
Fos	5.77221e-12	-0.264304	0.982	0.975	1.16587e-07
Ccnd1	2.13423e-10	-0.309965	0.889	0.852	4.31072e-06
Tmem176b	9.2687e-10	0.335657	0.882	0.795	1.87209e-05
Plac8	1.49098e-08	0.304557	0.91	0.806	0.000301149
Glul	4.38411e-07	-0.254665	0.884	0.896	0.00885503
Tmem176a	5.79521e-07	0.267508	0.928	0.864	0.0117052
Slc6a6	6.60912e-06	-0.346353	0.689	0.662	0.133491
Gm26917	0.053869	0.279758	0.708	0.691	1
Serpinb3a	0.861415	0.312351	0.873	0.873	1

## Sheet: CjSfC.DEG
p_val	avg_logFC	pct.1	pct.2	p_val_adj
Krt14	0	3.13974	1	0.648	0
B2m	2.16598379136802e-320	2.16398	0.994	0.626	4.37485406180514e-316
Fabp5	5.3008698394824e-318	2.46785	1	0.633	1.07066969017866e-313
Ifitm3	1.38434e-272	1.55029	0.989	0.352	2.79608e-268
Ifi27l2a	2.90852e-259	1.29496	0.87	0.027	5.87462e-255
Mmp3	1.20523e-251	0.640964	0.857	0.027	2.43432e-247
Scel	2.80483e-203	-0.77705	0.9	0.996	5.66519e-199
Cdo1	4.91132e-198	-0.894382	0.959	0.999	9.91988e-194
Aplp2	1.21138e-196	-0.740033	0.656	0.976	2.44674e-192
Snx31	6.61576e-183	-0.801399	0.678	0.973	1.33625e-178
Cpne3	1.41369e-176	-0.677172	0.819	0.99	2.85536e-172
Tmem59	1.99925e-170	-0.692065	0.884	0.999	4.03809e-166
Tpm2	6.0923e-169	0.851248	0.91	0.461	1.23052e-164
H2-K1	9.40445e-168	1.29235	0.998	0.997	1.89951e-163
Krt17	1.19855e-167	1.86978	0.97	0.471	2.42084e-163
Cyp4a12b	1.09107e-164	-1.09772	0.67	0.948	2.20375e-160
S100a9	6.83441e-157	1.95865	0.851	0.204	1.38041e-152
Sec61b	2.24488e-153	0.740143	0.981	0.947	4.53422e-149
H2-Q7	7.75377e-153	0.763612	0.604	0.008	1.56611e-148
Slc12a2	1.38927e-152	-0.997586	0.864	0.994	2.80604e-148
Laptm4a	1.93644e-152	-0.740158	0.995	1	3.91122e-148
Cstb	4.31278e-149	0.617336	1	1	8.71095e-145
Lgals7	7.82001e-146	0.705983	0.778	0.126	1.57949e-141
Golga4	1.48035e-145	-0.643987	0.945	0.993	2.99001e-141
Krt16	5.70873e-144	1.92893	1	0.881	1.15305e-139
Tpm3	2.89173e-143	-0.559456	0.981	1	5.84072e-139
Sprr1a	3.33784e-137	1.47861	0.83	0.239	6.74177e-133
Upp1	1.33382e-136	0.747375	0.995	0.99	2.69405e-132
Ecm1	2.55798e-132	1.14193	0.978	0.763	5.16661e-128
Rpl36al	4.7069e-129	0.559894	0.894	0.634	9.50699e-125
Emb	2.5565e-128	-0.593991	0.528	0.94	5.16362e-124
Mpc1	2.82476e-127	-0.616202	0.826	0.975	5.70545e-123
Tax1bp1	4.96096e-127	-0.470972	0.954	1	1.00202e-122
Gm42418	5.08198e-122	1.55615	1	0.999	1.02646e-117
Cirbp	1.85037e-121	-0.533515	0.681	0.959	3.73737e-117
Gda	5.20272e-121	-0.66514	0.957	0.996	1.05085e-116
Atp5e	1.22656e-119	0.523728	0.986	0.982	2.47741e-115
Gipc1	4.45881e-116	-0.502199	0.919	0.996	9.0059e-112
Upk1b	1.21447e-114	-0.886339	0.976	0.999	2.45299e-110
Cryab	3.60383e-113	-0.946479	0.868	0.994	7.27902e-109
Bst2	1.38742e-112	0.420798	0.634	0.078	2.80231e-108
Sem1	1.07973e-111	0.474107	0.986	0.987	2.18083e-107
Pcmtd1	1.16221e-111	-0.487972	0.548	0.924	2.34743e-107
Myo6	3.99348e-110	-0.485375	0.77	0.975	8.06604e-106
Gdi2	3.50433e-109	-0.473945	0.859	0.99	7.07805e-105
Cbr2	1.60997e-108	-1.54856	0.918	0.969	3.25181e-104
Kctd12	3.93347e-107	-0.983834	0.414	0.796	7.94483e-103
Cda	3.43559e-106	0.753401	0.899	0.641	6.93921e-102
Ly6e	1.3605e-105	-0.530971	0.994	1	2.74793e-101
Rplp2	1.44096e-105	0.60658	0.998	0.982	2.91045e-101
Adipor1	2.30295e-105	-0.465259	0.908	0.994	4.65149e-101
Lars2	5.85203e-105	0.789917	0.803	0.276	1.18199e-100
Ctnna1	4.42596e-103	-0.452015	0.978	1	8.93955e-99
Mfap3l	4.84193e-103	-0.528239	0.689	0.936	9.77973e-99
Saa3	6.46534e-102	0.264578	0.512	0.031	1.30587e-97
Ccdc71l	1.25332e-101	0.808781	0.821	0.438	2.53146e-97
H2-Q6	2.38632e-100	0.37009	0.439	0.007	4.81989e-96
Vim	6.45964e-100	0.341501	0.656	0.123	1.30472e-95
Tagln2	1.26158e-99	0.482303	0.762	0.234	2.54813e-95
Ptbp3	1.44415e-99	-0.447034	0.91	0.999	2.91689e-95
Mgst3	7.6875e-99	0.663329	0.927	0.825	1.55272e-94
Anxa11	3.9908e-98	-0.450872	0.868	0.992	8.06062e-94
Slc39a8	9.48378e-97	-0.527755	0.548	0.902	1.91553e-92
Ap1ar	6.4054e-95	-0.488091	0.68	0.908	1.29376e-90
Txnip	9.53861e-95	-1.09683	0.827	0.969	1.92661e-90
Kdsr	1.50165e-94	-0.395092	0.319	0.793	3.03304e-90
Zbp1	1.08919e-93	0.588341	0.713	0.218	2.19995e-89
Dock1	4.05519e-93	-0.481338	0.643	0.906	8.19067e-89
Aldh1a3	6.50391e-93	0.79484	0.897	0.71	1.31366e-88
Wfdc2	9.72481e-93	0.945906	0.897	0.612	1.96422e-88
Reep3	2.15665e-92	-0.457267	0.914	0.989	4.356e-88
Rpl32	2.39548e-92	0.584566	1	0.994	4.83838e-88
Fmo5	2.72411e-92	-0.516472	0.404	0.846	5.50216e-88
Ftl1	3.14198e-91	0.501731	0.851	0.382	6.34618e-87
Aldh3a1	4.16045e-91	-0.976393	0.998	1	8.40328e-87
Vdac2	1.11013e-89	-0.460817	0.906	0.996	2.24224e-85
Lypd2	3.59852e-89	-1.79795	0.968	0.999	7.26828e-85
Tmbim6	1.60986e-88	-0.399127	0.975	1	3.25159e-84
Tmod3	1.80557e-88	-0.406539	0.938	0.996	3.6469e-84
Mgp	2.67063e-88	0.382391	0.824	0.331	5.39415e-84
Gls	3.69756e-88	-0.485718	0.9	0.989	7.46833e-84
Uqcrq	7.45582e-88	0.411439	0.952	0.93	1.50593e-83
S100a8	2.66953e-87	0.461739	0.401	0.008	5.39193e-83
Necap2	5.54436e-87	-0.451905	0.851	0.99	1.11985e-82
Sypl	1.69175e-86	-0.610994	0.894	0.986	3.417e-82
Upk3bl	1.75043e-86	-0.467875	1	1	3.53551e-82
Slc34a2	7.67327e-86	-0.558663	0.542	0.889	1.54985e-81
Txn1	3.58738e-85	0.78056	0.994	0.945	7.24578e-81
Hp1bp3	1.80191e-84	-0.397982	0.867	0.982	3.6395e-80
Lmna	1.12435e-83	0.602449	0.906	0.731	2.27095e-79
Arl6ip1	1.63366e-82	-0.412058	0.834	0.982	3.29966e-78
Vps4b	1.74421e-82	-0.415997	0.805	0.966	3.52296e-78
Tuba1c	7.3806e-82	0.504058	0.941	0.868	1.49073e-77
Tm9sf2	1.50434e-81	-0.393775	0.685	0.952	3.03847e-77
Tnfaip3	1.97065e-81	0.809338	0.681	0.228	3.98031e-77
Cxcl2	1.14038e-80	0.562882	0.391	0.013	2.30333e-76
Rps19	2.61059e-80	0.656389	0.998	0.973	5.27287e-76
Crim1	6.32177e-80	-0.470725	0.567	0.88	1.27687e-75
mt-Nd4	6.5788e-80	-0.454823	0.995	1	1.32879e-75
Gch1	2.51321e-79	0.563388	0.715	0.241	5.07618e-75
Uqcc2	6.90526e-79	0.415933	0.842	0.599	1.39472e-74
Rbp1	1.21879e-77	0.627806	0.995	0.973	2.46171e-73
Sptlc1	3.79076e-77	-0.370445	0.493	0.846	7.65657e-73
Arpc2	4.11138e-76	-0.356023	0.998	1	8.30416e-72
Pglyrp4	7.97554e-75	0.380684	0.708	0.268	1.6109e-70
Sec61g	1.11314e-74	0.419574	0.99	0.975	2.24832e-70
Cyp2a5	1.92559e-74	-1.26587	0.358	0.713	3.88932e-70
Epha2	1.17861e-73	0.669771	0.973	0.938	2.38055e-69
Chp1	2.4835e-73	-0.386191	0.916	0.987	5.01617e-69
Neat1	3.1877e-73	-0.667314	0.995	1	6.43851e-69
Capns1	2.22867e-72	-0.321735	0.995	1	4.50146e-68
Hist1h2bc	3.15548e-72	0.606558	0.986	0.968	6.37343e-68
Ssr4	3.72947e-72	0.401447	0.957	0.964	7.53278e-68
St6galnac1	3.83291e-72	-0.441856	0.878	0.989	7.74172e-68
Capg	3.9593e-72	0.36535	1	1	7.99698e-68
Add1	2.19118e-71	-0.390864	0.864	0.978	4.42575e-67
Exph5	2.82049e-71	-0.349662	0.384	0.794	5.69682e-67
Rpl24	3.57804e-71	0.425281	0.998	0.996	7.22692e-67
Dstn	1.7689e-70	0.478341	0.99	0.992	3.57283e-66
Mylk	2.3922e-70	-0.33614	0.282	0.675	4.83176e-66
Tm9sf3	3.06191e-70	-0.408382	0.713	0.933	6.18444e-66
Ifitm2	3.27297e-70	0.523282	0.899	0.633	6.61074e-66
Bnip3l	5.92539e-70	-0.355899	0.861	0.989	1.19681e-65
Zfp36l1	6.32589e-70	-0.637008	0.895	0.985	1.2777e-65
Rpl34	7.78147e-70	0.425372	0.997	0.99	1.5717e-65
4430402I18Rik	1.26141e-69	1.07674	0.742	0.48	2.54781e-65
Eif4ebp2	3.34954e-69	-0.360138	0.542	0.877	6.76541e-65
F11r	3.88428e-69	-0.401868	0.975	0.999	7.84547e-65
Tacc1	3.88574e-69	-0.422976	0.693	0.905	7.84842e-65
Fcho2	4.65032e-69	-0.433167	0.891	0.986	9.39271e-65
Slc35a1	1.57147e-68	-0.48323	0.834	0.965	3.17405e-64
Vps37b	1.8099e-68	0.570225	0.943	0.801	3.65563e-64
Chmp2a	2.12285e-68	0.304043	0.992	0.996	4.28774e-64
Galnt7	2.24656e-68	-0.46404	0.781	0.965	4.53761e-64
Cd63	6.42588e-68	0.279589	0.685	0.227	1.2979e-63
Lgals1	8.72199e-68	0.270197	0.588	0.15	1.76167e-63
Mndal	1.01889e-67	0.364427	0.677	0.246	2.05795e-63
AC160336.1	1.0584e-67	0.607497	0.805	0.496	2.13775e-63
Crot	1.33933e-67	-0.432946	0.688	0.882	2.70518e-63
Adrb2	2.5173e-67	0.564245	0.853	0.597	5.08445e-63
Plac8	3.67758e-67	1.03822	0.995	0.957	7.42798e-63
Pkp3	4.59171e-67	0.4249	0.926	0.877	9.27433e-63
Kif1b	5.34187e-67	-0.3712	0.612	0.868	1.07895e-62
Cxcl3	6.5448e-67	0.723838	0.282	0	1.32192e-62
Gnai2	1.45562e-66	-0.351437	0.921	0.992	2.94005e-62
Il1a	1.93965e-66	0.6124	0.799	0.447	3.91771e-62
Anxa1	6.90492e-66	0.71879	0.987	0.944	1.39466e-61
Tmem50a	7.62224e-66	-0.350925	0.769	0.94	1.53954e-61
Nfe2l3	1.12389e-65	-0.392043	0.456	0.754	2.27004e-61
Skp1a	2.56409e-65	-0.366081	0.848	0.968	5.17895e-61
Apoe	2.66119e-65	0.519452	0.916	0.732	5.37508e-61
Cox5b	2.91486e-65	0.335083	0.967	0.965	5.88744e-61
Galnt3	6.66736e-65	-0.39113	0.946	0.992	1.34667e-60
Rb1cc1	6.89975e-65	-0.373628	0.794	0.964	1.39361e-60
Rps2	1.41569e-64	0.567596	1	0.99	2.85941e-60
Enpp3	1.55876e-64	-0.452166	0.937	0.994	3.14838e-60
Uqcrb	4.25793e-64	0.344786	0.989	0.99	8.60018e-60
Syne2	6.94102e-64	-0.379221	0.537	0.854	1.40195e-59
Gpha2	7.35784e-64	0.436378	0.843	0.507	1.48614e-59
Hook3	9.12325e-64	-0.398953	0.77	0.933	1.84271e-59
Cox6a1	1.23143e-63	-0.348894	0.862	0.971	2.48725e-59
Carhsp1	1.28018e-63	0.304335	0.693	0.307	2.58571e-59
Atp5j	1.46058e-63	0.35212	0.979	0.985	2.95009e-59
Purb	2.31832e-63	-0.384533	0.808	0.952	4.68254e-59
Csde1	7.09973e-63	-0.456766	0.829	0.917	1.434e-58
Tuba4a	7.51754e-63	0.360398	0.824	0.627	1.51839e-58
Avpi1	1.70049e-62	0.536483	0.93	0.824	3.43464e-58
Mif	2.772e-62	0.433599	0.838	0.57	5.59888e-58
Atp6ap2	5.72172e-62	-0.402552	0.964	0.996	1.15567e-57
Dazap2	7.76326e-62	-0.334027	0.938	0.994	1.56802e-57
Rtn3	8.08928e-62	-0.335281	0.827	0.982	1.63387e-57
mt-Nd5	2.73398e-61	-0.364219	0.968	0.994	5.5221e-57
Ccdc12	3.59055e-61	0.5305	0.973	0.901	7.25219e-57
Dsg1a	8.52028e-61	-0.582008	0.368	0.692	1.72093e-56
Jund	2.65875e-60	-0.494005	1	1	5.37015e-56
Lgals3	6.56045e-60	0.442754	1	1	1.32508e-55
Sec62	7.72877e-60	-0.33436	0.851	0.968	1.56106e-55
Bace2	1.13713e-59	-0.399527	0.775	0.971	2.29677e-55
Pon2	2.2102e-59	-0.347481	0.842	0.976	4.46417e-55
Rtp4	2.68194e-59	0.400307	0.71	0.284	5.41698e-55
Atrx	3.32521e-59	-0.35636	0.499	0.797	6.71626e-55
Adm	4.82843e-59	0.724505	0.634	0.262	9.75247e-55
Rnd3	6.23685e-59	0.652109	0.99	0.965	1.25972e-54
Cidea	7.64911e-59	0.382589	0.552	0.144	1.54497e-54
Retreg1	8.658e-59	-0.429794	0.575	0.884	1.74874e-54
Dsc3	1.22194e-58	-0.484292	0.569	0.833	2.46807e-54
Rps23	7.98208e-58	0.44313	1	0.985	1.61222e-53
Arf6	1.02227e-57	0.336004	0.93	0.887	2.06478e-53
Klf4	1.77821e-57	0.472153	0.997	0.999	3.59163e-53
Map1lc3a	2.21953e-57	-0.476075	0.921	0.986	4.48301e-53
Sprr2f	2.60446e-57	0.800852	0.339	0.025	5.26049e-53
Esd	3.73948e-57	0.329172	0.891	0.808	7.55301e-53
Slc17a5	4.1816e-57	-0.258537	0.22	0.618	8.44599e-53
Ermp1	5.81955e-57	-0.387022	0.599	0.839	1.17543e-52
Pmm1	8.58633e-57	-0.432257	0.906	0.999	1.73427e-52
Gpx1	9.93862e-57	-0.487822	0.918	0.973	2.0074e-52
Myof	1.30807e-56	-0.387064	0.52	0.783	2.64204e-52
BC100530	1.56972e-56	0.457254	1	1	3.17053e-52
Shroom3	2.26081e-56	0.589137	0.772	0.573	4.56639e-52
Pkm	4.88829e-56	0.363268	0.926	0.835	9.87337e-52
Dnajc21	5.04153e-56	-0.552568	0.77	0.954	1.01829e-51
Ostf1	6.20189e-56	-0.270771	0.989	1	1.25266e-51
mt-Nd4l	1.36629e-55	-0.333476	0.582	0.873	2.75963e-51
H2-D1	1.56034e-55	0.50742	0.998	0.997	3.15158e-51
Sdf4	1.73104e-55	-0.305387	0.713	0.95	3.49635e-51
Oxct1	4.26337e-55	-0.341533	0.843	0.985	8.61116e-51
Ddx6	5.39198e-55	-0.32315	0.683	0.916	1.08907e-50
Emp2	6.58965e-55	-0.395998	0.983	0.999	1.33098e-50
Wfdc18	9.75041e-55	0.381666	0.396	0.063	1.96939e-50
Rpl38	1.93064e-54	0.447348	0.99	0.971	3.8995e-50
Gsk3b	2.64803e-54	-0.437783	0.959	0.996	5.34849e-50
H2-T22	3.98292e-54	0.41293	0.837	0.692	8.0447e-50
Cracr2b	1.6017e-53	-0.361439	0.426	0.746	3.23511e-49
Ifngr1	1.07307e-52	0.375238	0.937	0.866	2.16738e-48
Ttc36	1.07368e-52	-0.312881	0.189	0.574	2.16862e-48
Rhob	1.12654e-52	-0.595757	0.937	0.99	2.27539e-48
Ucp2	1.78073e-52	-0.484727	0.884	0.958	3.59671e-48
Hnrnpu	2.97391e-52	-0.331575	0.873	0.955	6.00671e-48
Epha4	3.22117e-52	-0.371198	0.719	0.923	6.50611e-48
Rnf10	4.15015e-52	-0.32418	0.884	0.968	8.38248e-48
Ndufb7	4.55441e-52	0.272566	0.929	0.931	9.19899e-48
Arpp19	5.89568e-52	0.290126	0.986	0.987	1.19081e-47
Nr2f2	6.74273e-52	-0.376066	0.694	0.892	1.3619e-47
Pycard	6.78951e-52	0.600965	0.957	0.898	1.37135e-47
Arhgap5	7.93482e-52	-0.358631	0.702	0.85	1.60268e-47
Kif5b	8.56087e-52	-0.421363	0.884	0.971	1.72912e-47
Rpl19	1.7254e-51	0.375226	0.998	0.997	3.48496e-47
Babam2	1.8289e-51	-0.2667	0.563	0.859	3.69401e-47
Emp1	2.30057e-51	-0.333413	1	1	4.64669e-47
Ccser2	2.35767e-51	-0.296618	0.491	0.815	4.76202e-47
Krcc1	3.46716e-51	-0.320289	0.873	0.986	7.00298e-47
Cdc42	5.46132e-51	-0.254497	0.989	0.999	1.10308e-46
Ppp1r12a	5.81428e-51	-0.359584	0.927	0.996	1.17437e-46
Gsto1	6.03434e-51	-0.259061	1	1	1.21882e-46
Rpl14	1.51506e-50	0.452735	0.997	0.975	3.06013e-46
Suds3	1.72042e-50	-0.32777	0.8	0.951	3.47491e-46
Arhgef12	1.83187e-50	-0.33044	0.713	0.912	3.70001e-46
Ktn1	2.77645e-50	-0.338385	0.753	0.931	5.60788e-46
Huwe1	4.34566e-50	-0.323215	0.815	0.952	8.77737e-46
Rplp1	4.48988e-50	0.359909	1	1	9.06866e-46
Gpx4	4.75602e-50	-0.310425	0.941	0.976	9.60622e-46
Ube2b	5.70762e-50	-0.318859	0.97	0.997	1.15283e-45
Ubr3	6.97687e-50	-0.252919	0.382	0.717	1.40919e-45
Slk	7.45219e-50	-0.292142	0.987	1	1.50519e-45
Sh3d19	1.05988e-49	-0.333853	0.601	0.853	2.14075e-45
Stub1	1.0888e-49	-0.291427	0.704	0.909	2.19916e-45
Gyg	1.12667e-49	-0.293699	0.387	0.692	2.27566e-45
Tm4sf1	1.23686e-49	0.258024	0.307	0.027	2.4982e-45
Ppbp	1.30969e-49	0.475929	0.269	0.013	2.64531e-45
Sptbn1	1.5145e-49	-0.374323	0.7	0.864	3.05899e-45
Cmpk1	1.96238e-49	-0.316165	0.959	0.996	3.96362e-45
Apc	2.69166e-49	-0.266358	0.441	0.752	5.43662e-45
Serinc3	3.19757e-49	-0.300718	0.567	0.856	6.45846e-45
Hspb1	3.61162e-49	-0.511624	0.971	0.999	7.29475e-45
Ppib	4.17256e-49	0.301803	0.975	0.987	8.42774e-45
Ypel3	5.82861e-49	-0.340543	0.891	0.973	1.17726e-44
Jpt1	7.03041e-49	0.336972	0.878	0.815	1.42e-44
Tspo	1.08476e-48	0.386264	0.9	0.685	2.191e-44
Taok3	1.1919e-48	-0.306812	0.943	0.996	2.4074e-44
Pea15a	1.5125e-48	-0.299186	0.632	0.859	3.05494e-44
Etnk1	1.59371e-48	-0.293919	0.507	0.801	3.21898e-44
Klk11	1.70793e-48	0.439718	0.704	0.366	3.44968e-44
Mxd4	1.73159e-48	-0.286338	0.487	0.797	3.49747e-44
Serpinb3a	2.55214e-48	1.02999	0.754	0.377	5.1548e-44
Zfp185	3.12062e-48	-0.301938	0.951	0.993	6.30304e-44
Cdc42ep3	3.43398e-48	0.630178	0.895	0.828	6.93594e-44
Snrpf	3.67931e-48	0.335434	0.818	0.58	7.43146e-44
Hnrnpf	3.8996e-48	-0.311944	0.946	0.994	7.87642e-44
Nupr1	4.2789e-48	0.402672	0.718	0.343	8.64252e-44
mt-Nd2	1.15718e-47	-0.424523	0.975	0.997	2.33726e-43
Mpzl2	1.42824e-47	-0.448539	0.84	0.913	2.88475e-43
Dcxr	1.68494e-47	-0.348951	0.577	0.84	3.40325e-43
Rpl27	1.73508e-47	0.332094	0.983	0.95	3.50451e-43
Wdr26	1.89296e-47	-0.346033	0.949	0.997	3.82341e-43
Pdcd4	2.07493e-47	-0.436452	0.675	0.854	4.19095e-43
Rab11b	2.13186e-47	-0.269405	0.8	0.929	4.30593e-43
Ybx3	2.62102e-47	-0.441175	0.975	0.985	5.29393e-43
Ccnd2	2.69995e-47	-0.536746	0.448	0.681	5.45335e-43
Hectd1	2.90269e-47	-0.321339	0.807	0.95	5.86286e-43
Cst3	3.10465e-47	0.276724	0.916	0.842	6.27077e-43
Rps29	3.90019e-47	0.372311	1	0.99	7.8776e-43
Hlf	4.96908e-47	-0.308547	0.35	0.644	1.00365e-42
Pon3	1.87899e-46	-0.283698	0.566	0.849	3.79518e-42
Diaph1	2.77361e-46	-0.317437	0.908	0.964	5.60213e-42
Rpl36	3.36157e-46	0.372803	0.989	0.982	6.78971e-42
Commd1	4.17329e-46	0.268409	0.753	0.543	8.42921e-42
Tmem50b	4.6812e-46	-0.304751	0.799	0.959	9.45509e-42
Golgb1	6.53668e-46	-0.311647	0.772	0.934	1.32028e-41
Ddx60	7.90273e-46	-0.496404	0.664	0.87	1.59619e-41
Morf4l1	8.41647e-46	-0.317529	0.873	0.959	1.69996e-41
Cd24a	1.07948e-45	0.488475	0.976	0.894	2.18034e-41
Uaca	1.14137e-45	-0.397231	0.981	0.999	2.30533e-41
Oasl1	1.65171e-45	0.521927	0.862	0.595	3.33611e-41
2010107E04Rik	1.76099e-45	0.259101	0.873	0.845	3.55685e-41
Esrp1	1.91476e-45	-0.311837	0.605	0.812	3.86743e-41
Tprg	2.24986e-45	0.341159	0.908	0.861	4.54427e-41
Fut9	2.29237e-45	-0.38216	0.55	0.777	4.63014e-41
Stfa3	3.42095e-45	0.327808	0.609	0.27	6.90963e-41
S100a3	3.67004e-45	0.409494	0.783	0.545	7.41275e-41
Cds1	3.86352e-45	-0.288711	0.683	0.878	7.80353e-41
Slc5a8	3.93457e-45	-0.336275	0.799	0.944	7.94705e-41
S100a14	4.3136e-45	0.309093	1	1	8.7126e-41
Tprgl	4.64578e-45	-0.290846	0.729	0.92	9.38354e-41
Gpr87	7.35513e-45	0.306119	0.933	0.843	1.48559e-40
Ywhae	1.04398e-44	-0.315127	0.91	0.983	2.10862e-40
Metrnl	1.05687e-44	0.346098	0.945	0.913	2.13466e-40
Ube2h	1.07152e-44	-0.332296	0.821	0.951	2.16427e-40
Akap9	1.15441e-44	-0.377824	0.694	0.861	2.33168e-40
Bri3	1.48695e-44	-0.352712	0.979	0.997	3.00335e-40
Gng5	2.2538e-44	0.270639	0.997	0.999	4.55223e-40
Rpl8	3.15207e-44	0.431615	0.997	0.972	6.36656e-40
Erbin	4.19768e-44	-0.29013	0.805	0.934	8.47847e-40
Psmb3	5.10344e-44	0.268034	0.94	0.957	1.03079e-39
Ppa1	5.7555e-44	0.272991	0.658	0.371	1.1625e-39
Rpl29	7.11726e-44	0.390474	0.984	0.964	1.43754e-39
Rnf13	7.84081e-44	-0.261501	0.509	0.777	1.58369e-39
Rps20	1.02752e-43	0.375839	0.998	0.994	2.07538e-39
Car5b	1.28325e-43	-0.347568	0.815	0.937	2.59191e-39
Kpna4	2.32873e-43	-0.254986	0.507	0.789	4.70356e-39
Fuom	2.37104e-43	0.353129	0.781	0.661	4.78904e-39
Pcm1	3.21981e-43	-0.259861	0.412	0.689	6.50337e-39
Sorl1	3.46066e-43	-0.34349	0.64	0.779	6.98984e-39
Lxn	3.65874e-43	0.26887	0.737	0.511	7.38992e-39
Erich5	4.26279e-43	-0.264667	0.268	0.538	8.60999e-39
Chmp5	6.97195e-43	-0.252327	0.905	0.993	1.40819e-38
Mcub	7.30086e-43	0.355273	0.658	0.332	1.47463e-38
Hnrnpk	7.96847e-43	-0.283723	0.927	0.979	1.60947e-38
Polr2f	8.17034e-43	0.386052	0.908	0.828	1.65024e-38
Mknk2	8.73715e-43	-0.316437	0.764	0.927	1.76473e-38
Tmsb10	8.99934e-43	0.434659	0.946	0.829	1.81769e-38
Nfkbia	9.32809e-43	0.800585	0.946	0.86	1.88409e-38
Dag1	1.05988e-42	-0.257971	0.48	0.773	2.14075e-38
Zmynd11	1.07072e-42	-0.273982	0.693	0.898	2.16264e-38
Eif4ebp1	1.08935e-42	0.285395	0.689	0.408	2.20027e-38
Galnt4	1.11601e-42	-0.274601	0.379	0.665	2.25412e-38
Pcyt1a	1.11764e-42	-0.301191	0.759	0.943	2.2574e-38
Fam120a	1.11965e-42	-0.295018	0.751	0.929	2.26146e-38
Srsf5	1.45245e-42	-0.268184	0.971	1	2.93366e-38
mt-Nd3	2.10264e-42	-0.389713	0.859	0.955	4.24691e-38
Rab14	2.55474e-42	-0.270612	0.924	0.986	5.16006e-38
Wnk1	2.87215e-42	-0.308273	0.756	0.923	5.80117e-38
Rnf152	3.75811e-42	-0.316031	0.818	0.952	7.59064e-38
Bcap31	3.9167e-42	-0.290301	0.827	0.966	7.91096e-38
Anxa3	5.43e-42	0.566909	0.9	0.709	1.09675e-37
Urah	5.49784e-42	0.484777	0.914	0.836	1.11045e-37
Ezr	6.40574e-42	-0.315229	0.945	0.994	1.29383e-37
Hspa8	7.80466e-42	0.321685	0.921	0.804	1.57638e-37
Trim29	7.97913e-42	-0.434924	0.96	0.989	1.61162e-37
Pbp2	1.16337e-41	0.478443	0.791	0.552	2.34977e-37
Uba52	1.26669e-41	-0.264391	0.572	0.8	2.55846e-37
Chmp4b	1.29503e-41	-0.319289	0.964	0.999	2.61569e-37
Ifi47	1.96443e-41	0.424035	0.742	0.378	3.96775e-37
Iqgap1	2.58593e-41	-0.333349	0.937	0.979	5.22306e-37
Krt19	2.81202e-41	0.611975	0.987	0.945	5.67973e-37
Atp5k	3.42828e-41	0.290797	0.932	0.917	6.92445e-37
Akr1b7	4.05924e-41	-0.382663	0.911	0.996	8.19885e-37
0610012G03Rik	4.2525e-41	0.319014	0.77	0.616	8.58919e-37
Tmed10	4.74094e-41	-0.264665	0.905	0.983	9.57574e-37
Serpinb11	7.28067e-41	-0.30633	0.975	0.996	1.47055e-36
Rpl13	7.715e-41	0.431105	0.998	0.996	1.55828e-36
Tmem123	8.90829e-41	-0.264368	0.477	0.739	1.7993e-36
Rpl27a	9.14376e-41	0.369054	1	0.999	1.84686e-36
Eif4g2	1.111e-40	-0.377177	0.959	0.976	2.244e-36
Prdm1	1.69065e-40	0.503561	0.946	0.847	3.41477e-36
Insig2	2.21456e-40	-0.27909	0.739	0.929	4.47298e-36
Crybg1	2.44808e-40	-0.277781	0.713	0.912	4.94464e-36
Nfkbiz	2.94842e-40	0.539743	0.987	0.913	5.95522e-36
Pof1b	3.41962e-40	-0.276345	0.894	0.979	6.90695e-36
Mtdh	7.77541e-40	-0.279838	0.661	0.861	1.57048e-35
Atp6v1a	1.08844e-39	-0.274128	0.639	0.861	2.19844e-35
Nckap1	1.65108e-39	-0.275573	0.67	0.887	3.33486e-35
Eif3a	2.00976e-39	-0.287927	0.775	0.922	4.05932e-35
Scpep1	2.21158e-39	-0.265408	0.428	0.737	4.46695e-35
Cpne8	3.3893e-39	-0.267591	0.697	0.891	6.84572e-35
Fam46b	6.12939e-39	-0.319524	0.837	0.957	1.23801e-34
Znrf2	1.16941e-38	-0.27045	0.902	0.983	2.36198e-34
Rnpep	1.21431e-38	0.273431	0.96	0.954	2.45266e-34
Srpr	1.27159e-38	-0.254652	0.656	0.888	2.56836e-34
Eif1ax	1.51155e-38	0.254672	0.713	0.465	3.05304e-34
Stfa1	1.62018e-38	0.556513	0.808	0.654	3.27245e-34
Ly6g6c	1.66672e-38	-0.507142	0.474	0.793	3.36645e-34
Fgfr1op2	1.75674e-38	-0.250659	0.792	0.938	3.54826e-34
Mxd1	1.78548e-38	0.417994	0.994	0.996	3.60631e-34
Pak2	2.45609e-38	-0.275094	0.821	0.962	4.96082e-34
Rps27l	2.65197e-38	0.313651	0.964	0.899	5.35646e-34
Echdc1	3.95343e-38	-0.379261	0.591	0.738	7.98513e-34
Phf11d	4.56985e-38	0.315045	0.739	0.515	9.23018e-34
Mia2	5.92787e-38	-0.286867	0.823	0.941	1.19731e-33
Scaf11	9.11078e-38	-0.257517	0.672	0.88	1.8402e-33
Klk10	9.66668e-38	0.342762	0.357	0.091	1.95248e-33
Ltf	1.05276e-37	0.612463	0.539	0.214	2.12636e-33
Sned1	1.14907e-37	-0.354654	0.518	0.786	2.32089e-33
Zfp91	1.16281e-37	-0.265952	0.731	0.888	2.34865e-33
Etfb	1.74311e-37	0.254489	0.884	0.84	3.52072e-33
Ldha	1.81437e-37	0.333583	0.93	0.889	3.66467e-33
Crb3	3.01911e-37	0.256918	0.906	0.874	6.09801e-33
Midn	3.22859e-37	-0.494775	0.865	0.969	6.5211e-33
Myl12a	3.64804e-37	-0.424746	0.992	1	7.36832e-33
Mylip	3.69003e-37	-0.272838	0.38	0.662	7.45312e-33
Arap2	3.9838e-37	-0.281205	0.807	0.922	8.04647e-33
Rpl9	4.30018e-37	0.305613	0.998	0.999	8.6855e-33
Pla2g4a	4.36152e-37	-0.260116	0.632	0.831	8.8094e-33
Atp5g1	4.38358e-37	0.337284	0.946	0.892	8.85396e-33
Kif21a	5.24929e-37	-0.351065	0.764	0.852	1.06025e-32
Scp2	8.87946e-37	-0.312089	0.943	0.987	1.79347e-32
Tjp1	1.11515e-36	-0.374164	0.918	0.972	2.25238e-32
Adh1	1.13192e-36	-0.526525	0.948	0.969	2.28625e-32
Krt80	1.41873e-36	-0.297315	0.978	0.997	2.86555e-32
Utrn	3.0021e-36	-0.272239	0.507	0.699	6.06365e-32
Serpinb1a	3.02649e-36	0.451157	0.906	0.861	6.1129e-32
Dnajb6	3.05977e-36	-0.252553	0.929	0.989	6.18012e-32
Magi3	3.88303e-36	-0.341069	0.642	0.85	7.84294e-32
Spink5	5.71736e-36	0.618828	0.694	0.493	1.15479e-31
Ubl3	5.84953e-36	-0.260225	0.832	0.968	1.18149e-31
Fndc3a	6.03811e-36	-0.431468	0.843	0.945	1.21958e-31
Blvrb	6.81832e-36	0.25347	0.894	0.849	1.37716e-31
Tmcc3	7.24222e-36	0.45165	0.693	0.576	1.46278e-31
Rap2b	7.44494e-36	0.416199	0.674	0.473	1.50373e-31
Psmb2	7.59715e-36	0.268968	0.957	0.961	1.53447e-31
Tecr	9.76615e-36	-0.278267	0.838	0.954	1.97257e-31
Hspe1	1.02103e-35	0.275324	0.729	0.464	2.06228e-31
Prom1	1.55955e-35	-0.312812	0.523	0.702	3.14997e-31
Txndc17	1.72522e-35	0.29507	0.967	0.943	3.48461e-31
Parm1	2.05244e-35	0.303557	0.861	0.668	4.14552e-31
Cgnl1	2.39929e-35	-0.253484	0.887	0.989	4.84608e-31
Abcd3	2.64208e-35	-0.293162	0.49	0.71	5.33647e-31
Rpsa	3.09215e-35	0.383829	0.997	0.972	6.24552e-31
St8sia6	3.62067e-35	-0.316002	0.661	0.811	7.31304e-31
St14	4.28046e-35	0.259238	0.849	0.766	8.64567e-31
Rpl6	4.38092e-35	0.333938	0.995	0.99	8.84858e-31
Cmas	4.48319e-35	-0.445381	0.959	0.989	9.05515e-31
Uqcr11	5.89977e-35	0.277622	0.949	0.917	1.19164e-30
Kazn	6.66409e-35	-0.315705	0.504	0.741	1.34601e-30
Dusp5	7.82257e-35	0.456096	0.987	0.931	1.58e-30
Thrap3	8.37764e-35	-0.260235	0.669	0.849	1.69212e-30
Rps28	9.33746e-35	0.320651	0.992	0.973	1.88598e-30
Eif4g1	1.06363e-34	-0.291314	0.739	0.894	2.14831e-30
Higd2a	1.211e-34	-0.25453	0.716	0.877	2.44597e-30
Eif2s2	1.25723e-34	0.28124	0.954	0.923	2.53935e-30
Wipi1	2.50471e-34	-0.322416	0.521	0.735	5.05902e-30
Csrp1	3.56346e-34	0.372143	0.661	0.349	7.19748e-30
Gpcpd1	5.47926e-34	-0.551646	0.895	0.966	1.1067e-29
Gapdh	5.84727e-34	0.305282	0.978	0.979	1.18103e-29
Acpp	6.407e-34	-0.284268	0.58	0.817	1.29409e-29
Camk1d	9.34054e-34	-0.255016	0.68	0.835	1.8866e-29
Tpi1	1.28466e-33	0.267683	0.932	0.863	2.59476e-29
Cxcl1	1.29996e-33	0.251492	0.216	0.018	2.62566e-29
Uchl3	1.6359e-33	0.277425	0.769	0.557	3.30419e-29
Itpr2	1.87071e-33	-0.26349	0.631	0.789	3.77846e-29
Hmgn1	2.20728e-33	-0.422541	0.796	0.842	4.45826e-29
Cops6	2.79806e-33	0.262364	0.842	0.84	5.65151e-29
AY036118	2.93208e-33	0.2929	0.99	0.931	5.92221e-29
Grhl1	3.42304e-33	-0.258529	0.783	0.919	6.91385e-29
Mtch1	3.50324e-33	-0.285908	0.721	0.88	7.07584e-29
Rps11	3.56205e-33	0.300904	0.998	0.996	7.19464e-29
Ccdc51	3.60132e-33	0.431586	0.884	0.689	7.27394e-29
Atp6v0a1	3.79526e-33	-0.272246	0.659	0.846	7.66567e-29
Ppfibp1	4.11305e-33	-0.25518	0.664	0.853	8.30754e-29
Elf3	4.55467e-33	0.315431	1	1	9.19952e-29
Slc1a1	6.89345e-33	0.389882	0.899	0.884	1.39234e-28
Lamp2	7.49557e-33	-0.279285	0.848	0.938	1.51396e-28
Folr1	8.40652e-33	-0.322745	0.735	0.936	1.69795e-28
Scin	1.18543e-32	-0.287909	0.659	0.867	2.39434e-28
Mxra7	1.22549e-32	-0.252166	0.369	0.602	2.47525e-28
Trim15	1.44095e-32	0.351428	0.463	0.171	2.91042e-28
Csta1	1.76405e-32	0.394202	0.994	0.983	3.56303e-28
Dynlt3	2.24114e-32	-0.290354	0.664	0.805	4.52666e-28
Fxyd3	3.9114e-32	0.400196	0.979	0.944	7.90025e-28
H1f0	4.24865e-32	0.408215	0.802	0.633	8.58142e-28
App	5.51209e-32	-0.256455	0.761	0.912	1.11333e-27
H60c	6.90911e-32	-0.50271	0.824	0.861	1.3955e-27
Rpl41	8.99039e-32	0.264303	1	1	1.81588e-27
Etl4	1.73285e-31	-0.257598	0.758	0.906	3.50002e-27
Slurp1	2.90601e-31	-0.576203	0.96	0.997	5.86955e-27
Cdkn2b	3.4323e-31	0.291067	0.932	0.913	6.93256e-27
Apobec1	3.77253e-31	0.261986	0.656	0.338	7.61975e-27
Hs3st1	4.48922e-31	0.384159	0.433	0.171	9.06733e-27
Tet3	5.03999e-31	-0.252256	0.696	0.849	1.01798e-26
Cox7a2l	9.01361e-31	-0.274864	0.746	0.887	1.82057e-26
Rnf39	1.33129e-30	-0.322365	0.607	0.796	2.68893e-26
Vdac1	1.61896e-30	-0.300554	0.842	0.934	3.26998e-26
Csnk1a1	1.79661e-30	-0.266883	0.914	0.968	3.62879e-26
Krt13	1.87828e-30	0.504059	1	1	3.79375e-26
Rps17	2.13257e-30	0.30592	1	0.99	4.30737e-26
Hist1h1e	2.66138e-30	0.256067	0.556	0.318	5.37545e-26
Gbp4	2.66978e-30	0.417171	0.36	0.102	5.39241e-26
Sppl2a	5.25056e-30	-0.282593	0.653	0.85	1.06051e-25
Pdcd5	6.92196e-30	0.256568	0.854	0.746	1.3981e-25
Gcc2	1.67501e-29	-0.267489	0.753	0.915	3.38319e-25
Nabp1	1.76278e-29	-0.374803	0.783	0.912	3.56047e-25
Aldh3b2	2.04252e-29	0.250557	0.932	0.927	4.12548e-25
Tmem248	2.61711e-29	-0.371728	0.862	0.955	5.28604e-25
Capsl	2.8445e-29	-0.268337	0.357	0.618	5.74532e-25
Serpinb2	3.22576e-29	0.34571	0.361	0.108	6.5154e-25
Ifi204	4.30735e-29	0.27232	0.946	0.901	8.69998e-25
Ifitm1	4.4572e-29	0.368468	1	1	9.00264e-25
S100a10	5.36533e-29	0.31997	1	1	1.08369e-24
Ndufa4	5.90274e-29	0.409145	0.998	0.996	1.19224e-24
Gm2a	6.56047e-29	-0.268415	0.456	0.699	1.32508e-24
Hsbp1l1	7.09615e-29	-0.32185	0.648	0.831	1.43328e-24
Mbp	9.91596e-29	-0.250336	0.84	0.959	2.00282e-24
Lasp1	1.11124e-28	-0.250702	0.824	0.944	2.24448e-24
Liph	1.70152e-28	-0.252298	0.708	0.888	3.43673e-24
Clic1	4.67391e-28	0.314813	0.998	0.987	9.44037e-24
Rpl31	1.05833e-27	0.284483	0.989	0.951	2.13761e-23
Adh6a	1.12212e-27	0.574963	0.865	0.776	2.26646e-23
Adgrf1	1.2059e-27	-0.435308	0.677	0.884	2.43568e-23
Map4	1.48506e-27	-0.299691	0.891	0.952	2.99952e-23
Tubb2b	1.8105e-27	0.304336	0.792	0.592	3.65685e-23
Rpl7a	2.77238e-27	0.277971	0.989	0.979	5.59966e-23
Psmb9	4.22198e-27	0.269094	0.851	0.763	8.52756e-23
Rps27a	6.09437e-27	0.280519	1	0.996	1.23094e-22
Cbx4	6.99949e-27	-0.261155	0.71	0.846	1.41376e-22
Slpi	2.55721e-26	-0.486632	0.498	0.751	5.16505e-22
Ier3	3.1499e-26	-0.529063	0.981	0.997	6.36217e-22
mt-Nd1	3.98815e-26	-0.282627	0.984	1	8.05526e-22
Calr	4.20052e-26	0.258625	0.986	0.997	8.48421e-22
Dsp	4.43433e-26	-0.432339	0.951	0.976	8.95646e-22
Plet1	9.25072e-26	0.286922	0.997	0.997	1.86846e-21
Plaur	1.07171e-25	0.270781	0.509	0.231	2.16463e-21
Paqr5	3.70467e-25	-0.280163	0.775	0.817	7.48268e-21
Rab27b	1.66618e-24	-0.281718	0.754	0.818	3.36535e-20
Odc1	2.2981e-24	0.348786	0.851	0.762	4.6417e-20
Nfkb1	2.52772e-24	0.261029	0.742	0.633	5.10549e-20
Tacstd2	2.55767e-24	-0.344658	0.987	0.997	5.16597e-20
Pglyrp1	2.86004e-24	-0.36502	1	0.999	5.77671e-20
Tcf20	3.53172e-24	-0.261404	0.788	0.91	7.13337e-20
Defb1	3.67044e-24	-0.287098	0.992	0.996	7.41356e-20
Trim2	5.46477e-24	-0.252086	0.83	0.888	1.10377e-19
Pfn1	5.83569e-24	0.266512	0.992	0.996	1.17869e-19
Rps16	6.12388e-24	0.267413	0.997	0.994	1.2369e-19
Scd2	7.03937e-24	-0.387203	0.726	0.805	1.42181e-19
Prdx1	7.52383e-24	-0.28958	0.964	0.989	1.51966e-19
Calm1	7.92538e-24	0.28702	0.979	0.959	1.60077e-19
Dbi	1.29526e-23	0.307763	0.926	0.878	2.61616e-19
Crybg2	2.43726e-23	0.254617	0.916	0.854	4.92278e-19
Bhlhe40	3.11096e-23	0.483223	0.878	0.758	6.28352e-19
Rps6	3.16336e-23	0.282139	0.984	0.971	6.38936e-19
Clca4a	3.7953e-23	-0.318138	0.361	0.567	7.66575e-19
Tubb2a	6.02916e-23	0.26028	0.748	0.654	1.21777e-18
Egr1	7.24551e-23	-0.567917	0.827	0.917	1.46345e-18
Kctd14	7.56691e-23	0.323513	0.331	0.112	1.52836e-18
Rps3	9.28462e-23	0.263924	0.997	0.983	1.87531e-18
Smox	1.02212e-22	0.252098	0.949	0.882	2.06449e-18
Alox12e	2.05786e-22	-0.457838	0.45	0.37	4.15646e-18
Rgcc	2.08557e-22	-0.306901	0.138	0.353	4.21244e-18
Sap18	5.07962e-22	-0.388541	0.894	0.958	1.02598e-17
Gm14137	6.16919e-22	0.271237	0.924	0.849	1.24605e-17
Cyr61	1.30668e-21	0.563269	0.675	0.493	2.63923e-17
Pim1	1.34858e-21	0.315637	0.997	0.996	2.72385e-17
Nrarp	2.01487e-21	-0.364264	0.626	0.655	4.06963e-17
Plpp1	2.03376e-21	-0.506117	0.496	0.718	4.10778e-17
Areg	2.86348e-21	0.737616	0.873	0.723	5.78366e-17
Plk2	3.51663e-21	0.315423	0.956	0.919	7.1029e-17
Cpeb4	3.64986e-21	-0.253647	0.914	0.975	7.37198e-17
Psmb8	4.65368e-21	0.339048	0.968	0.982	9.3995e-17
Serpinb5	5.26577e-21	0.302215	0.895	0.755	1.06358e-16
Krt78	8.22806e-21	-0.375233	0.517	0.711	1.6619e-16
Slfn2	9.25179e-21	0.30061	0.596	0.496	1.86868e-16
Cited4	9.41088e-21	-0.251871	0.461	0.669	1.90081e-16
Krt6a	9.74887e-21	0.314274	1	0.999	1.96908e-16
Pcolce	2.1575e-20	-0.265326	0.412	0.646	4.35773e-16
Ablim1	1.10926e-19	-0.260679	0.956	0.976	2.24048e-15
Slc13a2	1.26523e-19	-0.394207	0.517	0.711	2.55551e-15
Zfp750	1.74198e-19	0.336879	0.924	0.902	3.51844e-15
Slc15a2	2.03271e-19	-0.251961	0.518	0.577	4.10566e-15
Hist1h1c	2.03994e-19	0.315387	0.96	0.896	4.12028e-15
Fam84a	3.86148e-19	-0.463692	0.926	0.971	7.79941e-15
Rnh1	3.99662e-19	0.321687	0.962	0.892	8.07237e-15
Acsl1	4.65416e-19	-0.290633	0.887	0.917	9.40048e-15
Eps8	5.11332e-19	0.274365	0.946	0.93	1.03279e-14
Fos	7.86313e-19	-0.448379	0.973	0.997	1.58819e-14
Gadd45g	9.07951e-19	0.465508	0.59	0.384	1.83388e-14
Gm26522	1.11895e-18	-0.346694	0.184	0.368	2.26005e-14
Cldn1	1.40819e-18	0.318742	0.513	0.339	2.84426e-14
Olfm4	5.29636e-18	-0.390931	0.325	0.536	1.06976e-13
Alox15	1.39999e-17	0.495169	0.365	0.161	2.82771e-13
Errfi1	1.42241e-17	0.330936	0.971	0.947	2.87297e-13
Cldnd1	1.72931e-17	-0.280382	0.895	0.961	3.49287e-13
Slc38a2	2.86882e-17	0.455389	0.843	0.714	5.79444e-13
Spns2	3.19886e-17	-0.319692	0.851	0.957	6.46106e-13
Dap	5.22904e-17	-0.362689	0.851	0.943	1.05616e-12
Cavin3	6.24189e-17	0.360444	0.862	0.773	1.26074e-12
Rps12	6.62895e-17	0.251225	1	1	1.33891e-12
Slc16a11	1.17271e-16	-0.383053	0.865	0.958	2.36865e-12
Irf7	1.79076e-16	0.26329	0.83	0.689	3.61698e-12
Cpeb2	1.85696e-16	0.267706	0.932	0.881	3.75069e-12
Dtx3l	2.38793e-16	-0.269864	0.666	0.804	4.82315e-12
Luzp1	4.26975e-16	0.257729	0.748	0.664	8.62404e-12
Dynll1	5.74871e-16	0.363818	0.994	0.993	1.16112e-11
Krt15	6.26525e-16	0.341595	1	0.999	1.26546e-11
Prss23	9.35955e-16	-0.378844	0.886	0.926	1.89044e-11
Pla2g16	9.91134e-16	-0.312295	0.911	0.982	2.00189e-11
Phlda1	1.61913e-15	0.292212	1	0.999	3.27033e-11
Hk2	2.18098e-15	0.360666	0.456	0.289	4.40514e-11
Coro1b	4.14905e-15	-0.257105	0.892	0.945	8.38026e-11
Krt75	5.32408e-15	-0.565501	0.187	0.354	1.07536e-10
Ctsc	6.76322e-15	-0.289056	0.835	0.808	1.36603e-10
Dsg3	9.84635e-15	0.310691	0.8	0.713	1.98877e-10
Bcas1	1.09529e-14	-0.256415	0.704	0.825	2.21227e-10
Krt4	1.32415e-14	0.488961	0.975	0.905	2.67452e-10
Gfpt1	1.70155e-14	-0.303138	0.986	0.992	3.43678e-10
Insig1	1.84848e-14	-0.351673	0.702	0.854	3.73357e-10
Fgfbp1	2.74898e-14	0.288862	0.903	0.782	5.55238e-10
Sox9	6.96672e-14	0.273569	0.615	0.426	1.40714e-09
Ripply3	7.72112e-14	-0.320742	0.854	0.948	1.55951e-09
Frk	1.09111e-13	-0.266472	0.521	0.662	2.20383e-09
Abcg1	1.76768e-13	-0.262313	0.515	0.588	3.57036e-09
Itga6	1.90849e-13	0.346565	0.756	0.665	3.85477e-09
Nccrp1	3.18882e-13	0.317009	0.989	0.982	6.44078e-09
Mafb	4.55943e-12	0.329089	0.479	0.329	9.20914e-08
Sptssb	8.85155e-12	0.33482	0.326	0.216	1.78784e-07
Hspa1b	9.79411e-12	-0.420535	0.845	0.896	1.97821e-07
Inpp1	1.10593e-11	-0.26397	0.732	0.751	2.23376e-07
Ifrd1	1.98441e-11	0.373682	0.968	0.957	4.00811e-07
Maff	2.17946e-11	0.302169	0.891	0.856	4.40208e-07
Itgam	2.55565e-11	-0.285463	0.789	0.888	5.1619e-07
Krt8	3.14633e-11	-0.330774	0.358	0.503	6.35495e-07
Ovol1	7.78705e-11	-0.27408	0.737	0.821	1.57283e-06
Ifit1bl1	2.81997e-10	-0.598041	0.922	0.931	5.69579e-06
Hsp90aa1	4.30404e-10	-0.305107	0.951	0.989	8.69331e-06
Hopx	6.20002e-10	-0.250331	0.995	0.997	1.25228e-05
Klf6	2.03969e-09	0.36048	0.967	0.971	4.11976e-05
Mid1ip1	2.76506e-09	-0.256173	0.859	0.895	5.58487e-05
Clca3b	4.953e-09	0.273322	0.185	0.074	0.000100041
Hspa1a	5.09629e-09	-0.373377	0.829	0.846	0.000102935
Cebpb	5.20734e-09	0.276483	0.935	0.884	0.000105178
Psca	2.26783e-08	-0.783182	0.989	1	0.000458056
Jun	6.20285e-08	0.301232	0.998	0.994	0.00125285
Cdkn1a	1.1001e-07	-0.364047	0.895	0.887	0.00222198
F3	7.31585e-07	0.339389	0.594	0.571	0.0147766
Krt23	1.82391e-06	-0.30807	0.448	0.396	0.0368394
Jdp2	2.58328e-06	-0.279271	0.845	0.916	0.0521771
Socs3	6.07725e-05	-0.250018	0.547	0.636	1
Cst6	8.05383e-05	0.287153	0.656	0.709	1
Dusp1	0.0107415	0.31996	1	0.997	1
Prss27	0.0365843	-0.313609	0.994	0.997	1
Ly6a	0.0523591	-0.313	0.997	0.996	1
