# Supplementary material for: Decoding cellular plasticity and niche regulation of limbal stem cells during corneal wound healing
Source: Stem Cell Res Ther. 2024 Jul 6;15:201. doi: 10.1186/s13287-024-03816-y (PMC11227725; doi:10.1186/s13287-024-03816-y)
Supplement: Supplementary file 5 — Additional file 5: Ligand-receptor pairs in Immune cells-LSCs. [file 13287_2024_3816_MOESM5_ESM.xlsx]

## Sheet: ic-alsc
	interacting_pair	gene_a	gene_b	secreted	receptor_a	receptor_b	relationship_a	relationship_b	value	group
1	PTN_PTPRS	PTN	PTPRS	TRUE	FALSE	TRUE	γδT	qLSC	0.036	UW
2	AREG_ICAM1	AREG	ICAM1	TRUE	FALSE	TRUE	γδT	qLSC	0.04	UW
3	TGFB1_TGFBR3	TGFB1	TGFBR3	TRUE	FALSE	TRUE	γδT	qLSC	0	W
4	LTA_TNFRSF1A	LTA	TNFRSF1A	TRUE	FALSE	TRUE	γδT	qLSC	0	W
5	LTA_RIPK1	LTA	RIPK1	TRUE	FALSE	TRUE	γδT	qLSC	0	W
6	LTA_LTBR	LTA	LTBR	TRUE	FALSE	TRUE	γδT	qLSC	0	W
7	TGFB1_TGFbeta receptor1	TGFB1	TGFbeta receptor1	TRUE	FALSE	TRUE	γδT	qLSC	0	W
8	TGFB1_TGFbeta receptor2	TGFB1	TGFbeta receptor2	TRUE	FALSE	TRUE	γδT	qLSC	0	W
9	TNFSF9_KLRG2	TNFSF9	KLRG2	TRUE	FALSE	TRUE	γδT	qLSC	0.004	W
10	TNFSF9_PVR	TNFSF9	PVR	TRUE	FALSE	TRUE	γδT	qLSC	0	W
11	TGFB1_EGFR	TGFB1	EGFR	TRUE	FALSE	TRUE	γδT	qLSC	0	W
12	JAG1_NOTCH1	JAG1	NOTCH1	FALSE	FALSE	TRUE	γδT	qLSC	0.016	W
13	aMb2 complex_ICAM1	aMb2 complex	ICAM1	FALSE	FALSE	TRUE	γδT	qLSC	0	W
14	aLb2 complex_ICAM1	aLb2 complex	ICAM1	FALSE	FALSE	TRUE	γδT	qLSC	0	W
15	aLb2 complex_F11R	aLb2 complex	F11R	FALSE	FALSE	TRUE	γδT	qLSC	0	W
16	IL17A_IL17 receptor AC	IL17A	IL17 receptor AC	TRUE	FALSE	TRUE	γδT	qLSC	0	W
17	FGFR2_FGFR3	FGFR2	FGFR3	TRUE	TRUE	TRUE	γδT	qLSC	0	W
18	PDCD1_CD274	PDCD1	CD274	FALSE	TRUE	TRUE	γδT	qLSC	0	W
19	CD44_HBEGF	CD44	HBEGF	TRUE	TRUE	TRUE	γδT	qLSC	0.036	W
20	CD96_NECTIN1	CD96	NECTIN1	TRUE	TRUE	TRUE	γδT	qLSC	0	W
21	AREG_EGFR	AREG	EGFR	TRUE	FALSE	TRUE	Treg	qLSC	0.004	UW
22	AREG_ICAM1	AREG	ICAM1	TRUE	FALSE	TRUE	Treg	qLSC	0	UW
23	GAS6_AXL	GAS6	AXL	TRUE	FALSE	TRUE	Treg	qLSC	0.048	UW
24	TIMP1_FGFR2	TIMP1	FGFR2	TRUE	FALSE	TRUE	Treg	qLSC	0.011	W
25	TNF_DAG1	TNF	DAG1	TRUE	FALSE	TRUE	Treg	qLSC	0	W
26	LGALS9_DAG1	LGALS9	DAG1	TRUE	FALSE	TRUE	Treg	qLSC	0	W
27	TNF_NOTCH1	TNF	NOTCH1	TRUE	FALSE	TRUE	Treg	qLSC	0	W
28	TNF_SEMA4C	TNF	SEMA4C	TRUE	FALSE	TRUE	Treg	qLSC	0.004	W
29	TNF_TNFRSF1A	TNF	TNFRSF1A	TRUE	FALSE	TRUE	Treg	qLSC	0.008	W
30	TNF_FAS	TNF	FAS	TRUE	FALSE	TRUE	Treg	qLSC	0	W
31	TNF_RIPK1	TNF	RIPK1	TRUE	FALSE	TRUE	Treg	qLSC	0.004	W
32	TNF_PTPRS	TNF	PTPRS	TRUE	FALSE	TRUE	Treg	qLSC	0	W
33	TNF_CELSR2	TNF	CELSR2	TRUE	FALSE	TRUE	Treg	qLSC	0	W
34	LGALS9_MET	LGALS9	MET	TRUE	FALSE	TRUE	Treg	qLSC	0.004	W
35	LGALS9_CD47	LGALS9	CD47	TRUE	FALSE	TRUE	Treg	qLSC	0	W
36	LGALS9_PTPRK	LGALS9	PTPRK	TRUE	FALSE	TRUE	Treg	qLSC	0	W
37	BMP7_PTPRK	BMP7	PTPRK	TRUE	FALSE	TRUE	Treg	qLSC	0	W
38	LGALS9_SLC1A5	LGALS9	SLC1A5	TRUE	FALSE	TRUE	Treg	qLSC	0.012	W
39	LGALS9_SORL1	LGALS9	SORL1	TRUE	FALSE	TRUE	Treg	qLSC	0	W
40	GDF11_ANTXR1	GDF11	ANTXR1	TRUE	FALSE	TRUE	Treg	qLSC	0	W
41	GDF11_TGFR_AVR2A	GDF11	TGFR_AVR2A	TRUE	FALSE	TRUE	Treg	qLSC	0	W
42	GDF11_TGFR_AVR2B	GDF11	TGFR_AVR2B	TRUE	FALSE	TRUE	Treg	qLSC	0	W
43	FAM3C_LAMP1	FAM3C	LAMP1	TRUE	FALSE	TRUE	Treg	qLSC	0.008	W
44	FAM3C_CXADR	FAM3C	CXADR	TRUE	FALSE	TRUE	Treg	qLSC	0.004	W
45	SPN_ICAM1	SPN	ICAM1	FALSE	FALSE	TRUE	Treg	qLSC	0	W
46	LTB_LTBR	LTB	LTBR	FALSE	FALSE	TRUE	Treg	qLSC	0	W
47	aMb2 complex_ICAM1	aMb2 complex	ICAM1	FALSE	FALSE	TRUE	Treg	qLSC	0	W
48	BMP7_ACVR1_BMPR2	BMP7	ACVR1_BMPR2	TRUE	FALSE	TRUE	Treg	qLSC	0	W
49	BMP7_ACVR_1A2A receptor	BMP7	ACVR_1A2A receptor	TRUE	FALSE	TRUE	Treg	qLSC	0	W
50	BMP7_ACVR_1A2B receptor	BMP7	ACVR_1A2B receptor	TRUE	FALSE	TRUE	Treg	qLSC	0	W
51	BMP7_BMPR1A_BMPR2	BMP7	BMPR1A_BMPR2	TRUE	FALSE	TRUE	Treg	qLSC	0	W
52	BMP7_BMR1A_ACR2A	BMP7	BMR1A_ACR2A	TRUE	FALSE	TRUE	Treg	qLSC	0	W
53	BMP7_BMR1A_AVR2B	BMP7	BMR1A_AVR2B	TRUE	FALSE	TRUE	Treg	qLSC	0	W
54	GDF11_ACVR_1B2A receptor	GDF11	ACVR_1B2A receptor	TRUE	FALSE	TRUE	Treg	qLSC	0	W
55	GDF11_ACVR_1B2B receptor	GDF11	ACVR_1B2B receptor	TRUE	FALSE	TRUE	Treg	qLSC	0	W
56	aLb2 complex_ICAM1	aLb2 complex	ICAM1	FALSE	FALSE	TRUE	Treg	qLSC	0	W
57	aLb2 complex_F11R	aLb2 complex	F11R	FALSE	FALSE	TRUE	Treg	qLSC	0	W
58	CD44_FGFR2	CD44	FGFR2	TRUE	TRUE	TRUE	Treg	qLSC	0.004	W
59	ADGRL1_NRG1	ADGRL1	NRG1	TRUE	TRUE	TRUE	Treg	qLSC	0	W
60	CXCR6_CXCL16	CXCR6	CXCL16	TRUE	TRUE	TRUE	Treg	qLSC	0	W
61	PDGFB_LRP1	PDGFB	LRP1	TRUE	FALSE	TRUE	T	qLSC	0	UW
62	ENTPD1_ADORA2B	ENTPD1	ADORA2B	FALSE	FALSE	TRUE	T	qLSC	0	UW
63	TGFB1_TGFBR3	TGFB1	TGFBR3	TRUE	FALSE	TRUE	T	qLSC	0	W
64	CCL4_SLC7A1	CCL4	SLC7A1	TRUE	FALSE	TRUE	T	qLSC	0	W
65	CSF1_SLC7A1	CSF1	SLC7A1	TRUE	FALSE	TRUE	T	qLSC	0	W
66	TNF_DAG1	TNF	DAG1	TRUE	FALSE	TRUE	T	qLSC	0	W
67	LGALS9_DAG1	LGALS9	DAG1	TRUE	FALSE	TRUE	T	qLSC	0	W
68	TNF_NOTCH1	TNF	NOTCH1	TRUE	FALSE	TRUE	T	qLSC	0	W
69	TNF_SEMA4C	TNF	SEMA4C	TRUE	FALSE	TRUE	T	qLSC	0	W
70	TNF_TNFRSF1A	TNF	TNFRSF1A	TRUE	FALSE	TRUE	T	qLSC	0.008	W
71	TNF_FAS	TNF	FAS	TRUE	FALSE	TRUE	T	qLSC	0	W
72	TNF_RIPK1	TNF	RIPK1	TRUE	FALSE	TRUE	T	qLSC	0	W
73	TNFSF10_RIPK1	TNFSF10	RIPK1	TRUE	FALSE	TRUE	T	qLSC	0	W
74	TNF_PTPRS	TNF	PTPRS	TRUE	FALSE	TRUE	T	qLSC	0	W
75	TNF_CELSR2	TNF	CELSR2	TRUE	FALSE	TRUE	T	qLSC	0	W
76	LGALS9_CD47	LGALS9	CD47	TRUE	FALSE	TRUE	T	qLSC	0	W
77	CSF1_SIRPA	CSF1	SIRPA	TRUE	FALSE	TRUE	T	qLSC	0.004	W
78	TGFB1_TGFbeta receptor1	TGFB1	TGFbeta receptor1	TRUE	FALSE	TRUE	T	qLSC	0	W
79	TGFB1_TGFbeta receptor2	TGFB1	TGFbeta receptor2	TRUE	FALSE	TRUE	T	qLSC	0	W
80	IFNG_Type II IFNR	IFNG	Type II IFNR	TRUE	FALSE	TRUE	T	qLSC	0	W
81	TGFB1_EGFR	TGFB1	EGFR	TRUE	FALSE	TRUE	T	qLSC	0	W
82	SPN_ICAM1	SPN	ICAM1	FALSE	FALSE	TRUE	T	qLSC	0	W
83	SEMA6D_PlexinA1_complex1	SEMA6D	PlexinA1_complex1	FALSE	FALSE	TRUE	T	qLSC	0	W
84	CD44_FGFR2	CD44	FGFR2	TRUE	TRUE	TRUE	T	qLSC	0	W
85	CD96_NECTIN1	CD96	NECTIN1	TRUE	TRUE	TRUE	T	qLSC	0	W
86	CXCR6_CXCL16	CXCR6	CXCL16	TRUE	TRUE	TRUE	T	qLSC	0	W
87	PDGFB_LRP1	PDGFB	LRP1	TRUE	FALSE	TRUE	Neu	qLSC	0	UW
88	CD72_SEMA4D	CD72	SEMA4D	FALSE	FALSE	TRUE	Neu	qLSC	0.024	UW
89	TNFSF12_TNFRSF12A	TNFSF12	TNFRSF12A	TRUE	FALSE	TRUE	Neu	qLSC	0	UW
90	TNFSF9_KLRG2	TNFSF9	KLRG2	TRUE	FALSE	TRUE	Neu	qLSC	0	UW
91	TNFSF9_PVR	TNFSF9	PVR	TRUE	FALSE	TRUE	Neu	qLSC	0	UW
92	VEGFB_FLT1	VEGFB	FLT1	TRUE	FALSE	TRUE	Neu	qLSC	0	UW
93	VEGFB_ADRB2	VEGFB	ADRB2	TRUE	FALSE	TRUE	Neu	qLSC	0	UW
94	ENTPD1_ADORA2B	ENTPD1	ADORA2B	FALSE	FALSE	TRUE	Neu	qLSC	0.008	UW
95	VEGFB_FLT1 complex	VEGFB	FLT1 complex	TRUE	FALSE	TRUE	Neu	qLSC	0	UW
96	a6b4 complex_NRG1	a6b4 complex	NRG1	TRUE	FALSE	TRUE	Neu	qLSC	0.004	UW
97	CX3CR1_CX3CL1	CX3CR1	CX3CL1	TRUE	TRUE	TRUE	Neu	qLSC	0	UW
98	SPP1_CD44	SPP1	CD44	TRUE	FALSE	TRUE	Neu	qLSC	0	W
99	TIMP1_FGFR2	TIMP1	FGFR2	TRUE	FALSE	TRUE	Neu	qLSC	0	W
100	SPP1_PTGER4	SPP1	PTGER4	TRUE	FALSE	TRUE	Neu	qLSC	0	W
101	TGFB1_TGFBR3	TGFB1	TGFBR3	TRUE	FALSE	TRUE	Neu	qLSC	0	W
102	CSF1_SLC7A1	CSF1	SLC7A1	TRUE	FALSE	TRUE	Neu	qLSC	0	W
103	TNF_SEMA4C	TNF	SEMA4C	TRUE	FALSE	TRUE	Neu	qLSC	0	W
104	TNF_TNFRSF1A	TNF	TNFRSF1A	TRUE	FALSE	TRUE	Neu	qLSC	0	W
105	TNF_RIPK1	TNF	RIPK1	TRUE	FALSE	TRUE	Neu	qLSC	0	W
106	CSF1_SIRPA	CSF1	SIRPA	TRUE	FALSE	TRUE	Neu	qLSC	0	W
107	TGFB1_EGFR	TGFB1	EGFR	TRUE	FALSE	TRUE	Neu	qLSC	0	W
108	MIF_EGFR	MIF	EGFR	TRUE	FALSE	TRUE	Neu	qLSC	0	W
109	LTB_LTBR	LTB	LTBR	FALSE	FALSE	TRUE	Neu	qLSC	0	W
110	aMb2 complex_ICAM1	aMb2 complex	ICAM1	FALSE	FALSE	TRUE	Neu	qLSC	0	W
111	INHBA_ACVR_1A2A receptor	INHBA	ACVR_1A2A receptor	TRUE	FALSE	TRUE	Neu	qLSC	0	W
112	INHBA_ACVR_1A2B receptor	INHBA	ACVR_1A2B receptor	TRUE	FALSE	TRUE	Neu	qLSC	0	W
113	INHBA_ACVR_1B2A receptor	INHBA	ACVR_1B2A receptor	TRUE	FALSE	TRUE	Neu	qLSC	0	W
114	INHBA_ACVR_1B2B receptor	INHBA	ACVR_1B2B receptor	TRUE	FALSE	TRUE	Neu	qLSC	0	W
115	IL1A_IL1 receptor	IL1A	IL1 receptor	TRUE	FALSE	TRUE	Neu	qLSC	0	W
116	IL1B_IL1 receptor inhibitor	IL1B	IL1 receptor inhibitor	TRUE	FALSE	TRUE	Neu	qLSC	0	W
117	IL1RN_IL1 receptor	IL1RN	IL1 receptor	TRUE	FALSE	TRUE	Neu	qLSC	0	W
118	IL1RN_IL1 receptor inhibitor	IL1RN	IL1 receptor inhibitor	TRUE	FALSE	TRUE	Neu	qLSC	0	W
119	CD44_FGFR2	CD44	FGFR2	TRUE	TRUE	TRUE	Neu	qLSC	0	W
120	CD44_HBEGF	CD44	HBEGF	TRUE	TRUE	TRUE	Neu	qLSC	0	W
121	TIMP1_FGFR2	TIMP1	FGFR2	TRUE	FALSE	TRUE	DC	qLSC	0	W
122	TGFB1_TGFBR3	TGFB1	TGFBR3	TRUE	FALSE	TRUE	DC	qLSC	0	W
123	CCL4_SLC7A1	CCL4	SLC7A1	TRUE	FALSE	TRUE	DC	qLSC	0	W
124	TNF_DAG1	TNF	DAG1	TRUE	FALSE	TRUE	DC	qLSC	0	W
125	LGALS9_DAG1	LGALS9	DAG1	TRUE	FALSE	TRUE	DC	qLSC	0	W
126	TNF_NOTCH1	TNF	NOTCH1	TRUE	FALSE	TRUE	DC	qLSC	0	W
127	TNF_SEMA4C	TNF	SEMA4C	TRUE	FALSE	TRUE	DC	qLSC	0.008	W
128	TNF_TNFRSF1A	TNF	TNFRSF1A	TRUE	FALSE	TRUE	DC	qLSC	0.036	W
129	TNF_FAS	TNF	FAS	TRUE	FALSE	TRUE	DC	qLSC	0	W
130	TNF_RIPK1	TNF	RIPK1	TRUE	FALSE	TRUE	DC	qLSC	0.004	W
131	TNF_PTPRS	TNF	PTPRS	TRUE	FALSE	TRUE	DC	qLSC	0	W
132	TNF_CELSR2	TNF	CELSR2	TRUE	FALSE	TRUE	DC	qLSC	0	W
133	LGALS9_MET	LGALS9	MET	TRUE	FALSE	TRUE	DC	qLSC	0	W
134	LGALS9_CD47	LGALS9	CD47	TRUE	FALSE	TRUE	DC	qLSC	0	W
135	LGALS9_PTPRK	LGALS9	PTPRK	TRUE	FALSE	TRUE	DC	qLSC	0	W
136	LGALS9_SLC1A5	LGALS9	SLC1A5	TRUE	FALSE	TRUE	DC	qLSC	0	W
137	LGALS9_SORL1	LGALS9	SORL1	TRUE	FALSE	TRUE	DC	qLSC	0	W
138	CD72_SEMA4D	CD72	SEMA4D	FALSE	FALSE	TRUE	DC	qLSC	0	W
139	TNFSF14_LTBR	TNFSF14	LTBR	TRUE	FALSE	TRUE	DC	qLSC	0	W
140	TNFSF12_TNFRSF12A	TNFSF12	TNFRSF12A	TRUE	FALSE	TRUE	DC	qLSC	0	W
141	VEGFA_FLT1	VEGFA	FLT1	TRUE	FALSE	TRUE	DC	qLSC	0.012	W
142	IL1B_ADRB2	IL1B	ADRB2	TRUE	FALSE	TRUE	DC	qLSC	0	W
143	TGFB1_TGFbeta receptor1	TGFB1	TGFbeta receptor1	TRUE	FALSE	TRUE	DC	qLSC	0	W
144	TGFB1_TGFbeta receptor2	TGFB1	TGFbeta receptor2	TRUE	FALSE	TRUE	DC	qLSC	0	W
145	WNT11_KLRG2	WNT11	KLRG2	TRUE	FALSE	TRUE	DC	qLSC	0	W
146	TNFSF9_KLRG2	TNFSF9	KLRG2	TRUE	FALSE	TRUE	DC	qLSC	0	W
147	TNFSF9_PVR	TNFSF9	PVR	TRUE	FALSE	TRUE	DC	qLSC	0	W
148	TGFB1_EGFR	TGFB1	EGFR	TRUE	FALSE	TRUE	DC	qLSC	0	W
149	MIF_EGFR	MIF	EGFR	TRUE	FALSE	TRUE	DC	qLSC	0.012	W
150	GRN_EGFR	GRN	EGFR	TRUE	FALSE	TRUE	DC	qLSC	0	W
151	GRN_TNFRSF1A	GRN	TNFRSF1A	TRUE	FALSE	TRUE	DC	qLSC	0	W
152	COPA_EGFR	COPA	EGFR	TRUE	FALSE	TRUE	DC	qLSC	0	W
153	SPN_ICAM1	SPN	ICAM1	FALSE	FALSE	TRUE	DC	qLSC	0	W
154	PGF_FLT1	PGF	FLT1	TRUE	FALSE	TRUE	DC	qLSC	0	W
155	VEGFB_FLT1	VEGFB	FLT1	TRUE	FALSE	TRUE	DC	qLSC	0	W
156	VEGFB_ADRB2	VEGFB	ADRB2	TRUE	FALSE	TRUE	DC	qLSC	0	W
157	JAG2_NOTCH1	JAG2	NOTCH1	FALSE	FALSE	TRUE	DC	qLSC	0	W
158	CKLF_LRP6	CKLF	LRP6	TRUE	FALSE	TRUE	DC	qLSC	0	W
159	a4b1 complex_PLAUR	a4b1 complex	PLAUR	TRUE	FALSE	TRUE	DC	qLSC	0	W
160	aMb2 complex_ICAM1	aMb2 complex	ICAM1	FALSE	FALSE	TRUE	DC	qLSC	0	W
161	aXb2 complex_ICAM1	aXb2 complex	ICAM1	FALSE	FALSE	TRUE	DC	qLSC	0	W
162	aLb2 complex_ICAM1	aLb2 complex	ICAM1	FALSE	FALSE	TRUE	DC	qLSC	0	W
163	aLb2 complex_F11R	aLb2 complex	F11R	FALSE	FALSE	TRUE	DC	qLSC	0	W
164	VEGFA_FLT1 complex	VEGFA	FLT1 complex	TRUE	FALSE	TRUE	DC	qLSC	0.012	W
165	PGF_FLT1 complex	PGF	FLT1 complex	TRUE	FALSE	TRUE	DC	qLSC	0	W
166	VEGFB_FLT1 complex	VEGFB	FLT1 complex	TRUE	FALSE	TRUE	DC	qLSC	0	W
167	IL1B_IL1 receptor	IL1B	IL1 receptor	TRUE	FALSE	TRUE	DC	qLSC	0	W
168	IL1B_IL1 receptor inhibitor	IL1B	IL1 receptor inhibitor	TRUE	FALSE	TRUE	DC	qLSC	0	W
169	IL1RN_IL1 receptor	IL1RN	IL1 receptor	TRUE	FALSE	TRUE	DC	qLSC	0.02	W
170	OSM_LIFR	OSM	LIFR	TRUE	FALSE	TRUE	DC	qLSC	0	W
171	OSM_OSMR	OSM	OSMR	TRUE	FALSE	TRUE	DC	qLSC	0.048	W
172	SEMA6D_PlexinA1_complex1	SEMA6D	PlexinA1_complex1	FALSE	FALSE	TRUE	DC	qLSC	0	W
173	CD44_FGFR2	CD44	FGFR2	TRUE	TRUE	TRUE	DC	qLSC	0	W
174	FGFR1_FGFR2	FGFR1	FGFR2	TRUE	TRUE	TRUE	DC	qLSC	0.026	W
175	SIRPA_CD47	SIRPA	CD47	FALSE	TRUE	TRUE	DC	qLSC	0	W
176	NRG1_LGR4	NRG1	LGR4	TRUE	TRUE	TRUE	DC	qLSC	0	W
177	LGALS9_CD44	LGALS9	CD44	TRUE	FALSE	TRUE	Lan	qLSC	0.035	W
178	TGFB1_TGFBR3	TGFB1	TGFBR3	TRUE	FALSE	TRUE	Lan	qLSC	0	W
179	CCL4_SLC7A1	CCL4	SLC7A1	TRUE	FALSE	TRUE	Lan	qLSC	0	W
180	CCL3_IDE	CCL3	IDE	TRUE	FALSE	TRUE	Lan	qLSC	0	W
181	TNF_DAG1	TNF	DAG1	TRUE	FALSE	TRUE	Lan	qLSC	0	W
182	LGALS9_DAG1	LGALS9	DAG1	TRUE	FALSE	TRUE	Lan	qLSC	0	W
183	TNF_NOTCH1	TNF	NOTCH1	TRUE	FALSE	TRUE	Lan	qLSC	0	W
184	TNF_SEMA4C	TNF	SEMA4C	TRUE	FALSE	TRUE	Lan	qLSC	0	W
185	TNF_TNFRSF1A	TNF	TNFRSF1A	TRUE	FALSE	TRUE	Lan	qLSC	0	W
186	TNF_FAS	TNF	FAS	TRUE	FALSE	TRUE	Lan	qLSC	0	W
187	TNF_RIPK1	TNF	RIPK1	TRUE	FALSE	TRUE	Lan	qLSC	0	W
188	TNF_PTPRS	TNF	PTPRS	TRUE	FALSE	TRUE	Lan	qLSC	0	W
189	TNF_CELSR2	TNF	CELSR2	TRUE	FALSE	TRUE	Lan	qLSC	0	W
190	LGALS9_MET	LGALS9	MET	TRUE	FALSE	TRUE	Lan	qLSC	0	W
191	LGALS9_CD47	LGALS9	CD47	TRUE	FALSE	TRUE	Lan	qLSC	0	W
192	LGALS9_PTPRK	LGALS9	PTPRK	TRUE	FALSE	TRUE	Lan	qLSC	0	W
193	LGALS9_SLC1A5	LGALS9	SLC1A5	TRUE	FALSE	TRUE	Lan	qLSC	0.004	W
194	LGALS9_SORL1	LGALS9	SORL1	TRUE	FALSE	TRUE	Lan	qLSC	0	W
195	CD72_SEMA4D	CD72	SEMA4D	FALSE	FALSE	TRUE	Lan	qLSC	0	W
196	TNFSF12_TNFRSF12A	TNFSF12	TNFRSF12A	TRUE	FALSE	TRUE	Lan	qLSC	0	W
197	VEGFA_FLT1	VEGFA	FLT1	TRUE	FALSE	TRUE	Lan	qLSC	0.024	W
198	IL1B_ADRB2	IL1B	ADRB2	TRUE	FALSE	TRUE	Lan	qLSC	0	W
199	TGFB1_TGFbeta receptor1	TGFB1	TGFbeta receptor1	TRUE	FALSE	TRUE	Lan	qLSC	0	W
200	TGFB1_TGFbeta receptor2	TGFB1	TGFbeta receptor2	TRUE	FALSE	TRUE	Lan	qLSC	0	W
201	TNFSF9_KLRG2	TNFSF9	KLRG2	TRUE	FALSE	TRUE	Lan	qLSC	0.008	W
202	TNFSF9_PVR	TNFSF9	PVR	TRUE	FALSE	TRUE	Lan	qLSC	0	W
203	TGFB1_EGFR	TGFB1	EGFR	TRUE	FALSE	TRUE	Lan	qLSC	0	W
204	GRN_EGFR	GRN	EGFR	TRUE	FALSE	TRUE	Lan	qLSC	0	W
205	GRN_TNFRSF1A	GRN	TNFRSF1A	TRUE	FALSE	TRUE	Lan	qLSC	0	W
206	TNFSF13B_TFRC	TNFSF13B	TFRC	TRUE	FALSE	TRUE	Lan	qLSC	0	W
207	SPN_ICAM1	SPN	ICAM1	FALSE	FALSE	TRUE	Lan	qLSC	0	W
208	PGF_FLT1	PGF	FLT1	TRUE	FALSE	TRUE	Lan	qLSC	0	W
209	VEGFB_FLT1	VEGFB	FLT1	TRUE	FALSE	TRUE	Lan	qLSC	0	W
210	VEGFB_ADRB2	VEGFB	ADRB2	TRUE	FALSE	TRUE	Lan	qLSC	0	W
211	CKLF_LRP6	CKLF	LRP6	TRUE	FALSE	TRUE	Lan	qLSC	0.012	W
212	aMb2 complex_ICAM1	aMb2 complex	ICAM1	FALSE	FALSE	TRUE	Lan	qLSC	0	W
213	aXb2 complex_ICAM1	aXb2 complex	ICAM1	FALSE	FALSE	TRUE	Lan	qLSC	0	W
214	GDF3_ACVR_1B2B receptor	GDF3	ACVR_1B2B receptor	TRUE	FALSE	TRUE	Lan	qLSC	0	W
215	aLb2 complex_ICAM1	aLb2 complex	ICAM1	FALSE	FALSE	TRUE	Lan	qLSC	0	W
216	aLb2 complex_F11R	aLb2 complex	F11R	FALSE	FALSE	TRUE	Lan	qLSC	0	W
217	VEGFA_FLT1 complex	VEGFA	FLT1 complex	TRUE	FALSE	TRUE	Lan	qLSC	0.024	W
218	PGF_FLT1 complex	PGF	FLT1 complex	TRUE	FALSE	TRUE	Lan	qLSC	0	W
219	VEGFB_FLT1 complex	VEGFB	FLT1 complex	TRUE	FALSE	TRUE	Lan	qLSC	0	W
220	IL1B_IL1 receptor	IL1B	IL1 receptor	TRUE	FALSE	TRUE	Lan	qLSC	0	W
221	IL1B_IL1 receptor inhibitor	IL1B	IL1 receptor inhibitor	TRUE	FALSE	TRUE	Lan	qLSC	0	W
222	OSM_LIFR	OSM	LIFR	TRUE	FALSE	TRUE	Lan	qLSC	0	W
223	CD44_FGFR2	CD44	FGFR2	TRUE	TRUE	TRUE	Lan	qLSC	0	W
224	SIRPA_CD47	SIRPA	CD47	FALSE	TRUE	TRUE	Lan	qLSC	0	W
225	CX3CR1_CX3CL1	CX3CR1	CX3CL1	TRUE	TRUE	TRUE	Lan	qLSC	0	W
226	LGALS9_CD44	LGALS9	CD44	TRUE	FALSE	TRUE	Mac	qLSC	0	W
227	TIMP1_FGFR2	TIMP1	FGFR2	TRUE	FALSE	TRUE	Mac	qLSC	0.024	W
228	TGFB1_TGFBR3	TGFB1	TGFBR3	TRUE	FALSE	TRUE	Mac	qLSC	0	W
229	CCL4_SLC7A1	CCL4	SLC7A1	TRUE	FALSE	TRUE	Mac	qLSC	0	W
230	CCL3_IDE	CCL3	IDE	TRUE	FALSE	TRUE	Mac	qLSC	0	W
231	IGF1_IGF1R	IGF1	IGF1R	TRUE	FALSE	TRUE	Mac	qLSC	0	W
232	FAM3C_CLEC2D	FAM3C	CLEC2D	TRUE	FALSE	TRUE	Mac	qLSC	0.028	W
233	TNF_DAG1	TNF	DAG1	TRUE	FALSE	TRUE	Mac	qLSC	0	W
234	LGALS9_DAG1	LGALS9	DAG1	TRUE	FALSE	TRUE	Mac	qLSC	0	W
235	TNF_NOTCH1	TNF	NOTCH1	TRUE	FALSE	TRUE	Mac	qLSC	0	W
236	TNF_SEMA4C	TNF	SEMA4C	TRUE	FALSE	TRUE	Mac	qLSC	0	W
237	TNF_TNFRSF1A	TNF	TNFRSF1A	TRUE	FALSE	TRUE	Mac	qLSC	0	W
238	TNF_FAS	TNF	FAS	TRUE	FALSE	TRUE	Mac	qLSC	0	W
239	TNF_RIPK1	TNF	RIPK1	TRUE	FALSE	TRUE	Mac	qLSC	0	W
240	TNF_PTPRS	TNF	PTPRS	TRUE	FALSE	TRUE	Mac	qLSC	0	W
241	TNF_CELSR2	TNF	CELSR2	TRUE	FALSE	TRUE	Mac	qLSC	0	W
242	LGALS9_MET	LGALS9	MET	TRUE	FALSE	TRUE	Mac	qLSC	0	W
243	LGALS9_CD47	LGALS9	CD47	TRUE	FALSE	TRUE	Mac	qLSC	0	W
244	LGALS9_PTPRK	LGALS9	PTPRK	TRUE	FALSE	TRUE	Mac	qLSC	0	W
245	LGALS9_SLC1A5	LGALS9	SLC1A5	TRUE	FALSE	TRUE	Mac	qLSC	0	W
246	LGALS9_SORL1	LGALS9	SORL1	TRUE	FALSE	TRUE	Mac	qLSC	0	W
247	CD72_SEMA4D	CD72	SEMA4D	FALSE	FALSE	TRUE	Mac	qLSC	0	W
248	TNFSF12_TNFRSF12A	TNFSF12	TNFRSF12A	TRUE	FALSE	TRUE	Mac	qLSC	0	W
249	IL1B_ADRB2	IL1B	ADRB2	TRUE	FALSE	TRUE	Mac	qLSC	0	W
250	IFNB1_Type I IFNR	IFNB1	Type I IFNR	TRUE	FALSE	TRUE	Mac	qLSC	0	W
251	TGFB1_TGFbeta receptor1	TGFB1	TGFbeta receptor1	TRUE	FALSE	TRUE	Mac	qLSC	0	W
252	TGFB1_TGFbeta receptor2	TGFB1	TGFbeta receptor2	TRUE	FALSE	TRUE	Mac	qLSC	0	W
253	TNFSF9_KLRG2	TNFSF9	KLRG2	TRUE	FALSE	TRUE	Mac	qLSC	0	W
254	TNFSF9_PVR	TNFSF9	PVR	TRUE	FALSE	TRUE	Mac	qLSC	0	W
255	FAM3C_LAMP1	FAM3C	LAMP1	TRUE	FALSE	TRUE	Mac	qLSC	0	W
256	FAM3C_CXADR	FAM3C	CXADR	TRUE	FALSE	TRUE	Mac	qLSC	0	W
257	TGFB1_EGFR	TGFB1	EGFR	TRUE	FALSE	TRUE	Mac	qLSC	0	W
258	GRN_EGFR	GRN	EGFR	TRUE	FALSE	TRUE	Mac	qLSC	0	W
259	GRN_TNFRSF1A	GRN	TNFRSF1A	TRUE	FALSE	TRUE	Mac	qLSC	0	W
260	COPA_EGFR	COPA	EGFR	TRUE	FALSE	TRUE	Mac	qLSC	0	W
261	COPA_CD74	COPA	CD74	TRUE	FALSE	TRUE	Mac	qLSC	0.023	W
262	TNFSF13B_TFRC	TNFSF13B	TFRC	TRUE	FALSE	TRUE	Mac	qLSC	0	W
263	PGF_FLT1	PGF	FLT1	TRUE	FALSE	TRUE	Mac	qLSC	0	W
264	VEGFB_FLT1	VEGFB	FLT1	TRUE	FALSE	TRUE	Mac	qLSC	0	W
265	VEGFB_ADRB2	VEGFB	ADRB2	TRUE	FALSE	TRUE	Mac	qLSC	0	W
266	JAG1_NOTCH1	JAG1	NOTCH1	FALSE	FALSE	TRUE	Mac	qLSC	0.004	W
267	CKLF_LRP6	CKLF	LRP6	TRUE	FALSE	TRUE	Mac	qLSC	0	W
268	GAS6_AXL	GAS6	AXL	TRUE	FALSE	TRUE	Mac	qLSC	0	W
269	GAS6_TYRO3	GAS6	TYRO3	TRUE	FALSE	TRUE	Mac	qLSC	0	W
270	aMb2 complex_ICAM1	aMb2 complex	ICAM1	FALSE	FALSE	TRUE	Mac	qLSC	0	W
271	aXb2 complex_ICAM1	aXb2 complex	ICAM1	FALSE	FALSE	TRUE	Mac	qLSC	0	W
272	aLb2 complex_ICAM1	aLb2 complex	ICAM1	FALSE	FALSE	TRUE	Mac	qLSC	0	W
273	aLb2 complex_F11R	aLb2 complex	F11R	FALSE	FALSE	TRUE	Mac	qLSC	0	W
274	PGF_FLT1 complex	PGF	FLT1 complex	TRUE	FALSE	TRUE	Mac	qLSC	0	W
275	VEGFB_FLT1 complex	VEGFB	FLT1 complex	TRUE	FALSE	TRUE	Mac	qLSC	0	W
276	IL1B_IL1 receptor	IL1B	IL1 receptor	TRUE	FALSE	TRUE	Mac	qLSC	0.012	W
277	IL1B_IL1 receptor inhibitor	IL1B	IL1 receptor inhibitor	TRUE	FALSE	TRUE	Mac	qLSC	0.02	W
278	IL1RN_IL1 receptor	IL1RN	IL1 receptor	TRUE	FALSE	TRUE	Mac	qLSC	0.012	W
279	IL1RN_IL1 receptor inhibitor	IL1RN	IL1 receptor inhibitor	TRUE	FALSE	TRUE	Mac	qLSC	0.044	W
280	OSM_LIFR	OSM	LIFR	TRUE	FALSE	TRUE	Mac	qLSC	0	W
281	OSM_OSMR	OSM	OSMR	TRUE	FALSE	TRUE	Mac	qLSC	0.016	W
282	SIRPA_CD47	SIRPA	CD47	FALSE	TRUE	TRUE	Mac	qLSC	0	W
283	CX3CR1_CX3CL1	CX3CR1	CX3CL1	TRUE	TRUE	TRUE	Mac	qLSC	0	W
284	SPP1_CD44	SPP1	CD44	TRUE	FALSE	TRUE	Mono	qLSC	0	W
285	LGALS9_CD44	LGALS9	CD44	TRUE	FALSE	TRUE	Mono	qLSC	0	W
286	TIMP1_FGFR2	TIMP1	FGFR2	TRUE	FALSE	TRUE	Mono	qLSC	0	W
287	SPP1_PTGER4	SPP1	PTGER4	TRUE	FALSE	TRUE	Mono	qLSC	0	W
288	TGFB1_TGFBR3	TGFB1	TGFBR3	TRUE	FALSE	TRUE	Mono	qLSC	0	W
289	CCL4_SLC7A1	CCL4	SLC7A1	TRUE	FALSE	TRUE	Mono	qLSC	0	W
290	CCL3_IDE	CCL3	IDE	TRUE	FALSE	TRUE	Mono	qLSC	0	W
291	TNF_DAG1	TNF	DAG1	TRUE	FALSE	TRUE	Mono	qLSC	0	W
292	LGALS9_DAG1	LGALS9	DAG1	TRUE	FALSE	TRUE	Mono	qLSC	0	W
293	TNF_NOTCH1	TNF	NOTCH1	TRUE	FALSE	TRUE	Mono	qLSC	0	W
294	TNF_SEMA4C	TNF	SEMA4C	TRUE	FALSE	TRUE	Mono	qLSC	0	W
295	TNF_TNFRSF1A	TNF	TNFRSF1A	TRUE	FALSE	TRUE	Mono	qLSC	0	W
296	TNF_FAS	TNF	FAS	TRUE	FALSE	TRUE	Mono	qLSC	0	W
297	TNF_RIPK1	TNF	RIPK1	TRUE	FALSE	TRUE	Mono	qLSC	0	W
298	TNF_PTPRS	TNF	PTPRS	TRUE	FALSE	TRUE	Mono	qLSC	0	W
299	TNF_CELSR2	TNF	CELSR2	TRUE	FALSE	TRUE	Mono	qLSC	0	W
300	LGALS9_MET	LGALS9	MET	TRUE	FALSE	TRUE	Mono	qLSC	0	W
301	LGALS9_CD47	LGALS9	CD47	TRUE	FALSE	TRUE	Mono	qLSC	0	W
302	LGALS9_PTPRK	LGALS9	PTPRK	TRUE	FALSE	TRUE	Mono	qLSC	0	W
303	LGALS9_SLC1A5	LGALS9	SLC1A5	TRUE	FALSE	TRUE	Mono	qLSC	0	W
304	LGALS9_SORL1	LGALS9	SORL1	TRUE	FALSE	TRUE	Mono	qLSC	0	W
305	CD72_SEMA4D	CD72	SEMA4D	FALSE	FALSE	TRUE	Mono	qLSC	0	W
306	TNFSF14_LTBR	TNFSF14	LTBR	TRUE	FALSE	TRUE	Mono	qLSC	0	W
307	TNFSF12_TNFRSF12A	TNFSF12	TNFRSF12A	TRUE	FALSE	TRUE	Mono	qLSC	0	W
308	VEGFA_FLT1	VEGFA	FLT1	TRUE	FALSE	TRUE	Mono	qLSC	0	W
309	VEGFA_EPHB2	VEGFA	EPHB2	TRUE	FALSE	TRUE	Mono	qLSC	0	W
310	IL1B_ADRB2	IL1B	ADRB2	TRUE	FALSE	TRUE	Mono	qLSC	0	W
311	TGFB1_TGFbeta receptor1	TGFB1	TGFbeta receptor1	TRUE	FALSE	TRUE	Mono	qLSC	0	W
312	TGFB1_TGFbeta receptor2	TGFB1	TGFbeta receptor2	TRUE	FALSE	TRUE	Mono	qLSC	0	W
313	TNFSF9_KLRG2	TNFSF9	KLRG2	TRUE	FALSE	TRUE	Mono	qLSC	0	W
314	TNFSF9_PVR	TNFSF9	PVR	TRUE	FALSE	TRUE	Mono	qLSC	0	W
315	TGFB1_EGFR	TGFB1	EGFR	TRUE	FALSE	TRUE	Mono	qLSC	0	W
316	MIF_EGFR	MIF	EGFR	TRUE	FALSE	TRUE	Mono	qLSC	0	W
317	MIF_CD74	MIF	CD74	TRUE	FALSE	TRUE	Mono	qLSC	0	W
318	GRN_EGFR	GRN	EGFR	TRUE	FALSE	TRUE	Mono	qLSC	0	W
319	GRN_TNFRSF1A	GRN	TNFRSF1A	TRUE	FALSE	TRUE	Mono	qLSC	0	W
320	COPA_EGFR	COPA	EGFR	TRUE	FALSE	TRUE	Mono	qLSC	0	W
321	JAG1_NOTCH1	JAG1	NOTCH1	FALSE	FALSE	TRUE	Mono	qLSC	0	W
322	CKLF_LRP6	CKLF	LRP6	TRUE	FALSE	TRUE	Mono	qLSC	0	W
323	aMb2 complex_ICAM1	aMb2 complex	ICAM1	FALSE	FALSE	TRUE	Mono	qLSC	0	W
324	INHBA_ACVR_1A2A receptor	INHBA	ACVR_1A2A receptor	TRUE	FALSE	TRUE	Mono	qLSC	0	W
325	INHBA_ACVR_1A2B receptor	INHBA	ACVR_1A2B receptor	TRUE	FALSE	TRUE	Mono	qLSC	0	W
326	INHBA_ACVR_1B2A receptor	INHBA	ACVR_1B2A receptor	TRUE	FALSE	TRUE	Mono	qLSC	0	W
327	INHBA_ACVR_1B2B receptor	INHBA	ACVR_1B2B receptor	TRUE	FALSE	TRUE	Mono	qLSC	0	W
328	VEGFA_FLT1 complex	VEGFA	FLT1 complex	TRUE	FALSE	TRUE	Mono	qLSC	0	W
329	IL1B_IL1 receptor	IL1B	IL1 receptor	TRUE	FALSE	TRUE	Mono	qLSC	0	W
330	IL1B_IL1 receptor inhibitor	IL1B	IL1 receptor inhibitor	TRUE	FALSE	TRUE	Mono	qLSC	0	W
331	IL1RN_IL1 receptor	IL1RN	IL1 receptor	TRUE	FALSE	TRUE	Mono	qLSC	0	W
332	IL1RN_IL1 receptor inhibitor	IL1RN	IL1 receptor inhibitor	TRUE	FALSE	TRUE	Mono	qLSC	0	W
333	OSM_LIFR	OSM	LIFR	TRUE	FALSE	TRUE	Mono	qLSC	0	W
334	OSM_OSMR	OSM	OSMR	TRUE	FALSE	TRUE	Mono	qLSC	0	W
335	CD44_FGFR2	CD44	FGFR2	TRUE	TRUE	TRUE	Mono	qLSC	0	W
336	CD44_HBEGF	CD44	HBEGF	TRUE	TRUE	TRUE	Mono	qLSC	0.016	W
337	SIRPA_CD47	SIRPA	CD47	FALSE	TRUE	TRUE	Mono	qLSC	0	W
338	NRG1_LSR	NRG1	LSR	TRUE	TRUE	TRUE	Mono	qLSC	0	W
339	NRG1_LGR4	NRG1	LGR4	TRUE	TRUE	TRUE	Mono	qLSC	0	W

## Sheet: ic-qlsc
	interacting_pair	gene_a	gene_b	secreted	receptor_a	receptor_b	relationship_a	relationship_b	value	group
1	PTN_PTPRS	PTN	PTPRS	TRUE	FALSE	TRUE	γδT	qLSC	0.036	UW
2	AREG_ICAM1	AREG	ICAM1	TRUE	FALSE	TRUE	γδT	qLSC	0.04	UW
3	TGFB1_TGFBR3	TGFB1	TGFBR3	TRUE	FALSE	TRUE	γδT	qLSC	0	W
4	LTA_TNFRSF1A	LTA	TNFRSF1A	TRUE	FALSE	TRUE	γδT	qLSC	0	W
5	LTA_RIPK1	LTA	RIPK1	TRUE	FALSE	TRUE	γδT	qLSC	0	W
6	LTA_LTBR	LTA	LTBR	TRUE	FALSE	TRUE	γδT	qLSC	0	W
7	TGFB1_TGFbeta receptor1	TGFB1	TGFbeta receptor1	TRUE	FALSE	TRUE	γδT	qLSC	0	W
8	TGFB1_TGFbeta receptor2	TGFB1	TGFbeta receptor2	TRUE	FALSE	TRUE	γδT	qLSC	0	W
9	TNFSF9_KLRG2	TNFSF9	KLRG2	TRUE	FALSE	TRUE	γδT	qLSC	0.004	W
10	TNFSF9_PVR	TNFSF9	PVR	TRUE	FALSE	TRUE	γδT	qLSC	0	W
11	TGFB1_EGFR	TGFB1	EGFR	TRUE	FALSE	TRUE	γδT	qLSC	0	W
12	JAG1_NOTCH1	JAG1	NOTCH1	FALSE	FALSE	TRUE	γδT	qLSC	0.016	W
13	aMb2 complex_ICAM1	aMb2 complex	ICAM1	FALSE	FALSE	TRUE	γδT	qLSC	0	W
14	aLb2 complex_ICAM1	aLb2 complex	ICAM1	FALSE	FALSE	TRUE	γδT	qLSC	0	W
15	aLb2 complex_F11R	aLb2 complex	F11R	FALSE	FALSE	TRUE	γδT	qLSC	0	W
16	IL17A_IL17 receptor AC	IL17A	IL17 receptor AC	TRUE	FALSE	TRUE	γδT	qLSC	0	W
17	FGFR2_FGFR3	FGFR2	FGFR3	TRUE	TRUE	TRUE	γδT	qLSC	0	W
18	PDCD1_CD274	PDCD1	CD274	FALSE	TRUE	TRUE	γδT	qLSC	0	W
19	CD44_HBEGF	CD44	HBEGF	TRUE	TRUE	TRUE	γδT	qLSC	0.036	W
20	CD96_NECTIN1	CD96	NECTIN1	TRUE	TRUE	TRUE	γδT	qLSC	0	W
21	AREG_EGFR	AREG	EGFR	TRUE	FALSE	TRUE	Treg	qLSC	0.004	UW
22	AREG_ICAM1	AREG	ICAM1	TRUE	FALSE	TRUE	Treg	qLSC	0	UW
23	GAS6_AXL	GAS6	AXL	TRUE	FALSE	TRUE	Treg	qLSC	0.048	UW
24	TIMP1_FGFR2	TIMP1	FGFR2	TRUE	FALSE	TRUE	Treg	qLSC	0.011	W
25	TNF_DAG1	TNF	DAG1	TRUE	FALSE	TRUE	Treg	qLSC	0	W
26	LGALS9_DAG1	LGALS9	DAG1	TRUE	FALSE	TRUE	Treg	qLSC	0	W
27	TNF_NOTCH1	TNF	NOTCH1	TRUE	FALSE	TRUE	Treg	qLSC	0	W
28	TNF_SEMA4C	TNF	SEMA4C	TRUE	FALSE	TRUE	Treg	qLSC	0.004	W
29	TNF_TNFRSF1A	TNF	TNFRSF1A	TRUE	FALSE	TRUE	Treg	qLSC	0.008	W
30	TNF_FAS	TNF	FAS	TRUE	FALSE	TRUE	Treg	qLSC	0	W
31	TNF_RIPK1	TNF	RIPK1	TRUE	FALSE	TRUE	Treg	qLSC	0.004	W
32	TNF_PTPRS	TNF	PTPRS	TRUE	FALSE	TRUE	Treg	qLSC	0	W
33	TNF_CELSR2	TNF	CELSR2	TRUE	FALSE	TRUE	Treg	qLSC	0	W
34	LGALS9_MET	LGALS9	MET	TRUE	FALSE	TRUE	Treg	qLSC	0.004	W
35	LGALS9_CD47	LGALS9	CD47	TRUE	FALSE	TRUE	Treg	qLSC	0	W
36	LGALS9_PTPRK	LGALS9	PTPRK	TRUE	FALSE	TRUE	Treg	qLSC	0	W
37	BMP7_PTPRK	BMP7	PTPRK	TRUE	FALSE	TRUE	Treg	qLSC	0	W
38	LGALS9_SLC1A5	LGALS9	SLC1A5	TRUE	FALSE	TRUE	Treg	qLSC	0.012	W
39	LGALS9_SORL1	LGALS9	SORL1	TRUE	FALSE	TRUE	Treg	qLSC	0	W
40	GDF11_ANTXR1	GDF11	ANTXR1	TRUE	FALSE	TRUE	Treg	qLSC	0	W
41	GDF11_TGFR_AVR2A	GDF11	TGFR_AVR2A	TRUE	FALSE	TRUE	Treg	qLSC	0	W
42	GDF11_TGFR_AVR2B	GDF11	TGFR_AVR2B	TRUE	FALSE	TRUE	Treg	qLSC	0	W
43	FAM3C_LAMP1	FAM3C	LAMP1	TRUE	FALSE	TRUE	Treg	qLSC	0.008	W
44	FAM3C_CXADR	FAM3C	CXADR	TRUE	FALSE	TRUE	Treg	qLSC	0.004	W
45	SPN_ICAM1	SPN	ICAM1	FALSE	FALSE	TRUE	Treg	qLSC	0	W
46	LTB_LTBR	LTB	LTBR	FALSE	FALSE	TRUE	Treg	qLSC	0	W
47	aMb2 complex_ICAM1	aMb2 complex	ICAM1	FALSE	FALSE	TRUE	Treg	qLSC	0	W
48	BMP7_ACVR1_BMPR2	BMP7	ACVR1_BMPR2	TRUE	FALSE	TRUE	Treg	qLSC	0	W
49	BMP7_ACVR_1A2A receptor	BMP7	ACVR_1A2A receptor	TRUE	FALSE	TRUE	Treg	qLSC	0	W
50	BMP7_ACVR_1A2B receptor	BMP7	ACVR_1A2B receptor	TRUE	FALSE	TRUE	Treg	qLSC	0	W
51	BMP7_BMPR1A_BMPR2	BMP7	BMPR1A_BMPR2	TRUE	FALSE	TRUE	Treg	qLSC	0	W
52	BMP7_BMR1A_ACR2A	BMP7	BMR1A_ACR2A	TRUE	FALSE	TRUE	Treg	qLSC	0	W
53	BMP7_BMR1A_AVR2B	BMP7	BMR1A_AVR2B	TRUE	FALSE	TRUE	Treg	qLSC	0	W
54	GDF11_ACVR_1B2A receptor	GDF11	ACVR_1B2A receptor	TRUE	FALSE	TRUE	Treg	qLSC	0	W
55	GDF11_ACVR_1B2B receptor	GDF11	ACVR_1B2B receptor	TRUE	FALSE	TRUE	Treg	qLSC	0	W
56	aLb2 complex_ICAM1	aLb2 complex	ICAM1	FALSE	FALSE	TRUE	Treg	qLSC	0	W
57	aLb2 complex_F11R	aLb2 complex	F11R	FALSE	FALSE	TRUE	Treg	qLSC	0	W
58	CD44_FGFR2	CD44	FGFR2	TRUE	TRUE	TRUE	Treg	qLSC	0.004	W
59	ADGRL1_NRG1	ADGRL1	NRG1	TRUE	TRUE	TRUE	Treg	qLSC	0	W
60	CXCR6_CXCL16	CXCR6	CXCL16	TRUE	TRUE	TRUE	Treg	qLSC	0	W
61	PDGFB_LRP1	PDGFB	LRP1	TRUE	FALSE	TRUE	T	qLSC	0	UW
62	ENTPD1_ADORA2B	ENTPD1	ADORA2B	FALSE	FALSE	TRUE	T	qLSC	0	UW
63	TGFB1_TGFBR3	TGFB1	TGFBR3	TRUE	FALSE	TRUE	T	qLSC	0	W
64	CCL4_SLC7A1	CCL4	SLC7A1	TRUE	FALSE	TRUE	T	qLSC	0	W
65	CSF1_SLC7A1	CSF1	SLC7A1	TRUE	FALSE	TRUE	T	qLSC	0	W
66	TNF_DAG1	TNF	DAG1	TRUE	FALSE	TRUE	T	qLSC	0	W
67	LGALS9_DAG1	LGALS9	DAG1	TRUE	FALSE	TRUE	T	qLSC	0	W
68	TNF_NOTCH1	TNF	NOTCH1	TRUE	FALSE	TRUE	T	qLSC	0	W
69	TNF_SEMA4C	TNF	SEMA4C	TRUE	FALSE	TRUE	T	qLSC	0	W
70	TNF_TNFRSF1A	TNF	TNFRSF1A	TRUE	FALSE	TRUE	T	qLSC	0.008	W
71	TNF_FAS	TNF	FAS	TRUE	FALSE	TRUE	T	qLSC	0	W
72	TNF_RIPK1	TNF	RIPK1	TRUE	FALSE	TRUE	T	qLSC	0	W
73	TNFSF10_RIPK1	TNFSF10	RIPK1	TRUE	FALSE	TRUE	T	qLSC	0	W
74	TNF_PTPRS	TNF	PTPRS	TRUE	FALSE	TRUE	T	qLSC	0	W
75	TNF_CELSR2	TNF	CELSR2	TRUE	FALSE	TRUE	T	qLSC	0	W
76	LGALS9_CD47	LGALS9	CD47	TRUE	FALSE	TRUE	T	qLSC	0	W
77	CSF1_SIRPA	CSF1	SIRPA	TRUE	FALSE	TRUE	T	qLSC	0.004	W
78	TGFB1_TGFbeta receptor1	TGFB1	TGFbeta receptor1	TRUE	FALSE	TRUE	T	qLSC	0	W
79	TGFB1_TGFbeta receptor2	TGFB1	TGFbeta receptor2	TRUE	FALSE	TRUE	T	qLSC	0	W
80	IFNG_Type II IFNR	IFNG	Type II IFNR	TRUE	FALSE	TRUE	T	qLSC	0	W
81	TGFB1_EGFR	TGFB1	EGFR	TRUE	FALSE	TRUE	T	qLSC	0	W
82	SPN_ICAM1	SPN	ICAM1	FALSE	FALSE	TRUE	T	qLSC	0	W
83	SEMA6D_PlexinA1_complex1	SEMA6D	PlexinA1_complex1	FALSE	FALSE	TRUE	T	qLSC	0	W
84	CD44_FGFR2	CD44	FGFR2	TRUE	TRUE	TRUE	T	qLSC	0	W
85	CD96_NECTIN1	CD96	NECTIN1	TRUE	TRUE	TRUE	T	qLSC	0	W
86	CXCR6_CXCL16	CXCR6	CXCL16	TRUE	TRUE	TRUE	T	qLSC	0	W
87	PDGFB_LRP1	PDGFB	LRP1	TRUE	FALSE	TRUE	Neu	qLSC	0	UW
88	CD72_SEMA4D	CD72	SEMA4D	FALSE	FALSE	TRUE	Neu	qLSC	0.024	UW
89	TNFSF12_TNFRSF12A	TNFSF12	TNFRSF12A	TRUE	FALSE	TRUE	Neu	qLSC	0	UW
90	TNFSF9_KLRG2	TNFSF9	KLRG2	TRUE	FALSE	TRUE	Neu	qLSC	0	UW
91	TNFSF9_PVR	TNFSF9	PVR	TRUE	FALSE	TRUE	Neu	qLSC	0	UW
92	VEGFB_FLT1	VEGFB	FLT1	TRUE	FALSE	TRUE	Neu	qLSC	0	UW
93	VEGFB_ADRB2	VEGFB	ADRB2	TRUE	FALSE	TRUE	Neu	qLSC	0	UW
94	ENTPD1_ADORA2B	ENTPD1	ADORA2B	FALSE	FALSE	TRUE	Neu	qLSC	0.008	UW
95	VEGFB_FLT1 complex	VEGFB	FLT1 complex	TRUE	FALSE	TRUE	Neu	qLSC	0	UW
96	a6b4 complex_NRG1	a6b4 complex	NRG1	TRUE	FALSE	TRUE	Neu	qLSC	0.004	UW
97	CX3CR1_CX3CL1	CX3CR1	CX3CL1	TRUE	TRUE	TRUE	Neu	qLSC	0	UW
98	SPP1_CD44	SPP1	CD44	TRUE	FALSE	TRUE	Neu	qLSC	0	W
99	TIMP1_FGFR2	TIMP1	FGFR2	TRUE	FALSE	TRUE	Neu	qLSC	0	W
100	SPP1_PTGER4	SPP1	PTGER4	TRUE	FALSE	TRUE	Neu	qLSC	0	W
101	TGFB1_TGFBR3	TGFB1	TGFBR3	TRUE	FALSE	TRUE	Neu	qLSC	0	W
102	CSF1_SLC7A1	CSF1	SLC7A1	TRUE	FALSE	TRUE	Neu	qLSC	0	W
103	TNF_SEMA4C	TNF	SEMA4C	TRUE	FALSE	TRUE	Neu	qLSC	0	W
104	TNF_TNFRSF1A	TNF	TNFRSF1A	TRUE	FALSE	TRUE	Neu	qLSC	0	W
105	TNF_RIPK1	TNF	RIPK1	TRUE	FALSE	TRUE	Neu	qLSC	0	W
106	CSF1_SIRPA	CSF1	SIRPA	TRUE	FALSE	TRUE	Neu	qLSC	0	W
107	TGFB1_EGFR	TGFB1	EGFR	TRUE	FALSE	TRUE	Neu	qLSC	0	W
108	MIF_EGFR	MIF	EGFR	TRUE	FALSE	TRUE	Neu	qLSC	0	W
109	LTB_LTBR	LTB	LTBR	FALSE	FALSE	TRUE	Neu	qLSC	0	W
110	aMb2 complex_ICAM1	aMb2 complex	ICAM1	FALSE	FALSE	TRUE	Neu	qLSC	0	W
111	INHBA_ACVR_1A2A receptor	INHBA	ACVR_1A2A receptor	TRUE	FALSE	TRUE	Neu	qLSC	0	W
112	INHBA_ACVR_1A2B receptor	INHBA	ACVR_1A2B receptor	TRUE	FALSE	TRUE	Neu	qLSC	0	W
113	INHBA_ACVR_1B2A receptor	INHBA	ACVR_1B2A receptor	TRUE	FALSE	TRUE	Neu	qLSC	0	W
114	INHBA_ACVR_1B2B receptor	INHBA	ACVR_1B2B receptor	TRUE	FALSE	TRUE	Neu	qLSC	0	W
115	IL1A_IL1 receptor	IL1A	IL1 receptor	TRUE	FALSE	TRUE	Neu	qLSC	0	W
116	IL1B_IL1 receptor inhibitor	IL1B	IL1 receptor inhibitor	TRUE	FALSE	TRUE	Neu	qLSC	0	W
117	IL1RN_IL1 receptor	IL1RN	IL1 receptor	TRUE	FALSE	TRUE	Neu	qLSC	0	W
118	IL1RN_IL1 receptor inhibitor	IL1RN	IL1 receptor inhibitor	TRUE	FALSE	TRUE	Neu	qLSC	0	W
119	CD44_FGFR2	CD44	FGFR2	TRUE	TRUE	TRUE	Neu	qLSC	0	W
120	CD44_HBEGF	CD44	HBEGF	TRUE	TRUE	TRUE	Neu	qLSC	0	W
121	TIMP1_FGFR2	TIMP1	FGFR2	TRUE	FALSE	TRUE	DC	qLSC	0	W
122	TGFB1_TGFBR3	TGFB1	TGFBR3	TRUE	FALSE	TRUE	DC	qLSC	0	W
123	CCL4_SLC7A1	CCL4	SLC7A1	TRUE	FALSE	TRUE	DC	qLSC	0	W
124	TNF_DAG1	TNF	DAG1	TRUE	FALSE	TRUE	DC	qLSC	0	W
125	LGALS9_DAG1	LGALS9	DAG1	TRUE	FALSE	TRUE	DC	qLSC	0	W
126	TNF_NOTCH1	TNF	NOTCH1	TRUE	FALSE	TRUE	DC	qLSC	0	W
127	TNF_SEMA4C	TNF	SEMA4C	TRUE	FALSE	TRUE	DC	qLSC	0.008	W
128	TNF_TNFRSF1A	TNF	TNFRSF1A	TRUE	FALSE	TRUE	DC	qLSC	0.036	W
129	TNF_FAS	TNF	FAS	TRUE	FALSE	TRUE	DC	qLSC	0	W
130	TNF_RIPK1	TNF	RIPK1	TRUE	FALSE	TRUE	DC	qLSC	0.004	W
131	TNF_PTPRS	TNF	PTPRS	TRUE	FALSE	TRUE	DC	qLSC	0	W
132	TNF_CELSR2	TNF	CELSR2	TRUE	FALSE	TRUE	DC	qLSC	0	W
133	LGALS9_MET	LGALS9	MET	TRUE	FALSE	TRUE	DC	qLSC	0	W
134	LGALS9_CD47	LGALS9	CD47	TRUE	FALSE	TRUE	DC	qLSC	0	W
135	LGALS9_PTPRK	LGALS9	PTPRK	TRUE	FALSE	TRUE	DC	qLSC	0	W
136	LGALS9_SLC1A5	LGALS9	SLC1A5	TRUE	FALSE	TRUE	DC	qLSC	0	W
137	LGALS9_SORL1	LGALS9	SORL1	TRUE	FALSE	TRUE	DC	qLSC	0	W
138	CD72_SEMA4D	CD72	SEMA4D	FALSE	FALSE	TRUE	DC	qLSC	0	W
139	TNFSF14_LTBR	TNFSF14	LTBR	TRUE	FALSE	TRUE	DC	qLSC	0	W
140	TNFSF12_TNFRSF12A	TNFSF12	TNFRSF12A	TRUE	FALSE	TRUE	DC	qLSC	0	W
141	VEGFA_FLT1	VEGFA	FLT1	TRUE	FALSE	TRUE	DC	qLSC	0.012	W
142	IL1B_ADRB2	IL1B	ADRB2	TRUE	FALSE	TRUE	DC	qLSC	0	W
143	TGFB1_TGFbeta receptor1	TGFB1	TGFbeta receptor1	TRUE	FALSE	TRUE	DC	qLSC	0	W
144	TGFB1_TGFbeta receptor2	TGFB1	TGFbeta receptor2	TRUE	FALSE	TRUE	DC	qLSC	0	W
145	WNT11_KLRG2	WNT11	KLRG2	TRUE	FALSE	TRUE	DC	qLSC	0	W
146	TNFSF9_KLRG2	TNFSF9	KLRG2	TRUE	FALSE	TRUE	DC	qLSC	0	W
147	TNFSF9_PVR	TNFSF9	PVR	TRUE	FALSE	TRUE	DC	qLSC	0	W
148	TGFB1_EGFR	TGFB1	EGFR	TRUE	FALSE	TRUE	DC	qLSC	0	W
149	MIF_EGFR	MIF	EGFR	TRUE	FALSE	TRUE	DC	qLSC	0.012	W
150	GRN_EGFR	GRN	EGFR	TRUE	FALSE	TRUE	DC	qLSC	0	W
151	GRN_TNFRSF1A	GRN	TNFRSF1A	TRUE	FALSE	TRUE	DC	qLSC	0	W
152	COPA_EGFR	COPA	EGFR	TRUE	FALSE	TRUE	DC	qLSC	0	W
153	SPN_ICAM1	SPN	ICAM1	FALSE	FALSE	TRUE	DC	qLSC	0	W
154	PGF_FLT1	PGF	FLT1	TRUE	FALSE	TRUE	DC	qLSC	0	W
155	VEGFB_FLT1	VEGFB	FLT1	TRUE	FALSE	TRUE	DC	qLSC	0	W
156	VEGFB_ADRB2	VEGFB	ADRB2	TRUE	FALSE	TRUE	DC	qLSC	0	W
157	JAG2_NOTCH1	JAG2	NOTCH1	FALSE	FALSE	TRUE	DC	qLSC	0	W
158	CKLF_LRP6	CKLF	LRP6	TRUE	FALSE	TRUE	DC	qLSC	0	W
159	a4b1 complex_PLAUR	a4b1 complex	PLAUR	TRUE	FALSE	TRUE	DC	qLSC	0	W
160	aMb2 complex_ICAM1	aMb2 complex	ICAM1	FALSE	FALSE	TRUE	DC	qLSC	0	W
161	aXb2 complex_ICAM1	aXb2 complex	ICAM1	FALSE	FALSE	TRUE	DC	qLSC	0	W
162	aLb2 complex_ICAM1	aLb2 complex	ICAM1	FALSE	FALSE	TRUE	DC	qLSC	0	W
163	aLb2 complex_F11R	aLb2 complex	F11R	FALSE	FALSE	TRUE	DC	qLSC	0	W
164	VEGFA_FLT1 complex	VEGFA	FLT1 complex	TRUE	FALSE	TRUE	DC	qLSC	0.012	W
165	PGF_FLT1 complex	PGF	FLT1 complex	TRUE	FALSE	TRUE	DC	qLSC	0	W
166	VEGFB_FLT1 complex	VEGFB	FLT1 complex	TRUE	FALSE	TRUE	DC	qLSC	0	W
167	IL1B_IL1 receptor	IL1B	IL1 receptor	TRUE	FALSE	TRUE	DC	qLSC	0	W
168	IL1B_IL1 receptor inhibitor	IL1B	IL1 receptor inhibitor	TRUE	FALSE	TRUE	DC	qLSC	0	W
169	IL1RN_IL1 receptor	IL1RN	IL1 receptor	TRUE	FALSE	TRUE	DC	qLSC	0.02	W
170	OSM_LIFR	OSM	LIFR	TRUE	FALSE	TRUE	DC	qLSC	0	W
171	OSM_OSMR	OSM	OSMR	TRUE	FALSE	TRUE	DC	qLSC	0.048	W
172	SEMA6D_PlexinA1_complex1	SEMA6D	PlexinA1_complex1	FALSE	FALSE	TRUE	DC	qLSC	0	W
173	CD44_FGFR2	CD44	FGFR2	TRUE	TRUE	TRUE	DC	qLSC	0	W
174	FGFR1_FGFR2	FGFR1	FGFR2	TRUE	TRUE	TRUE	DC	qLSC	0.026	W
175	SIRPA_CD47	SIRPA	CD47	FALSE	TRUE	TRUE	DC	qLSC	0	W
176	NRG1_LGR4	NRG1	LGR4	TRUE	TRUE	TRUE	DC	qLSC	0	W
177	LGALS9_CD44	LGALS9	CD44	TRUE	FALSE	TRUE	Lan	qLSC	0.035	W
178	TGFB1_TGFBR3	TGFB1	TGFBR3	TRUE	FALSE	TRUE	Lan	qLSC	0	W
179	CCL4_SLC7A1	CCL4	SLC7A1	TRUE	FALSE	TRUE	Lan	qLSC	0	W
180	CCL3_IDE	CCL3	IDE	TRUE	FALSE	TRUE	Lan	qLSC	0	W
181	TNF_DAG1	TNF	DAG1	TRUE	FALSE	TRUE	Lan	qLSC	0	W
182	LGALS9_DAG1	LGALS9	DAG1	TRUE	FALSE	TRUE	Lan	qLSC	0	W
183	TNF_NOTCH1	TNF	NOTCH1	TRUE	FALSE	TRUE	Lan	qLSC	0	W
184	TNF_SEMA4C	TNF	SEMA4C	TRUE	FALSE	TRUE	Lan	qLSC	0	W
185	TNF_TNFRSF1A	TNF	TNFRSF1A	TRUE	FALSE	TRUE	Lan	qLSC	0	W
186	TNF_FAS	TNF	FAS	TRUE	FALSE	TRUE	Lan	qLSC	0	W
187	TNF_RIPK1	TNF	RIPK1	TRUE	FALSE	TRUE	Lan	qLSC	0	W
188	TNF_PTPRS	TNF	PTPRS	TRUE	FALSE	TRUE	Lan	qLSC	0	W
189	TNF_CELSR2	TNF	CELSR2	TRUE	FALSE	TRUE	Lan	qLSC	0	W
190	LGALS9_MET	LGALS9	MET	TRUE	FALSE	TRUE	Lan	qLSC	0	W
191	LGALS9_CD47	LGALS9	CD47	TRUE	FALSE	TRUE	Lan	qLSC	0	W
192	LGALS9_PTPRK	LGALS9	PTPRK	TRUE	FALSE	TRUE	Lan	qLSC	0	W
193	LGALS9_SLC1A5	LGALS9	SLC1A5	TRUE	FALSE	TRUE	Lan	qLSC	0.004	W
194	LGALS9_SORL1	LGALS9	SORL1	TRUE	FALSE	TRUE	Lan	qLSC	0	W
195	CD72_SEMA4D	CD72	SEMA4D	FALSE	FALSE	TRUE	Lan	qLSC	0	W
196	TNFSF12_TNFRSF12A	TNFSF12	TNFRSF12A	TRUE	FALSE	TRUE	Lan	qLSC	0	W
197	VEGFA_FLT1	VEGFA	FLT1	TRUE	FALSE	TRUE	Lan	qLSC	0.024	W
198	IL1B_ADRB2	IL1B	ADRB2	TRUE	FALSE	TRUE	Lan	qLSC	0	W
199	TGFB1_TGFbeta receptor1	TGFB1	TGFbeta receptor1	TRUE	FALSE	TRUE	Lan	qLSC	0	W
200	TGFB1_TGFbeta receptor2	TGFB1	TGFbeta receptor2	TRUE	FALSE	TRUE	Lan	qLSC	0	W
201	TNFSF9_KLRG2	TNFSF9	KLRG2	TRUE	FALSE	TRUE	Lan	qLSC	0.008	W
202	TNFSF9_PVR	TNFSF9	PVR	TRUE	FALSE	TRUE	Lan	qLSC	0	W
203	TGFB1_EGFR	TGFB1	EGFR	TRUE	FALSE	TRUE	Lan	qLSC	0	W
204	GRN_EGFR	GRN	EGFR	TRUE	FALSE	TRUE	Lan	qLSC	0	W
205	GRN_TNFRSF1A	GRN	TNFRSF1A	TRUE	FALSE	TRUE	Lan	qLSC	0	W
206	TNFSF13B_TFRC	TNFSF13B	TFRC	TRUE	FALSE	TRUE	Lan	qLSC	0	W
207	SPN_ICAM1	SPN	ICAM1	FALSE	FALSE	TRUE	Lan	qLSC	0	W
208	PGF_FLT1	PGF	FLT1	TRUE	FALSE	TRUE	Lan	qLSC	0	W
209	VEGFB_FLT1	VEGFB	FLT1	TRUE	FALSE	TRUE	Lan	qLSC	0	W
210	VEGFB_ADRB2	VEGFB	ADRB2	TRUE	FALSE	TRUE	Lan	qLSC	0	W
211	CKLF_LRP6	CKLF	LRP6	TRUE	FALSE	TRUE	Lan	qLSC	0.012	W
212	aMb2 complex_ICAM1	aMb2 complex	ICAM1	FALSE	FALSE	TRUE	Lan	qLSC	0	W
213	aXb2 complex_ICAM1	aXb2 complex	ICAM1	FALSE	FALSE	TRUE	Lan	qLSC	0	W
214	GDF3_ACVR_1B2B receptor	GDF3	ACVR_1B2B receptor	TRUE	FALSE	TRUE	Lan	qLSC	0	W
215	aLb2 complex_ICAM1	aLb2 complex	ICAM1	FALSE	FALSE	TRUE	Lan	qLSC	0	W
216	aLb2 complex_F11R	aLb2 complex	F11R	FALSE	FALSE	TRUE	Lan	qLSC	0	W
217	VEGFA_FLT1 complex	VEGFA	FLT1 complex	TRUE	FALSE	TRUE	Lan	qLSC	0.024	W
218	PGF_FLT1 complex	PGF	FLT1 complex	TRUE	FALSE	TRUE	Lan	qLSC	0	W
219	VEGFB_FLT1 complex	VEGFB	FLT1 complex	TRUE	FALSE	TRUE	Lan	qLSC	0	W
220	IL1B_IL1 receptor	IL1B	IL1 receptor	TRUE	FALSE	TRUE	Lan	qLSC	0	W
221	IL1B_IL1 receptor inhibitor	IL1B	IL1 receptor inhibitor	TRUE	FALSE	TRUE	Lan	qLSC	0	W
222	OSM_LIFR	OSM	LIFR	TRUE	FALSE	TRUE	Lan	qLSC	0	W
223	CD44_FGFR2	CD44	FGFR2	TRUE	TRUE	TRUE	Lan	qLSC	0	W
224	SIRPA_CD47	SIRPA	CD47	FALSE	TRUE	TRUE	Lan	qLSC	0	W
225	CX3CR1_CX3CL1	CX3CR1	CX3CL1	TRUE	TRUE	TRUE	Lan	qLSC	0	W
226	LGALS9_CD44	LGALS9	CD44	TRUE	FALSE	TRUE	Mac	qLSC	0	W
227	TIMP1_FGFR2	TIMP1	FGFR2	TRUE	FALSE	TRUE	Mac	qLSC	0.024	W
228	TGFB1_TGFBR3	TGFB1	TGFBR3	TRUE	FALSE	TRUE	Mac	qLSC	0	W
229	CCL4_SLC7A1	CCL4	SLC7A1	TRUE	FALSE	TRUE	Mac	qLSC	0	W
230	CCL3_IDE	CCL3	IDE	TRUE	FALSE	TRUE	Mac	qLSC	0	W
231	IGF1_IGF1R	IGF1	IGF1R	TRUE	FALSE	TRUE	Mac	qLSC	0	W
232	FAM3C_CLEC2D	FAM3C	CLEC2D	TRUE	FALSE	TRUE	Mac	qLSC	0.028	W
233	TNF_DAG1	TNF	DAG1	TRUE	FALSE	TRUE	Mac	qLSC	0	W
234	LGALS9_DAG1	LGALS9	DAG1	TRUE	FALSE	TRUE	Mac	qLSC	0	W
235	TNF_NOTCH1	TNF	NOTCH1	TRUE	FALSE	TRUE	Mac	qLSC	0	W
236	TNF_SEMA4C	TNF	SEMA4C	TRUE	FALSE	TRUE	Mac	qLSC	0	W
237	TNF_TNFRSF1A	TNF	TNFRSF1A	TRUE	FALSE	TRUE	Mac	qLSC	0	W
238	TNF_FAS	TNF	FAS	TRUE	FALSE	TRUE	Mac	qLSC	0	W
239	TNF_RIPK1	TNF	RIPK1	TRUE	FALSE	TRUE	Mac	qLSC	0	W
240	TNF_PTPRS	TNF	PTPRS	TRUE	FALSE	TRUE	Mac	qLSC	0	W
241	TNF_CELSR2	TNF	CELSR2	TRUE	FALSE	TRUE	Mac	qLSC	0	W
242	LGALS9_MET	LGALS9	MET	TRUE	FALSE	TRUE	Mac	qLSC	0	W
243	LGALS9_CD47	LGALS9	CD47	TRUE	FALSE	TRUE	Mac	qLSC	0	W
244	LGALS9_PTPRK	LGALS9	PTPRK	TRUE	FALSE	TRUE	Mac	qLSC	0	W
245	LGALS9_SLC1A5	LGALS9	SLC1A5	TRUE	FALSE	TRUE	Mac	qLSC	0	W
246	LGALS9_SORL1	LGALS9	SORL1	TRUE	FALSE	TRUE	Mac	qLSC	0	W
247	CD72_SEMA4D	CD72	SEMA4D	FALSE	FALSE	TRUE	Mac	qLSC	0	W
248	TNFSF12_TNFRSF12A	TNFSF12	TNFRSF12A	TRUE	FALSE	TRUE	Mac	qLSC	0	W
249	IL1B_ADRB2	IL1B	ADRB2	TRUE	FALSE	TRUE	Mac	qLSC	0	W
250	IFNB1_Type I IFNR	IFNB1	Type I IFNR	TRUE	FALSE	TRUE	Mac	qLSC	0	W
251	TGFB1_TGFbeta receptor1	TGFB1	TGFbeta receptor1	TRUE	FALSE	TRUE	Mac	qLSC	0	W
252	TGFB1_TGFbeta receptor2	TGFB1	TGFbeta receptor2	TRUE	FALSE	TRUE	Mac	qLSC	0	W
253	TNFSF9_KLRG2	TNFSF9	KLRG2	TRUE	FALSE	TRUE	Mac	qLSC	0	W
254	TNFSF9_PVR	TNFSF9	PVR	TRUE	FALSE	TRUE	Mac	qLSC	0	W
255	FAM3C_LAMP1	FAM3C	LAMP1	TRUE	FALSE	TRUE	Mac	qLSC	0	W
256	FAM3C_CXADR	FAM3C	CXADR	TRUE	FALSE	TRUE	Mac	qLSC	0	W
257	TGFB1_EGFR	TGFB1	EGFR	TRUE	FALSE	TRUE	Mac	qLSC	0	W
258	GRN_EGFR	GRN	EGFR	TRUE	FALSE	TRUE	Mac	qLSC	0	W
259	GRN_TNFRSF1A	GRN	TNFRSF1A	TRUE	FALSE	TRUE	Mac	qLSC	0	W
260	COPA_EGFR	COPA	EGFR	TRUE	FALSE	TRUE	Mac	qLSC	0	W
261	COPA_CD74	COPA	CD74	TRUE	FALSE	TRUE	Mac	qLSC	0.023	W
262	TNFSF13B_TFRC	TNFSF13B	TFRC	TRUE	FALSE	TRUE	Mac	qLSC	0	W
263	PGF_FLT1	PGF	FLT1	TRUE	FALSE	TRUE	Mac	qLSC	0	W
264	VEGFB_FLT1	VEGFB	FLT1	TRUE	FALSE	TRUE	Mac	qLSC	0	W
265	VEGFB_ADRB2	VEGFB	ADRB2	TRUE	FALSE	TRUE	Mac	qLSC	0	W
266	JAG1_NOTCH1	JAG1	NOTCH1	FALSE	FALSE	TRUE	Mac	qLSC	0.004	W
267	CKLF_LRP6	CKLF	LRP6	TRUE	FALSE	TRUE	Mac	qLSC	0	W
268	GAS6_AXL	GAS6	AXL	TRUE	FALSE	TRUE	Mac	qLSC	0	W
269	GAS6_TYRO3	GAS6	TYRO3	TRUE	FALSE	TRUE	Mac	qLSC	0	W
270	aMb2 complex_ICAM1	aMb2 complex	ICAM1	FALSE	FALSE	TRUE	Mac	qLSC	0	W
271	aXb2 complex_ICAM1	aXb2 complex	ICAM1	FALSE	FALSE	TRUE	Mac	qLSC	0	W
272	aLb2 complex_ICAM1	aLb2 complex	ICAM1	FALSE	FALSE	TRUE	Mac	qLSC	0	W
273	aLb2 complex_F11R	aLb2 complex	F11R	FALSE	FALSE	TRUE	Mac	qLSC	0	W
274	PGF_FLT1 complex	PGF	FLT1 complex	TRUE	FALSE	TRUE	Mac	qLSC	0	W
275	VEGFB_FLT1 complex	VEGFB	FLT1 complex	TRUE	FALSE	TRUE	Mac	qLSC	0	W
276	IL1B_IL1 receptor	IL1B	IL1 receptor	TRUE	FALSE	TRUE	Mac	qLSC	0.012	W
277	IL1B_IL1 receptor inhibitor	IL1B	IL1 receptor inhibitor	TRUE	FALSE	TRUE	Mac	qLSC	0.02	W
278	IL1RN_IL1 receptor	IL1RN	IL1 receptor	TRUE	FALSE	TRUE	Mac	qLSC	0.012	W
279	IL1RN_IL1 receptor inhibitor	IL1RN	IL1 receptor inhibitor	TRUE	FALSE	TRUE	Mac	qLSC	0.044	W
280	OSM_LIFR	OSM	LIFR	TRUE	FALSE	TRUE	Mac	qLSC	0	W
281	OSM_OSMR	OSM	OSMR	TRUE	FALSE	TRUE	Mac	qLSC	0.016	W
282	SIRPA_CD47	SIRPA	CD47	FALSE	TRUE	TRUE	Mac	qLSC	0	W
283	CX3CR1_CX3CL1	CX3CR1	CX3CL1	TRUE	TRUE	TRUE	Mac	qLSC	0	W
284	SPP1_CD44	SPP1	CD44	TRUE	FALSE	TRUE	Mono	qLSC	0	W
285	LGALS9_CD44	LGALS9	CD44	TRUE	FALSE	TRUE	Mono	qLSC	0	W
286	TIMP1_FGFR2	TIMP1	FGFR2	TRUE	FALSE	TRUE	Mono	qLSC	0	W
287	SPP1_PTGER4	SPP1	PTGER4	TRUE	FALSE	TRUE	Mono	qLSC	0	W
288	TGFB1_TGFBR3	TGFB1	TGFBR3	TRUE	FALSE	TRUE	Mono	qLSC	0	W
289	CCL4_SLC7A1	CCL4	SLC7A1	TRUE	FALSE	TRUE	Mono	qLSC	0	W
290	CCL3_IDE	CCL3	IDE	TRUE	FALSE	TRUE	Mono	qLSC	0	W
291	TNF_DAG1	TNF	DAG1	TRUE	FALSE	TRUE	Mono	qLSC	0	W
292	LGALS9_DAG1	LGALS9	DAG1	TRUE	FALSE	TRUE	Mono	qLSC	0	W
293	TNF_NOTCH1	TNF	NOTCH1	TRUE	FALSE	TRUE	Mono	qLSC	0	W
294	TNF_SEMA4C	TNF	SEMA4C	TRUE	FALSE	TRUE	Mono	qLSC	0	W
295	TNF_TNFRSF1A	TNF	TNFRSF1A	TRUE	FALSE	TRUE	Mono	qLSC	0	W
296	TNF_FAS	TNF	FAS	TRUE	FALSE	TRUE	Mono	qLSC	0	W
297	TNF_RIPK1	TNF	RIPK1	TRUE	FALSE	TRUE	Mono	qLSC	0	W
298	TNF_PTPRS	TNF	PTPRS	TRUE	FALSE	TRUE	Mono	qLSC	0	W
299	TNF_CELSR2	TNF	CELSR2	TRUE	FALSE	TRUE	Mono	qLSC	0	W
300	LGALS9_MET	LGALS9	MET	TRUE	FALSE	TRUE	Mono	qLSC	0	W
301	LGALS9_CD47	LGALS9	CD47	TRUE	FALSE	TRUE	Mono	qLSC	0	W
302	LGALS9_PTPRK	LGALS9	PTPRK	TRUE	FALSE	TRUE	Mono	qLSC	0	W
303	LGALS9_SLC1A5	LGALS9	SLC1A5	TRUE	FALSE	TRUE	Mono	qLSC	0	W
304	LGALS9_SORL1	LGALS9	SORL1	TRUE	FALSE	TRUE	Mono	qLSC	0	W
305	CD72_SEMA4D	CD72	SEMA4D	FALSE	FALSE	TRUE	Mono	qLSC	0	W
306	TNFSF14_LTBR	TNFSF14	LTBR	TRUE	FALSE	TRUE	Mono	qLSC	0	W
307	TNFSF12_TNFRSF12A	TNFSF12	TNFRSF12A	TRUE	FALSE	TRUE	Mono	qLSC	0	W
308	VEGFA_FLT1	VEGFA	FLT1	TRUE	FALSE	TRUE	Mono	qLSC	0	W
309	VEGFA_EPHB2	VEGFA	EPHB2	TRUE	FALSE	TRUE	Mono	qLSC	0	W
310	IL1B_ADRB2	IL1B	ADRB2	TRUE	FALSE	TRUE	Mono	qLSC	0	W
311	TGFB1_TGFbeta receptor1	TGFB1	TGFbeta receptor1	TRUE	FALSE	TRUE	Mono	qLSC	0	W
312	TGFB1_TGFbeta receptor2	TGFB1	TGFbeta receptor2	TRUE	FALSE	TRUE	Mono	qLSC	0	W
313	TNFSF9_KLRG2	TNFSF9	KLRG2	TRUE	FALSE	TRUE	Mono	qLSC	0	W
314	TNFSF9_PVR	TNFSF9	PVR	TRUE	FALSE	TRUE	Mono	qLSC	0	W
315	TGFB1_EGFR	TGFB1	EGFR	TRUE	FALSE	TRUE	Mono	qLSC	0	W
316	MIF_EGFR	MIF	EGFR	TRUE	FALSE	TRUE	Mono	qLSC	0	W
317	MIF_CD74	MIF	CD74	TRUE	FALSE	TRUE	Mono	qLSC	0	W
318	GRN_EGFR	GRN	EGFR	TRUE	FALSE	TRUE	Mono	qLSC	0	W
319	GRN_TNFRSF1A	GRN	TNFRSF1A	TRUE	FALSE	TRUE	Mono	qLSC	0	W
320	COPA_EGFR	COPA	EGFR	TRUE	FALSE	TRUE	Mono	qLSC	0	W
321	JAG1_NOTCH1	JAG1	NOTCH1	FALSE	FALSE	TRUE	Mono	qLSC	0	W
322	CKLF_LRP6	CKLF	LRP6	TRUE	FALSE	TRUE	Mono	qLSC	0	W
323	aMb2 complex_ICAM1	aMb2 complex	ICAM1	FALSE	FALSE	TRUE	Mono	qLSC	0	W
324	INHBA_ACVR_1A2A receptor	INHBA	ACVR_1A2A receptor	TRUE	FALSE	TRUE	Mono	qLSC	0	W
325	INHBA_ACVR_1A2B receptor	INHBA	ACVR_1A2B receptor	TRUE	FALSE	TRUE	Mono	qLSC	0	W
326	INHBA_ACVR_1B2A receptor	INHBA	ACVR_1B2A receptor	TRUE	FALSE	TRUE	Mono	qLSC	0	W
327	INHBA_ACVR_1B2B receptor	INHBA	ACVR_1B2B receptor	TRUE	FALSE	TRUE	Mono	qLSC	0	W
328	VEGFA_FLT1 complex	VEGFA	FLT1 complex	TRUE	FALSE	TRUE	Mono	qLSC	0	W
329	IL1B_IL1 receptor	IL1B	IL1 receptor	TRUE	FALSE	TRUE	Mono	qLSC	0	W
330	IL1B_IL1 receptor inhibitor	IL1B	IL1 receptor inhibitor	TRUE	FALSE	TRUE	Mono	qLSC	0	W
331	IL1RN_IL1 receptor	IL1RN	IL1 receptor	TRUE	FALSE	TRUE	Mono	qLSC	0	W
332	IL1RN_IL1 receptor inhibitor	IL1RN	IL1 receptor inhibitor	TRUE	FALSE	TRUE	Mono	qLSC	0	W
333	OSM_LIFR	OSM	LIFR	TRUE	FALSE	TRUE	Mono	qLSC	0	W
334	OSM_OSMR	OSM	OSMR	TRUE	FALSE	TRUE	Mono	qLSC	0	W
335	CD44_FGFR2	CD44	FGFR2	TRUE	TRUE	TRUE	Mono	qLSC	0	W
336	CD44_HBEGF	CD44	HBEGF	TRUE	TRUE	TRUE	Mono	qLSC	0.016	W
337	SIRPA_CD47	SIRPA	CD47	FALSE	TRUE	TRUE	Mono	qLSC	0	W
338	NRG1_LSR	NRG1	LSR	TRUE	TRUE	TRUE	Mono	qLSC	0	W
339	NRG1_LGR4	NRG1	LGR4	TRUE	TRUE	TRUE	Mono	qLSC	0	W
